# Supplementary material for: Basic Income in Belgium survey: experimental data on citizens’ attitudes toward a variety of basic income policies
Source: Data Brief. 2023 Jul 7;49:109376. doi: 10.1016/j.dib.2023.109376 (PMC10368754; doi:10.1016/j.dib.2023.109376)
Supplement: Supplementary file 1 [file mmc1.csv]

Duration__in_seconds_	RecordedDate	ResponseId	UserLanguage	Q1	Q2_1	Q2_2	Q2_3	Q2_4	Q2_5	Q2_6	Q2_7	Q3	Q4	Q5	Q5_First_Click	Q5_Last_Click	Q5_Page_Submit	Q5_Click_Count	Q6	Q7	Q8	Q9	Q9_First_Click	Q9_Last_Click	Q9_Page_Submit	QID51_Click_Count	Q10	Q11	Q12	Q13	Q14_1	Q14_2	Q14_3	Q15_1	Q15_2	Q15_3	Q15_4	Q15_5	Q15_6	Q15_7	Q15_8	Q16	Q17_1	Q17_2	Q17_3	Q17_4	Q17_5	Q17_6	Q18_1
545	4/27/2021 11:06:32	R_Y4AFmXtyzs7nGIF	FR	1	1	0	0	0	1	0		Un minimum assuré à tous quoiqu'il arrive.		61	15,439	22,422	23,499	4	60	61	32	60	13,858	16,305	17,795	2	60	20	19	48	0	61	51	0	0	0	0	0	0	0	1	70	0	0	0	0	0	0	3
1146	4/27/2021 13:40:24	R_2CClZohFNb4nDzo	FR	1	1	0	0	0	0	0		minimum pour vivre		81	49,643	49,643	51,213	1	80	71	80	82	15,745	15,745	17,104	1	80	80	66	80	60	91	61	0	0	0	0	0	0	0	1	80	19	41	68	82	21	64	3
963	5/3/2021 2:40:14	R_24tO2oxMe6KKMHv	FR	1	1	0	0	0	0	0		le revenus minimum		76	66,841	68,469	69,322	2	76	100	76	78	26,863	26,863	28,183	1	75	51	51	51	0	100	100	0	0	0	0	0	0	0	1	51	51	51	0	0	0	0	6
688	4/28/2021 22:34:00	R_1GVseaFjNEdd9yH	FR	1	1	0	0	0	0	0		Un salaire de vie		100	10,017	42,119	42,872	9	95	80	81	89	5,008	29,001	30,678	16	88	80	71	0	0	70	0	0	0	0	1	0	0	0	0	50	0	50	0	0	0	80	3
656	4/29/2021 16:58:08	R_3pkTeS5Al4EGEgO	FR	1	1	0	0	0	0	0		Une allocation universelle accordée à tous les citoyens sans distinction		0	31,09	47,359	49,063	2	0	30	20	0	3,989	31,112	32,523	3	0	50	80	0	0	0	0	0	1	0	0	0	0	1	0	50	0	70	0	0	20	100	6
330	4/27/2021 8:02:57	R_1P7w2WB6TqlkM3O	FR	1	1	0	0	0	0	0		ne le feront jamais		93	4,053	5,147	6,344	2	1	81	0	0	2,863	7,598	8,708	2	0	0	51	92	71	1	62	0	0	0	0	0	0	0	1	0	0	0	0	0	0	0	5
374	5/4/2021 6:00:03	R_Agm97hoRpxmTXC9	FR	1	0	0	1	0	0	0		chaque personne reçoit un revenu mensuel qu'elle travaille ou non		72	26,59	26,59	27,469	1	75	70	80	81	16,717	16,974	17,516	2	84	75	28	100	30	97	38	0	1	1	1	0	0	1	0	66	19	64	62	27	82	55	3
579	4/27/2021 9:33:51	R_2SeoWdHOUZOSxZK	FR	1	1	0	1	0	0	0		revenu attribué à chaque personne mensuellement et à vie		81	38,114	38,114	39,782	1	82	99	51	81	41,56	42,37	43,704	2	81	31	0	0	0	10	81	0	0	0	0	0	0	0	1	74	0	0	0	0	0	0	2
669	4/27/2021 3:54:25	R_XY59ce9azmzsonL	FR	1	1	0	1	0	0	0		Somme allouée à toute personne pour lui permettre de survivre		75	12,836	42,942	43,67	10	80	90	70	75	6,236	29,848	30,99	5	70	69	90	3	60	80	70	0	0	1	0	0	0	0	0	90	0	0	0	20	10	20	2
928	4/27/2021 4:06:19	R_3qUV0ALo5c1TCGx	FR	2	-99	-99	-99	-99	-99	-99			Un revenu minimum donné à tous les chômeurs gratuitement à la place des allocations de chômage	1	66,295	72,619	74,628	5	1	2	1	4	22,582	34,828	36,442	12	2	2	51	0	1	1	0	0	0	0	0	0	0	0	1	100	51	100	1	0	0	0	1
1671	4/27/2021 3:39:35	R_BrFhyTAVpsDUfKx	FR	2	-99	-99	-99	-99	-99	-99			un salaire minimum	0	74,685	74,685	76,196	1	9	0	10	9	42,624	42,624	44,033	1	9	0	50	25	75	20	25	0	0	0	0	0	0	0	1	75	90	90	80	100	75	100	2
810	4/27/2021 3:18:03	R_21yrDNs7Rr3IlLf	FR	2	-99	-99	-99	-99	-99	-99			le revenu minimum de départ	76	37,317	37,317	39,213	1	92	76	93	93	33,825	33,825	35,024	1	93	53	30	51	18	81	40	0	0	0	0	0	0	0	1	56	9	9	10	11	24	40	1
560	4/30/2021 0:03:25	R_3EhwYk21OIV90aZ	FR	1	1	0	1	0	0	0		Allocation universelle		85	20,827	42,994	43,638	4	78	29	69	79	13,25	25,833	26,39	4	81	100	13	0	0	2	7	0	1	0	1	1	0	1	0	68	29	100	55	95	71	100	4
950	4/27/2021 14:59:02	R_2COgVIV5KNAzbhe	FR	1	1	0	0	0	0	0		Un revenu qui sera un revenu minimum pour chaque habitant du pays. Afin d'essayer d'enrayer la pauvreté		70	6,551	41,049	41,87	10	50	90	50	55	5,154	22,201	23,082	5	50	50	75	28	24	45	19	0	0	0	0	1	1	1	0	35	45	46	45	37	28	14	2
67813	4/28/2021 2:27:25	R_3kvPfRppFzaBLER	FR	1	0	0	0	0	0	1	conférence	une allocation identique versée à tout le monde		40	24,223	24,223	26,581	1	30	51	48	51	19,145	19,145	21,928	1	48	20	53	60	47	41	47	0	1	0	1	1	0	0	0	60	0	0	0	0	0	0	1
1219	4/28/2021 1:51:00	R_2uKVVEyjPmvrRtf	FR	1	1	0	0	0	0	0		Tout le monde aurait un revenu minimal garanti.		62	54,762	59,498	63,572	2	61	30	81	60	46,698	46,698	48,723	1	81	52	71	71	40	61	40	0	0	0	0	1	0	0	0	91	60	40	70	90	70	90	3
862	4/27/2021 11:30:20	R_2Uitc0rCKJ3F3BH	FR	1	1	0	0	0	0	0		un revenu minimum pour chacun		71	25,339	70,861	72,29	12	61	31	51	61	14,638	23,847	26,509	3	56	71	0	0	100	0	0	1	0	0	0	0	0	0	0	82	0	62	100	50	83	1	1
355	4/28/2021 7:36:28	R_2THpuxaNP8YhZLv	FR	1	0	1	0	0	0	0		egalité		80	20,712	20,712	21,631	1	69	61	77	68	3,101	4,04	4,44	2	67	62	70	69	69	65	66	0	0	0	0	1	0	0	0	77	67	68	70	58	44	63	4
618	4/27/2021 9:27:54	R_2vexTruhaKCuTBo	FR	1	1	0	0	0	0	0		c'est un revenu qui permet de payer les besoins de base loyer, nourriture, énergie		92	29,357	36,119	36,957	3	50	0	0	19	20,082	20,082	21,25	1	50	30	30	0	50	0	0	0	0	0	0	0	0	0	1	19	0	0	0	0	0	0	1
479	4/27/2021 9:27:33	R_RqVLAmLdg7HJwkN	NL	1	1	0	0	0	0	0		Een bedrag dat je sowieso krijgt		82	7,317	30,883	32,067	8	44	100	74	82	9,234	21,992	22,559	9	53	39	35	0	0	0	0	0	0	0	0	0	0	0	1	13	91	65	53	100	60	32	3
508	4/27/2021 6:10:41	R_28ZhQ4ZLpnUH34a	NL	1	1	0	1	0	0	0		Een inkomen dat iedereen standaard krijgt, ongeacht of je werkt of niet		39	28,2	30,24	30,855	2	51	30	50	40	26,301	26,301	28,259	1	50	70	20	0	0	19	25	0	1	0	0	1	0	0	0	76	30	85	85	30	40	20	3
779	4/27/2021 2:59:03	R_3KT2Gax82dOngJI	NL	1	1	0	0	0	0	0		minimum loon ongeacht werkend of werkloos		10	35,263	35,263	36,25	1	10	0	19	0	17,252	17,252	18,497	1	0	55	7	0	0	3	7	0	0	0	0	0	0	0	1	60	50	6	61	82	22	82	4
678	4/30/2021 12:21:18	R_qIV5oQJjfOmLykF	NL	1	1	0	0	0	0	0		Loon dat je krijgt om in de basisbehoefte te voldoen		37	21,313	97,288	97,852	15	13	0	0	19	6,783	24,202	25,054	8	0	59	69	47	47	16	0	0	0	0	0	1	0	1	0	57	100	39	0	30	59	70	5
418	4/27/2021 4:27:12	R_3isdIVd1PPwTb2k	NL	1	1	0	0	0	0	0		het woord zegt het zelf		7	24,954	24,954	27,614	1	4	0	1	2	11,405	11,405	12,448	1	0	19	72	2	61	17	0	0	0	0	0	0	0	0	1	61	100	100	0	100	0	26	5
388	4/27/2021 4:54:41	R_3EAtUTSW7ZTKK1g	NL	1	1	0	1	0	0	0		Minste wat iemand moet hebben als inkomen		48	4,174	20,445	22,227	8	38	30	35	30	10,733	20,248	21,079	5	25	68	69	77	30	76	19	0	1	0	0	1	0	0	0	87	63	84	43	59	34	22	3
722	4/27/2021 6:26:58	R_1gLrBNjMPVjY19t	NL	1	1	0	1	0	0	0		Een bedrag waarmee een basis leven kan geleid worden , geen armoede meer, een beter leefloon		100	16,479	40,93	41,881	6	100	100	100	50	11,553	42,94	44,055	10	77	19	70	29	29	20	18	0	0	0	0	0	0	0	1	49	33	33	9	0	0	0	1
664	4/27/2021 2:41:32	R_YbhyfziXs4ZOG6l	NL	1	1	0	0	1	0	0		Een onvoorwaardelijk, door de overheid betaald inkomen voor iedereen boven de 18 jaar.		81	56,248	56,248	57,32	1	80	0	81	61	26,11	26,11	26,87	1	74	21	71	71	0	8	4	0	1	0	1	0	0	1	0	91	19	60	0	39	3	73	1
674	4/27/2021 3:16:06	R_1l6vvbSqi2LJizN	NL	1	1	0	1	0	0	0		Loon dat alle bassis behoeften dekt		100	30,314	48,844	50,152	6	100	0	100	100	23,944	25,763	27,049	2	100	90	100	0	3	100	0	0	0	0	0	0	0	0	1	81	0	0	0	0	0	0	2
830	4/27/2021 12:09:49	R_2wEOBDRkGpL1yBL	NL	1	1	0	0	0	0	0		voldoende inkomen om rond te komen		60	61,018	61,018	62,841	1	9	9	19	30	30,334	31,088	33,582	2	18	30	19	40	65	30	0	0	0	1	0	0	0	0	0	81	82	60	51	62	62	36	4
593	4/28/2021 10:41:50	R_ULApDi4Q6feCziV	NL	1	1	0	0	0	0	0		Een soort van minimumloon voor iedereen ter vervanging van bestaande uitkeringen		61	21,138	21,138	22,241	1	52	53	46	48	7,1	7,1	8,306	1	48	61	54	34	53	57	45	0	0	0	0	0	0	0	1	56	20	20	41	32	27	76	2
591	4/27/2021 7:21:41	R_2rN3rZ4GqBwQwnv	NL	1	1	0	0	0	1	0		minimum vereiste verdienste voor uitgevoerde arbeid		100	16,497	16,497	17,545	1	100	100	100	100	18,135	18,135	19,212	1	100	100	0	15	53	0	0	0	0	0	0	0	0	0	1	33	53	53	36	58	58	100	4
644	4/27/2021 22:00:15	R_WB6DPa2s2fTcodX	NL	1	1	0	0	0	0	0		minimum gegarandeerd inkomen voor iedereen		70	28,277	38,891	40,312	4	71	61	67	71	27,79	27,79	28,86	1	71	80	72	72	52	51	53	0	0	0	0	0	0	0	1	52	14	7	61	27	24	16	4
789	4/27/2021 6:08:43	R_2q4vh0qR4ZIv3Ot	NL	1	1	0	0	0	0	0		Een basisinkomen is een gegarandeerd inkomen dat elke burger/inwoner van de overheid krijgt		81	30,854	58,147	60,032	4	71	30	60	55	31,963	42,794	44,757	2	54	40	71	10	91	0	0	0	0	0	0	0	0	1	0	30	21	69	61	61	34	35	5
418	5/7/2021 3:49:00	R_upI7n9dtMTruzv3	NL	1	1	0	0	0	0	0		het basis bedrag van uw loon		51	25,493	25,493	27,157	1	40	0	50	0	25,101	25,101	26,045	1	31	51	50	0	71	30	20	0	0	0	0	0	0	0	1	51	81	41	72	73	74	75	3
685	4/29/2021 3:31:23	R_1py7mM1Uy3S3grm	NL	1	1	0	0	0	0	0		minimum verzekerd inkomen voor iedereen		30	61,8	71,881	75,2	11	30	51	30	19	27,469	29,631	31,885	2	30	61	51	51	51	40	40	0	1	0	0	0	0	0	0	72	0	71	61	51	51	51	2
658	4/28/2021 12:21:52	R_3sbPGODIrIELWzp	NL	1	1	0	0	0	0	0		Een standaardinkomen waar elke Belg recht op heeft.		33	24,545	59,522	60,205	7	50	50	29	10	6,469	15,288	15,96	4	18	79	50	10	30	17	0	0	0	1	0	0	0	1	0	62	17	50	40	27	63	87	1
751	4/27/2021 6:06:01	R_25R89lvxmvxlZTm	NL	1	1	1	1	1	1	0		Net genoeg om rond te komen, zonder extra		75	7,656	39,201	39,891	9	74	40	50	73	1,901	13,958	14,924	7	59	68	44	25	76	65	50	0	1	0	0	1	0	0	0	61	100	100	81	100	65	77	2
615	4/27/2021 5:19:46	R_1drZN4Gay8QfxLh	NL	2	-99	-99	-99	-99	-99	-99			Een minimuminkomen	71	49,814	55,443	57,602	3	72	71	61	50	39,36	63,65	64,366	6	50	71	62	40	70	50	30	0	0	0	0	0	0	0	1	60	30	30	80	41	80	70	4
752	4/27/2021 2:45:16	R_3L0WA2Lm3Glbj8o	NL	1	1	0	0	0	1	0		Een onvoorwaardelijke inkomen		10	5,543	43,395	44,668	5	40	68	12	20	10,964	67,183	68,019	8	31	40	81	71	35	71	73	0	1	0	0	1	0	1	0	71	71	82	92	93	75	100	2
1757	4/27/2021 3:24:13	R_2WJ4LwYjZKJwPny	NL	1	1	0	0	0	1	0		soort van minimuminkomen? ik weet het niet goed		38	73,181	73,181	75,006	1	50	75	51	19	18,451	30,098	31,499	4	44	60	21	11	63	48	22	0	0	1	0	1	0	0	0	74	80	52	80	83	68	73	2
457	4/28/2021 3:29:54	R_3EQiAB5UYinjB17	FR	2	-99	-99	-99	-99	-99	-99			Revenu minimum garanti	95	79,652	84,057	85,137	2	83	70	84	90	2,356	9,34	10,136	2	75	74	72	8	9	73	0	0	0	0	0	0	0	0	1	71	80	65	57	58	77	86	3
787	5/1/2021 13:44:20	R_40cN1MPPyAFZnsB	FR	2	-99	-99	-99	-99	-99	-99			?	-88	26,871	26,871	31,081	1	41	9	19	19	32,714	32,714	35,802	1	30	92	51	20	51	19	21	0	0	0	0	0	0	0	1	82	0	51	51	0	51	51	3
1016	4/28/2021 6:52:41	R_2U93gZgyZW5Jdz4	FR	1	1	0	0	0	0	0		Un revenu pour pouvoir vivre simplement		15	15,143	64,835	65,623	11	15	78	27	14	48,548	97,601	98,855	3	16	80	49	1	89	64	6	0	1	0	0	0	0	0	0	74	0	4	31	31	30	10	1
628	4/28/2021 3:11:58	R_2dzpZF3akehpJnm	FR	1	1	0	0	0	0	0		Revenu identique pour tout le monde que l'on travaille, au chomage ou à la maison		40	37,226	39,677	40,753	2	20	20	21	29	27,306	28,061	29,061	2	28	50	20	3	19	51	20	0	1	1	0	0	0	1	0	60	9	83	24	22	23	23	3
737	5/5/2021 12:40:59	R_DoeLi3sDf5VUgUN	FR	2	-99	-99	-99	-99	-99	-99			aucune idée	50	54,774	71,087	72,636	5	50	50	50	100	65,666	65,666	68,67	1	40	100	100	100	50	50	100	0	0	0	0	1	0	1	0	40	0	1	20	88	29	14	3
1276	4/28/2021 7:21:18	R_RgV4EylOhYpC4WR	FR	1	1	0	0	0	0	0		une allocation mensuelle versée à chaque citoyen quel que soit son statut		40	43,3	43,3	44,98	1	30	20	50	40	41,259	41,259	42,859	1	30	40	0	0	0	0	0	0	0	0	0	0	0	0	1	35	0	100	60	50	60	0	3
738	4/28/2021 3:12:07	R_1mhmeLYNubX6lQ2	FR	1	1	0	0	0	0	0		un nrevenu à chacun quel que soit sa situation		50	19,358	48,944	50,51	2	50	51	30	40	22,699	49,772	51,432	4	39	29	40	9	51	29	24	0	0	0	0	0	0	0	1	76	30	51	41	42	60	60	3
884	5/2/2021 2:47:05	R_2v7wUpZu96WqKgC	FR	1	1	0	1	1	0	0		Un revenu minimal identique pour toute personne vivante, qui peut être complété par le revenu du travail et d'autres revenus		100	23,595	23,595	25,736	1	100	50	100	100	27,023	27,023	27,958	1	100	90	25	0	0	0	0	0	0	0	0	0	0	0	1	100	0	80	80	30	60	80	5
851	4/28/2021 3:17:44	R_W6GJax7hnFe5fup	FR	1	1	0	0	0	0	0		un revenu pour tous qu'elle que soit la situation de la personne		60	44,195	51,044	52,59	2	70	100	71	61	28,813	28,813	30,764	1	61	65	91	0	50	50	70	0	0	0	0	0	0	0	1	60	0	50	10	0	0	0	4
719	4/29/2021 3:46:32	R_1Q4xnIRWLpmnIsR	FR	1	1	0	0	0	0	0		Salaire minimum		50	83,86	83,86	87,471	1	55	51	51	51	25,345	25,345	27,329	1	55	71	24	0	23	39	0	0	1	0	0	0	0	0	0	86	0	51	48	0	0	100	2
1304	4/29/2021 5:51:12	R_6GnIo00GDiyxPRT	FR	1	1	0	0	0	0	0		le minimum pour vivre décemment et se faire un petit plaisir de temps en temps		3	59,173	59,173	64,411	1	1	0	9	2	39,939	39,939	68,754	1	0	-88	81	10	0	0	17	0	0	0	0	0	0	1	0	81	10	11	0	0	0	0	2
474	4/28/2021 3:13:33	R_2aqvuF1sPqsv1RC	FR	1	1	0	0	0	0	0		le revenu minimum garanti		100	12,606	12,606	13,92	1	100	88	92	100	3,494	6,366	8,65	2	100	100	90	30	0	20	100	0	0	0	0	0	0	0	1	82	24	21	31	20	20	18	3
1064	4/28/2021 3:55:54	R_3JnqhkhrirH9rhN	FR	2	-99	-99	-99	-99	-99	-99			Je ne sais pas	100	2,634	60,773	61,638	24	100	100	100	100	4,052	72,963	73,871	23	100	100	100	100	100	60	53	0	0	0	0	1	0	0	0	100	100	60	25	25	40	5	6
513	5/1/2021 7:32:48	R_1mFaaI5hKYXxOCQ	FR	1	1	0	0	0	0	0		Revenu minimum que l etat donne		100	3,32	33,237	33,84	13	100	100	100	100	2,557	27,606	28,145	13	100	100	100	100	1	100	0	0	0	0	0	0	0	0	1	54	28	14	100	54	85	62	5
589	4/28/2021 3:04:41	R_24ADsUs2o6fOai2	FR	2	-99	-99	-99	-99	-99	-99			Un revenu minimal et commun	70	7,059	56,887	58,084	19	52	79	51	52	6,188	28,39	29,2	18	61	29	0	0	32	3	72	0	1	0	0	1	0	0	0	70	0	0	53	49	61	0	2
259	4/30/2021 5:46:14	R_1IzQSCKeoUtGTtf	FR	2	-99	-99	-99	-99	-99	-99				-88	,396	,396	1,806	1	50	50	50	0	,527	1,481	2,19	2	0	0	1	0	100	50	50	0	0	0	1	1	0	1	0	50	100	100	100	99	100	100	6
386	4/28/2021 3:02:20	R_BFFwIwtGTVnHTfX	FR	1	0	0	1	1	0	0		Revenu de référence		99	9,199	15,637	16,614	4	100	72	91	79	13,275	20,503	21,064	6	71	92	92	97	-88	92	67	0	0	0	0	0	0	1	0	70	99	100	100	100	100	100	4
680	4/28/2021 9:04:44	R_1F3txCrMGOmtQld	FR	1	1	0	0	0	0	0		Revenu fixe qui permet de vivre		60	16,416	27,341	28,977	4	67	51	60	80	11,178	18,64	19,457	3	65	65	65	85	5	85	85	0	0	0	0	0	0	1	0	79	0	11	60	60	60	60	3
4597	4/28/2021 4:47:52	R_2XckgLVUaBc5pbR	FR	1	1	0	1	0	0	0		C'est le revenu minimum pour n'importe quel métier		69	6,573	32,986	34,842	4	68	0	29	73	2,742	7,403	8,38	2	71	45	73	66	29	30	82	0	0	0	0	0	0	0	1	41	32	34	88	20	88	41	2
484	4/28/2021 5:45:17	R_PGaAwM0cusZK4Jr	FR	1	0	0	0	0	1	0		C est le revenu minimum qui ne peut pas etre depasser pour remunerer les employer et ouvrier		0	,381	20,149	20,863	5	28	29	50	49	2,666	25,221	25,845	8	51	5	29	48	48	57	59	0	0	0	1	0	1	1	0	63	0	49	50	100	100	100	5
492	4/29/2021 7:33:07	R_xyXq2byts6t5KGB	FR	1	0	1	1	0	0	0		Même salaire pour tout le monde		100	15,24	32,39	32,999	8	100	100	50	100	6,523	19,27	19,93	6	75	66	-88	38	42	70	94	0	0	1	1	0	1	1	0	70	35	34	34	30	33	30	6
1094	4/28/2021 9:38:29	R_1Qym4qVASotmMzr	FR	1	0	0	0	0	1	0		Revenu moyen		81	4,881	41,07	41,437	7	78	74	74	82	29,878	41,239	42,266	5	75	66	55	67	55	72	28	0	0	0	0	0	0	0	1	60	26	29	65	53	43	39	4
814	5/5/2021 8:24:24	R_2vkUOuMAEw46u2a	FR	1	1	0	0	0	1	1	Le travail, un stage au cours de mes études	Un revenu garanti, non lié à une prestation de travail		9	21,056	21,056	39,819	1	19	1	10	2	106,198	107,234	108,763	3	0	72	30	29	70	31	19	0	1	1	0	1	0	1	0	64	0	13	0	0	37	0	1
400	5/5/2021 6:51:30	R_3jTL4tGWkioHJjG	FR	-88	-88	-88	-88	-88	-88	-88				100	,592	11,276	15,998	3	98	46	85	0	7,981	13,829	14,65	3	0	82	66	15	74	75	77	0	0	0	0	0	0	0	1	78	0	50	65	21	65	20	1
488	4/28/2021 8:35:58	R_1NexC1V50dtUhXc	FR	2	-99	-99	-99	-99	-99	-99			le minimum salaire	72	19,789	23,76	41,19	3	70	39	60	41	23,864	25,81	27,199	2	40	83	82	59	66	39	31	0	0	1	1	0	1	1	0	70	20	21	60	21	61	23	3
1072	4/28/2021 7:19:53	R_1pQgrXJOeuSDPSZ	FR	1	1	0	1	0	0	0		le meme revenu pour tous		70	64,811	64,811	66,775	1	61	9	60	55	45,997	45,997	49,872	1	56	72	76	19	9	40	9	0	0	0	0	1	0	0	0	100	72	92	86	96	65	100	2
717	4/29/2021 8:54:50	R_9M40CGS9w9okOTn	FR	1	1	0	0	0	0	0		on supprime toutes les allocations et on donne à tous un revenu genre 1500euros/mois,même si d'autres revenus existent		19	37,701	38,491	40,944	2	10	0	5	10	17,9	17,9	19,935	1	10	20	20	0	4	4	2	0	0	0	0	0	0	0	1	74	7	82	72	72	73	11	2
596	4/29/2021 5:47:14	R_1M4oc2Xa7fSB1k9	FR	2	-99	-99	-99	-99	-99	-99			Salaire minimum	52	13,985	28,303	29,461	5	60	3	64	74	10,893	24,167	25,166	4	85	65	100	100	62	72	9	0	0	0	0	0	0	0	1	57	86	86	52	68	31	52	3
664	4/30/2021 7:13:03	R_24rf4eNxD00vG25	FR	1	1	0	0	0	0	0		revenu d'un certain montant accordé sans condition à tous les citoyens majeurs		50	36,657	36,657	37,893	1	55	0	60	40	23,923	35,443	36,59	2	50	70	60	40	50	50	40	0	0	0	0	0	0	0	1	70	30	30	30	30	30	30	2
451	4/28/2021 3:55:23	R_28XRSz76yW3SNvo	FR	1	1	0	0	0	0	0		même montant pour tout le monde		70	26,751	31,545	32,622	2	71	70	71	51	28,205	28,205	29,256	1	52	51	32	30	51	51	40	0	0	0	0	0	0	0	1	81	10	9	11	8	8	8	2
548	5/6/2021 7:14:47	R_3j1gSIZxCzgj5wp	FR	1	1	0	0	0	0	0		un revenu minimum d'office pour tout le monde		72	48,019	51,024	52,895	4	60	77	61	23	6,004	29,23	30,66	4	25	63	41	60	28	31	34	0	1	0	0	0	0	0	0	73	0	0	0	0	0	0	2
551	4/30/2021 11:41:52	R_1j7ZRQMpQwFCYBL	FR	1	1	0	0	0	0	0		un revenu minimum		52	4,637	7,773	11,359	5	-88	-88	52	55	7,692	8,198	9,141	2	58	92	53	35	0	0	11	1	0	0	0	0	0	0	0	58	0	0	100	19	100	100	1
588	4/28/2021 10:35:04	R_paeQkOFL3Jpp3Nv	FR	1	1	0	0	0	0	0		un revenu universel, cad que tout le monde reçoit le même montant		51	38,48	40,853	42,333	2	61	40	51	61	24,129	24,129	25,132	1	60	51	30	0	30	30	40	0	0	0	0	0	0	0	1	82	0	51	40	15	41	11	2
851	4/29/2021 13:39:54	R_elIH3jKzaYhkCkh	FR	1	1	0	0	0	0	0		Revenu régulier fixe universel minimum à tous les citoyens		85	11,474	44,91	46,291	12	84	34	87	78	6,203	49,5	50,84	13	83	84	95	21	92	40	58	0	0	0	0	0	0	0	1	81	5	74	80	15	76	14	1
740	4/28/2021 13:02:30	R_reZOpetMfVoFQfD	FR	2	-99	-99	-99	-99	-99	-99			Un minimum fixé	100	17,823	50,224	51,943	20	100	60	80	70	10,399	37,468	38,848	10	81	52	70	71	40	80	40	0	0	0	1	0	0	0	0	53	0	0	0	0	100	0	1
862	4/29/2021 9:50:30	R_10Oce0maRWzT69L	FR	1	1	0	0	0	0	0		Revenu de même montant pour toutes les personnes en âge de travailler, avec ou sans emploi		70	12,834	68,222	69,268	13	95	97	95	50	12,12	42,402	43,494	6	50	86	95	20	40	40	80	0	1	1	0	1	0	1	0	80	0	0	0	0	0	0	2
472	5/6/2021 5:30:01	R_2s5VAnPGCBZO1Ah	FR	1	1	0	0	0	0	0		Le revenu minimum		50	9,818	34,085	35,173	10	41	37	36	43	9,183	20,301	21,562	6	39	59	44	40	60	46	14	1	1	0	0	0	0	0	0	60	57	58	31	41	9	57	2
815	4/28/2021 6:29:50	R_3HwxQydElLYYdRe	FR	1	1	0	0	0	0	0		un revenu versé par le gouvernment pour toutes les personnes		59	31,073	41,292	43,58	5	60	60	61	60	20,652	26,766	29,79	3	65	64	61	70	60	61	41	0	0	0	0	0	0	0	1	71	71	39	71	72	73	62	2
575	5/1/2021 2:12:40	R_QaVrw5w3CyFFJvP	FR	1	1	0	0	0	0	0		revenu minimum		90	21,352	27,38	28,665	2	80	70	91	80	18,193	19,936	21,228	2	80	60	70	80	90	81	70	0	0	0	0	1	0	0	0	80	80	80	80	80	80	80	3
487	4/28/2021 6:45:13	R_3qlfc1hKO8zGXr6	FR	1	1	0	0	0	0	0		Une allocation minimum sans conditions		86	14,289	39,263	40,035	8	80	69	78	82	2,156	28,5	29,261	7	76	58	0	0	0	100	0	0	0	0	0	0	0	0	1	100	0	0	100	0	100	0	3
480	4/28/2021 3:21:09	R_4IANg8xwj8Mb0Bj	FR	1	1	0	0	0	0	0		POUR TOUT LE MONDE LE MEME SALAIRE DE DEPART SOIT ENV 1500 EURO		50	25,928	26,95	28,114	2	9	8	51	8	9,573	9,573	11,475	1	1	51	13	10	81	5	5	0	1	0	0	0	0	0	0	92	9	51	99	51	99	100	3
425	4/28/2021 4:33:30	R_6x5gJuZuxjUPa25	FR	1	1	1	0	0	0	0		Un revenu universel à toute personne même sans travailler		81	6,004	30,72	33,171	15	75	93	91	92	11,466	16,679	17,45	3	87	80	73	60	0	96	80	1	1	0	0	0	0	0	0	87	34	45	62	29	83	90	4
1077	4/28/2021 7:42:12	R_2DYTwX6l2pr3GGJ	FR	1	1	0	0	0	0	0		revenu le plus bas obligatoire		70	28,599	33,289	37,141	2	71	7	92	80	22,928	22,928	24,3	1	74	83	81	88	0	0	0	0	0	0	0	0	0	0	1	91	91	90	90	100	100	100	2
677	4/28/2021 8:48:49	R_1pESQ3MskZgFEqq	FR	2	-99	-99	-99	-99	-99	-99			Chaque personne aurait le même revenu de base malgré le travail effectué ?	-88	10,77	33,75	34,445	7	0	0	0	0	8,74	26,501	27,14	8	0	0	0	0	0	0	0	0	0	0	0	0	0	0	1	10	100	100	83	83	51	100	3
652	5/1/2021 23:51:09	R_2Wu4EjNAK3nzdjH	FR	1	1	0	0	0	0	0		Revenu minimum garanti à chaque personne		70	5,904	41,582	42,219	9	75	25	50	60	4,7	40,901	41,889	19	50	60	32	38	80	31	39	0	0	0	0	0	0	0	1	86	100	87	76	100	45	66	3
573	4/30/2021 9:13:18	R_RbhMIxATqI5JVO9	FR	1	1	1	0	0	0	0		Salaire minimum		70	3,448	17,201	18,432	5	70	59	28	69	8,3	18,201	19,162	4	63	72	27	38	88	27	40	0	1	0	0	0	0	0	0	73	37	64	31	34	33	70	2
632	4/28/2021 9:40:32	R_02ufeZc9vYgQpAR	FR	1	1	0	0	0	0	0		Un revenu minimum universel permettant à chacun de pouvoir vivre décemment. Au dessus du seuil de pauvreté.		9	9,014	43,584	44,387	13	9	21	24	24	9,081	22,511	23,54	5	20	30	50	3	60	61	21	0	1	0	0	0	0	0	0	64	2	5	38	12	10	12	2
377	4/29/2021 7:43:55	R_33pxsDDheqwOiPz	FR	1	1	0	0	0	0	0		Un revenu minimum pour tous		80	2,812	17,57	18,562	5	87	81	85	83	3,189	9,5	10,037	3	82	85	35	11	31	27	23	0	0	0	0	0	0	0	1	80	22	53	18	21	19	19	2
849	5/3/2021 18:27:31	R_3GeNZ6LcZPAk1ol	FR	1	1	1	0	0	0	0		Premier revenu en bas de échelle		50	11,554	21,515	22,785	4	43	52	52	71	19,78	30,001	31,318	4	60	12	34	43	42	79	23	0	0	1	0	1	0	0	0	33	31	52	63	95	52	90	5
567	4/28/2021 11:34:19	R_3kjphVk4pYGQEED	FR	1	1	0	0	0	0	0		Un revenu universel que chacun percevrait et qui remplacerait toutes les aides existantes. Il est cumulable avec un salaire.		60	10,211	27,512	28,502	4	30	30	50	80	7,179	34,152	34,829	6	50	40	0	0	80	40	20	0	0	0	0	0	0	0	1	70	10	40	60	30	60	0	4
2064	4/28/2021 3:39:11	R_1rf9oGjEtkGj1uv	FR	1	0	0	1	0	0	0		Un revenu minimum légal		50	358,72	358,72	361,007	1	48	60	55	10	17,2	17,2	18,526	1	10	45	9	8	81	8	71	0	0	0	0	0	0	0	1	56	81	9	51	70	51	71	2
823	4/28/2021 7:07:49	R_eD3U9ALJrmRjubn	FR	1	1	0	0	0	0	1	syndicat	une garantie de revenu minimum pour chaque personne quelle que soit sa situation		41	56,106	64,858	68,53	3	20	0	51	40	25,462	25,462	27,288	1	20	30	73	12	80	39	9	0	0	0	0	0	0	0	1	81	100	93	94	94	94	94	2
351	4/28/2021 8:30:46	R_ugJK4SfOLMLeUOR	FR	2	-99	-99	-99	-99	-99	-99			Chomage	48	,738	17,502	18,462	7	53	53	44	37	1,275	4,15	4,865	3	36	37	36	39	38	43	34	0	1	0	0	0	0	0	0	37	15	27	90	76	5	99	3
16641	4/28/2021 9:51:06	R_pSf2cpvbBhLXqq5	FR	2	-99	-99	-99	-99	-99	-99			Revenu universel ?	51	5,544	7,122	8,298	3	51	100	51	51	3,317	3,317	5,53	1	51	51	51	51	62	51	0	0	1	0	0	0	0	0	0	71	0	0	100	0	100	0	2
640	4/28/2021 9:23:49	R_3h3b8kOLPJ87Oje	FR	2	-99	-99	-99	-99	-99	-99			?	89	63,01	63,01	64,101	1	82	78	82	91	25,214	25,214	26,196	1	92	91	92	93	50	82	11	0	0	0	0	0	0	0	1	31	88	99	99	92	62	81	6
671	4/28/2021 7:24:37	R_Zy0gW1S3weJHUT7	FR	1	1	0	1	0	0	0		Rentrée mensuelle garantie		71	18,106	26,916	28,8	2	80	100	100	80	14,986	14,986	16,49	1	82	72	0	0	0	0	0	0	0	0	0	0	0	0	1	51	0	0	0	0	0	29	3
389	4/28/2021 4:59:13	R_3MEfjd0aeZeqDSj	FR	2	-99	-99	-99	-99	-99	-99			Le minimum pour survivre	73	14,692	15,492	16,524	2	89	2	53	86	17,139	17,652	19,609	2	81	81	62	81	56	90	69	0	0	0	0	0	0	0	1	80	99	92	87	100	82	87	3
499	4/28/2021 3:07:11	R_2b1vgQstPJROqVS	FR	1	1	0	0	0	0	0		le revenu qu'on percoit au départ		52	15,117	16,302	18,3	2	54	48	52	61	4,617	5,935	7,257	2	60	43	58	47	86	43	54	0	0	0	0	0	0	0	1	82	0	1	62	65	14	37	3
664	4/28/2021 3:10:16	R_3MPBJPFhigmDNBY	FR	1	0	0	0	0	0	1	Parti politique	Une allocation mensuelle permettant de couvrir les frais divers (médecin, chômage soudain,...). ais		70	9,929	38,613	39,528	7	80	90	80	70	15,348	28,061	28,612	5	70	50	50	10	20	80	70	0	0	0	0	0	0	0	1	70	10	40	60	20	60	10	2
807	4/30/2021 15:11:50	R_3QMJFsff9KqY4gj	FR	1	1	0	0	1	0	0		un revenu minimum accordé à toute personne en age de travailler. Chacun pouvant décider de travailler ou pas pour augmenter ses revenus		75	19,536	36,971	37,838	6	71	30	81	71	18,961	48,994	50,054	4	71	81	80	20	80	80	80	0	0	0	0	0	0	0	1	71	9	10	49	11	12	29	4
686	5/7/2021 1:47:57	R_9tpfgmzE4aTGeOZ	FR	1	1	0	1	0	0	0		C'est un revenu versé par les politiques à tous ses membres		30	25,023	58,95	59,732	6	30	43	50	40	24,665	36,734	37,302	5	30	80	20	0	80	0	0	0	0	0	0	0	0	0	1	52	0	0	80	0	40	60	6
727	4/30/2021 5:16:15	R_3hH0f0O0GYi5cJo	FR	1	1	0	0	0	0	0		Il s'agit d'un montant qui serait verser à n'importe quelle personne peut importe sa situation		42	50,309	51,978	56,982	2	50	14	56	47	33,637	41,282	42,757	3	56	61	16	70	18	92	81	0	0	0	1	0	0	0	0	41	71	71	42	62	51	52	3
535	4/28/2021 6:32:47	R_2fkVSSaCiPXa5Lo	FR	1	0	0	0	1	0	0		Le revenu minimum pour un emploi bien defini		60	,665	35,204	36,337	15	65	80	70	60	3,797	12,865	13,746	6	60	50	80	60	80	80	80	0	1	0	0	1	0	1	0	80	5	15	50	85	60	60	2
335	4/29/2021 7:16:55	R_eeTN1KTSNW3oXJL	FR	1	0	0	0	1	0	0		le revenu brut		10	12,976	15,37	16,127	3	9	8	8	11	2,512	2,512	3,2	1	12	9	21	14	84	22	9	0	0	0	0	0	0	0	1	40	18	86	43	85	18	30	5
521	5/4/2021 7:07:25	R_1BV1NHGi4hujPN2	FR	2	-99	-99	-99	-99	-99	-99			Le revenu que tout le monde devrait au moins recevoir	91	19,58	19,58	20,962	1	90	92	92	91	19,824	19,824	20,695	1	91	91	82	18	61	9	60	0	0	0	0	0	0	0	1	92	11	11	10	12	11	11	2
1609	4/28/2021 3:48:42	R_3QLdsQ62B2raPCG	FR	1	1	1	0	0	0	0		Une somme de base payée mensuellement pour chaque citoyen		30	64,846	64,846	75,013	1	51	9	51	51	39,485	39,485	42,15	1	51	71	19	0	91	51	25	0	0	0	0	0	0	0	1	92	51	51	51	51	51	51	1
790	4/30/2021 0:52:21	R_1jdis7xVRdVGYOS	FR	1	1	0	0	0	0	0		le revenu en euro sans considérer les avantages extra-légaux, avantage en nature, etc.		50	33,398	77,174	78,796	4	50	61	40	50	89,491	93,205	94,586	2	50	40	60	30	50	50	50	0	1	0	0	0	0	0	0	40	19	62	82	82	83	32	6
1164	5/4/2021 3:42:00	R_Zy5fJCt3UswXtZf	FR	1	1	0	0	0	0	0		un revenu minimum garanti		81	122,327	122,327	124,36	1	71	82	72	82	63,02	63,02	64,35	1	82	70	50	0	0	0	0	0	0	0	0	0	0	0	1	82	0	0	0	0	0	0	3
582	5/5/2021 13:32:03	R_10SJmXSxP0YMOhb	FR	1	1	0	0	0	0	0		revenu minimum		-88	18,094	34,763	36,853	13	50	0	31	41	25,886	28,803	33,885	2	41	61	40	42	71	29	0	0	0	0	0	0	0	0	1	39	51	51	51	51	42	18	4
747	4/28/2021 5:20:30	R_r79ctTaWrLXnhGF	FR	1	0	1	0	0	0	0		un revenu que tous auraient sans condition mais ce revenu ferait que vous n'obtiendriez pas le chômage ou revenus de remplacement en cas de maladis ou autres		75	42,014	49,504	51,38	2	61	91	92	82	27,512	29,85	30,981	3	53	60	81	0	95	47	3	0	0	1	0	0	0	0	0	81	19	44	30	1	15	3	3
596	4/28/2021 12:48:06	R_WBF2QI0vFSEvKhj	FR	1	1	0	0	0	0	0		Revenu garanti pour tout le monde		50	2,996	12,844	13,735	6	50	50	62	69	1,692	6,301	7,613	3	71	56	33	50	82	-88	28	0	0	0	0	0	0	0	1	59	0	28	53	0	51	50	4
484	5/3/2021 7:05:07	R_PID9POEdeZ7N8oV	FR	1	0	0	0	0	1	0		revenu qui permet de subvenir aux besoins		91	3,303	6,06	6,711	2	81	81	89	100	2,733	4,695	5,203	2	100	92	92	92	0	0	0	0	1	0	0	0	0	0	0	100	0	0	22	0	0	100	4
492	4/28/2021 3:44:02	R_1g0Adzpjew5MGmo	FR	2	-99	-99	-99	-99	-99	-99			?	72	74,08	74,08	74,992	1	51	0	31	0	17,008	17,008	18,854	1	1	9	2	0	0	0	0	0	0	0	0	0	0	0	1	1	1	100	0	16	0	95	4
1000	4/28/2021 12:38:54	R_3kpvSAO1yU8FE24	FR	1	1	0	0	0	0	0		Revenu minimum pour chacun		30	3,814	44,101	45,243	9	27	16	21	36	5,628	197,658	200,063	9	39	55	70	75	81	27	81	0	0	1	0	1	0	1	0	79	1	67	60	33	57	70	4
720	4/28/2021 6:43:13	R_XiW7BTRInWJuXO9	FR	1	1	0	0	0	0	0		Après déduction de taxe,...		40	1,484	42,081	42,816	12	60	0	51	51	15,066	52,034	52,661	12	51	25	10	5	55	49	5	0	0	0	0	0	0	0	1	1	80	60	51	60	30	95	3
6528	4/28/2021 13:06:34	R_ddnGPFA03S3Udwd	FR	1	1	0	0	0	0	0		Revenu universel		100	6,057	31,944	33,071	10	100	96	100	100	1,6	107,513	108,174	6	100	98	4	3	2	99	100	0	1	1	1	1	0	1	0	86	3	2	0	1	0	0	6
691	4/28/2021 3:11:49	R_11WLBnlXQL370tK	FR	1	1	0	0	0	0	0		Revenu minimum pour vivre décemment		89	19,801	45,652	47,253	8	93	83	83	78	6,65	27,501	30,593	4	79	80	85	87	41	4	91	0	1	0	0	0	0	0	0	38	12	42	15	5	3	6	2
313	5/1/2021 3:32:41	R_2Ep29q1QgQzdpIc	FR	1	1	0	1	0	0	0		Le revenu minimum		100	12,629	22,226	22,774	5	100	100	100	100	7,595	12,101	12,553	4	100	100	100	100	100	100	100	0	1	0	0	1	0	0	0	40	80	79	80	81	80	81	1
906	4/28/2021 11:27:50	R_30iSbGi8SXkb6cm	FR	2	-99	-99	-99	-99	-99	-99			Le revenu minimum	100	5,388	34,463	35,252	9	100	100	100	50	6,366	41,173	42,613	14	51	36	1	100	12	38	80	0	1	0	0	0	0	0	0	100	74	73	76	77	77	76	1
664	4/28/2021 7:57:21	R_0eQT9aJyGHUhk8p	FR	1	1	0	1	0	0	0		Un revenu versé à tous les habitants		50	35,728	39,824	44,316	3	-88	50	50	50	6,249	50,501	51,768	3	50	60	50	50	40	30	100	0	0	0	0	1	0	1	0	54	51	51	51	51	51	51	6
813	4/30/2021 8:22:05	R_0iTiLxCGCv8uksF	FR	1	1	1	1	1	1	0		Argent minimum qu'une personne devrait recevoir		30	24,182	66,594	67,468	13	20	50	30	20	4,8	22,507	23,158	7	26	71	85	70	90	60	90	0	0	1	1	1	0	0	0	80	0	6	81	18	79	10	3
759	5/2/2021 13:16:09	R_3lQgjo9JRsPe9sh	FR	2	-99	-99	-99	-99	-99	-99			Salaire minimum ?	0	8,288	34,888	37,032	6	1	100	10	0	8,692	23,658	25,14	5	10	100	0	0	50	0	0	0	0	0	0	0	0	0	1	60	60	60	60	70	50	80	3
542	4/29/2021 1:33:13	R_1KeQUhQmvA3CRe1	FR	1	1	0	0	0	0	0		Revenu minimum pour vivre "décemment"		98	23,294	48,991	49,941	7	86	0	80	83	4,938	19,393	20,475	3	73	70	51	11	50	50	50	0	1	0	0	1	0	0	0	30	49	60	73	64	86	83	2
1407	4/29/2021 6:28:52	R_yVoXTxJorRS4aRj	FR	2	-99	-99	-99	-99	-99	-99			Un revenu de base mensuel pour tous	66	51,102	100,171	101,397	19	50	0	50	20	87,9	136,042	139,57	24	50	30	61	9	50	50	50	0	0	0	0	0	0	0	1	60	30	50	70	50	80	70	3
989	4/29/2021 9:52:52	R_2BgHL2Ldmt1l0ze	FR	2	-99	-99	-99	-99	-99	-99			aucune idée	50	58,73	58,73	60,435	1	50	75	50	20	53,033	86,424	91,375	5	-88	50	50	10	50	50	60	0	0	0	0	0	0	0	1	60	29	30	30	50	70	50	6
519	5/3/2021 6:45:08	R_W6xPJfnRkmljYVX	FR	2	-99	-99	-99	-99	-99	-99			la somme minimale qu'une personne doit recevoir ?	70	27,991	27,991	29,291	1	71	70	61	81	17,601	17,601	18,657	1	80	70	61	20	0	0	0	0	1	0	1	0	1	1	0	60	0	0	0	0	0	0	2
651	4/28/2021 14:50:07	R_6hv7bMc0HVgL5G9	FR	1	1	0	0	0	0	0		une somme donnée à tout le monde pour supprimer diverses allocations		90	26,424	30,784	33,538	5	91	91	91	51	23,512	23,512	26,127	1	71	31	51	9	9	61	30	0	0	0	0	0	0	0	1	78	4	4	8	4	5	6	6
488	4/29/2021 13:42:27	R_3PTurvrwcR1lKP2	FR	1	1	0	0	0	0	0		Smig		3	12,202	35,14	36,924	11	22	9	13	20	5,381	16,501	17,622	8	18	9	100	2	100	91	80	0	0	0	0	0	0	1	0	99	3	6	78	6	84	50	1
2718	5/4/2021 9:55:39	R_eCEZIp7h6hmT2Zr	FR	1	1	0	0	0	0	1	politique	Un revenu minimum pour pouvoir survivre		10	88,581	88,581	90,288	1	61	3	61	100	34,145	47,444	48,193	2	91	39	100	9	61	0	61	0	1	1	0	0	0	1	0	71	0	100	0	0	0	30	4
357	4/29/2021 9:40:37	R_2D6A0Ee17mkPKAj	FR	1	1	0	0	0	0	0		Djlhr		36	1,576	20,363	21,787	6	49	89	79	68	,767	4,506	5,429	4	84	80	75	81	87	78	28	0	0	0	1	0	0	0	0	41	73	78	71	68	75	71	4
532	4/28/2021 12:35:47	R_1rugT11wOAsyWMg	FR	1	1	0	0	0	0	0		Revenu minimum nécessaire pour (sur)vivre, identique à tous les citoyens		80	15,46	31,042	31,642	4	80	60	50	70	12,405	19,155	20,3	3	50	60	81	81	50	50	50	0	0	0	0	1	0	1	0	50	51	51	51	51	51	51	3
1111	5/8/2021 6:24:43	R_1Ng0eMxyWpLN6hV	FR	1	1	0	1	0	1	0		C'est un montant minimum que tout citoyen doit percevoir		100	4,18	91,577	92,596	26	100	85	89	100	,837	66,029	66,739	27	55	50	80	29	0	100	100	0	0	1	0	1	0	1	0	50	90	100	100	100	100	100	1
415	4/28/2021 13:26:00	R_2xWryreAoAiT5W6	FR	1	1	1	1	1	0	0		Salaire minimum		58	,468	8,817	9,236	6	-88	50	55	50	,44	1,693	2,401	2	-88	38	-88	-88	60	50	50	0	0	0	0	0	1	0	0	50	53	67	70	63	35	43	1
426	4/28/2021 13:25:23	R_tEcDXwl3gaqftn3	FR	1	1	0	0	0	0	0		un revenu unique pour chaque habitant de belgique		80	25,716	26,908	28,569	3	82	81	81	19	28,473	29,208	30,364	2	19	61	71	19	81	60	60	0	0	0	0	1	0	0	0	81	0	0	82	29	84	84	3
698	5/1/2021 13:25:29	R_2PoNdEHaiMmp1ci	FR	1	1	0	0	0	0	0		un revenu minimal garanti		76	24,414	24,414	26,691	1	75	75	70	75	16,989	24,477	25,746	2	75	75	30	0	30	30	30	0	1	0	0	1	0	0	0	85	20	20	20	20	20	20	1
870	4/28/2021 5:03:08	R_1P11rqXRJvTGyFk	FR	1	1	0	0	0	0	0		Un revenu minimal alloué d office a chacun qui se retrouve dans la precarite temporaire ou definitive		90	4,931	14	15,097	3	90	25	90	90	5,248	21,801	29,826	4	85	80	70	30	95	80	80	0	0	0	0	0	0	0	1	96	90	51	92	72	81	93	6
558	5/3/2021 1:35:28	R_1lnoq5IYFNma6cV	FR	2	-99	-99	-99	-99	-99	-99			le revenu minimum permettant de subvenir à ses besoins mimimums	51	41,155	42,053	43,234	2	60	60	61	52	23,863	26,275	27,622	4	57	41	32	71	9	70	9	0	0	0	0	0	0	0	1	19	0	58	34	0	25	0	5
462	4/28/2021 9:34:35	R_3PjHrQng3okZe0x	FR	1	1	0	0	0	0	0				12	2,501	8,35	9,065	3	34	26	37	42	2,438	18,164	18,989	5	43	30	63	41	62	38	22	0	1	0	0	0	0	0	0	61	30	30	63	34	64	36	2
15423	4/28/2021 8:00:32	R_2CpRo8NToiGgQgU	FR	1	1	0	0	0	0	0		un salaire minimum garanti		50	45,257	49,47	52,067	2	50	-88	50	60	64,092	64,092	69,716	1	60	55	50	50	51	51	51	0	0	0	0	1	0	1	0	51	19	69	38	33	35	60	5
483	4/29/2021 0:33:15	R_2EGcbEuT8H3DOho	FR	1	1	0	0	0	0	0		une somme d'argent remise à toute personne majeure et qui remplace les différentes allocations		95	27,568	32,734	33,542	4	91	92	92	95	25,253	26,469	27,782	2	92	81	93	94	20	19	1	0	1	0	0	1	0	1	0	60	8	97	93	8	93	94	4
869	4/28/2021 7:31:43	R_27NFIpohI8HstWc	FR	1	1	0	0	0	0	0		un montant identique octroyé à toute personne, peu importe son statut		50	45,646	45,646	46,81	1	40	25	50	50	35,104	35,104	36,675	1	40	25	50	50	50	50	50	0	0	0	0	0	0	0	1	75	10	10	75	50	75	50	3
1017	4/28/2021 11:50:48	R_3s0LzId5FCkaexG	FR	1	1	0	0	0	0	0		Il s'agit d'un revenu minimum de la naissance au décés payé par l'état. Il pourrait remplacer certaines allocations.		82	36,57	45,549	48,098	4	81	8	50	82	43,048	47,606	48,905	3	61	39	0	0	0	0	0	0	0	0	0	0	0	0	1	51	1	51	51	27	50	23	2
701	4/28/2021 11:20:53	R_240fnaQfkuJREjt	FR	1	0	0	0	0	0	1	Banque	Le revenu minimum		80	29,794	33,642	35,338	2	81	80	80	80	18,455	18,455	20,188	1	51	51	51	82	81	81	81	0	0	0	0	0	0	0	1	51	0	0	100	0	100	0	3
678	4/29/2021 2:19:45	R_2S2ZWIX8J88sAzb	FR	1	1	0	0	0	0	0		une somme forfaitaire attribuée a tout un chacun		70	18,418	23,333	24,437	2	60	30	65	60	17,47	18,429	19,011	2	60	30	50	-88	50	50	10	0	0	0	0	0	0	0	1	80	10	20	90	20	90	40	5
979	4/29/2021 12:10:31	R_1GH6pCRsq5t5NjM	FR	1	0	1	0	0	0	0		Somme minimale fournie permettant de (sur) vivre		36	10,219	42,993	43,767	12	27	0	29	65	26,768	136,414	137,362	20	61	50	69	0	100	26	0	0	0	0	0	0	1	1	0	75	30	70	85	62	100	91	4
667	5/2/2021 5:57:12	R_3gYMgA0zi8OUpYB	FR	1	0	1	0	0	0	0		Salaire minimum pour vivre		70	8,487	28,732	29,436	6	60	50	50	70	5,866	24,972	25,709	7	51	50	50	29	60	65	50	0	0	0	1	1	0	0	0	70	0	1	52	48	10	59	3
446	5/9/2021 1:39:06	R_qJaOE20zE85aSl3	FR	1	1	0	0	0	0	0		Un revenu versé à tous		100	13,373	27,189	28,089	5	100	100	100	100	9,289	18,84	19,343	4	100	89	0	0	0	91	16	0	0	0	0	0	0	0	1	100	0	100	74	0	59	0	1
1767	4/29/2021 3:53:57	R_1K3C5xkjSiPL6eh	FR	1	1	1	0	0	0	0		allocation universelle versée chaque mois à chaque personne		90	37,139	43,764	46,516	4	50	50	70	50	33,615	34,891	40,088	2	50	60	20	0	10	50	50	0	0	0	0	0	0	0	1	60	0	0	0	0	0	0	1
779	4/28/2021 3:27:00	R_1IuW9zY9ozCC5Pm	FR	1	0	0	0	0	0	1	le parti "vivant"	ub même revenu pour chaque citoyen indépendemment de ses autres revenus		100	44,405	48,039	49,617	2	100	100	100	100	34,734	34,734	35,822	1	100	82	19	0	10	0	0	0	0	0	0	0	0	0	1	41	0	0	0	0	0	0	6
656	4/28/2021 7:56:14	R_OfXPcs4PJotVe5X	FR	1	1	0	0	0	0	0		Un revenu minimum garanti pour toutes les familles		90	27,579	35,284	37,056	2	100	60	100	80	29,68	29,68	31,02	1	80	80	80	30	90	40	80	0	0	0	0	1	0	0	0	80	90	60	50	80	70	100	2
582	4/28/2021 3:22:52	R_2fBcbwbSXMmlvAM	FR	1	1	0	0	0	0	0		Revenu garanti à chaque cotoyen peu importe sa situation et sans contre partie		100	14,569	29,565	30,243	11	90	100	100	100	7,965	35,235	35,701	6	90	70	0	40	0	70	0	0	0	0	0	1	0	0	0	85	0	30	50	40	70	80	4
751	4/28/2021 3:25:21	R_097FLwSJNUzPsI1	FR	1	1	0	0	0	0	0		le minimum que l'on doit recevoir comme pension		51	30,388	41,469	43,941	4	19	19	10	10	16,974	37,664	39,594	3	9	60	9	0	91	0	0	0	0	0	0	0	0	0	1	81	0	0	0	0	1	0	1
793	4/28/2021 13:47:47	R_3Odne9sz6foPhCi	FR	2	-99	-99	-99	-99	-99	-99			Revenu minimum	100	19,854	48,221	49,28	6	100	100	100	100	21,594	40,303	41,089	3	100	100	80	89	29	100	79	0	0	0	0	0	0	0	1	75	65	65	54	73	60	59	2
664	5/3/2021 14:57:25	R_1gSaPENKhRkPZga	FR	2	-99	-99	-99	-99	-99	-99			690	90	16,338	16,338	25,513	1	89	87	97	91	9,466	9,466	11,298	1	97	91	19	67	61	36	73	0	0	0	0	0	0	1	0	100	94	89	82	86	94	95	2
761	4/28/2021 10:21:50	R_SJgK0KpdUFztjz3	FR	1	1	0	0	0	0	0		c'est une revenu minimum commun		72	80,944	83,687	85,704	3	72	72	80	60	36,321	39,369	43,617	2	61	30	71	50	9	9	0	0	0	0	0	0	0	0	1	72	100	100	100	100	84	100	1
666	4/28/2021 11:14:04	R_1gClTbzY6NuTXtg	FR	1	0	0	0	0	1	0		Une somme d’argent versée à tous les citoyens d’un pays sans conditions de type absence de travail etc. Pour réduire la pauvreté et donner aux gens les mêmes chances		80	6,315	33,991	34,645	9	90	31	84	90	5,4	20,862	21,267	9	93	82	40	40	21	70	28	0	0	0	0	0	0	0	1	70	20	40	40	31	40	35	2
641	5/1/2021 2:36:14	R_1FxFJrviQrPBpYn	FR	1	1	1	0	0	1	0		C'est un revenu qui devrait couvrir les besoins primaires d'une personne		100	42,9	43,369	44,383	2	71	100	0	100	22,43	22,43	31,605	1	70	100	0	0	100	80	100	0	0	1	1	1	0	0	0	100	30	50	100	70	80	0	4
373	4/28/2021 9:30:27	R_12eQOwxDsJMpDFx	FR	1	1	0	0	0	0	0		Revenu du travail		5	2,259	9,749	16,722	5	10	7	14	8	,56	2,295	3,959	2	9	13	8	9	7	8	11	0	0	0	0	0	1	0	0	27	44	42	46	42	43	67	5
1069	4/28/2021 4:46:50	R_d6T6jTYevWVEGkx	FR	1	1	1	1	0	0	0		Somme versée a chaque citoyen pour qu'il ait un revenu minimum		100	16,326	49,337	51,827	7	100	50	100	100	11,047	38,29	39,158	4	100	100	50	0	0	0	0	0	0	1	0	1	0	0	0	100	0	0	0	0	0	0	6
404	4/29/2021 4:37:18	R_0NZyn3HkixL1ZOp	NL	2	-99	-99	-99	-99	-99	-99			-	100	22,392	23,299	28,578	2	51	75	79	86	12,247	12,247	20,799	1	79	48	0	20	0	86	0	0	0	0	0	0	0	0	1	68	0	0	100	0	100	51	5
4293	4/28/2021 7:59:16	R_1rIWuzUYf3e2YAc	NL	1	1	0	0	0	0	0		Een basisbedrag dat elke inwoner ontvangt van de overheid.		76	24,409	24,409	25,942	1	82	81	80	30	25,151	25,151	26,281	1	61	50	81	30	80	71	80	0	0	0	0	0	0	0	1	71	18	91	34	41	34	53	2
962	4/28/2021 3:18:24	R_sNDEPK54lTgNlWV	NL	1	1	0	0	1	0	0		Minimum inkomen dat toelaat normaal te leven.		59	22,01	93,579	96,046	12	57	50	58	40	20,657	50,6	54,645	5	56	61	81	30	29	30	31	0	0	1	0	0	0	1	0	61	39	61	46	62	61	55	2
508	5/3/2021 6:11:12	R_33rtnbHBDuJfDuk	NL	1	1	0	0	0	0	0		Een vast inkomen voor iedereen		40	28,046	31,965	32,933	4	30	20	30	10	10,85	10,85	11,69	1	19	80	50	0	0	60	0	0	0	0	0	0	0	0	1	70	0	100	100	0	50	100	2
582	4/28/2021 15:13:50	R_3MFqMs6Hu2MISzX	NL	1	1	0	0	0	0	0		Dit is het minimuminkomen per persoon		81	42,21	42,21	44,573	1	92	92	61	82	24,014	24,014	25,104	1	82	71	40	0	40	82	0	0	0	0	0	0	0	0	1	72	100	100	100	100	64	0	3
475	5/2/2021 16:09:13	R_3y3Wj8v0wKw7vNf	NL	1	1	0	1	0	0	0		Het minimumloon dat uitbetaald word van één of andere beroepskeuze		81	24,996	27,274	28,321	2	81	40	30	71	15,381	15,381	16,96	1	70	30	20	29	40	40	81	0	0	0	0	0	0	0	1	19	92	0	72	92	52	9	5
411	5/3/2021 7:43:23	R_9HqqFhZXR8Cdheh	NL	1	1	1	1	0	1	0		Een gegarandeerde inkomen voor iedereen.		50	3,061	23,103	23,777	3	70	10	50	45	16,238	16,238	17,613	1	50	50	55	0	25	25	25	0	1	0	0	0	0	1	0	70	0	0	1	0	0	0	1
556	5/8/2021 13:29:23	R_1FKx0BirEQmck6F	NL	2	-99	-99	-99	-99	-99	-99			Minimumloon	-88	5,664	35,929	37,266	4	1	81	12	0	6,491	15,989	16,702	2	3	47	0	0	0	1	0	0	1	1	0	1	0	0	0	28	0	44	82	58	61	37	6
699	5/5/2021 12:41:27	R_1im2j4QCbEfJbhF	NL	1	1	0	0	0	0	0		minimum inkomen om te leven.		51	48,237	48,237	50,628	1	70	0	71	52	30,339	31,866	33,926	2	39	100	71	0	21	29	31	0	1	0	0	0	1	0	0	82	100	30	61	100	60	100	2
816	4/28/2021 17:14:32	R_22Fv8du0NLKvxeV	NL	1	1	0	0	0	0	0		Iedereen ontvangt een basis inkomen.		70	14,415	50,341	51,558	2	70	50	70	70	42,668	42,668	45,139	1	70	70	50	0	70	0	0	0	0	0	0	0	0	0	1	70	50	50	70	50	50	50	2
668	4/28/2021 3:50:01	R_10OihltytIvhgLq	NL	1	1	0	0	0	0	0		een inkomen voor iedere volwassene, ongeacht wat hij er voor doet		71	33,987	37,213	39,221	2	81	0	81	70	10,689	16,048	18,052	2	81	61	0	0	0	70	0	1	0	0	0	0	0	0	0	30	30	100	100	100	100	100	5
1145	4/28/2021 3:18:10	R_ac4AeVmnXvoHuXD	NL	1	1	0	0	0	0	0		Naast het vaste inkomen via werk, mutualiteit of uitkering een bijkomend bedrag voor iedereen.		69	10,662	14,958	15,946	3	72	82	51	76	23,167	35,945	36,569	9	72	81	60	-88	30	38	29	0	0	0	0	0	0	0	1	61	72	12	55	79	35	57	4
813	5/4/2021 7:34:13	R_2aRA25UI5tL0dse	NL	1	1	0	0	0	0	0		Een vaste maandelijkse vergoeding voor elke volwassene, los van diens werkzaamheden.		7	13,509	62,83	65,208	3	9	8	8	19	16,663	44,843	46,812	4	18	30	13	7	18	11	7	0	0	0	0	0	0	0	1	40	61	100	73	51	34	75	4
729	4/30/2021 5:13:29	R_3RezoH4wRV2bn9o	NL	1	1	0	0	0	0	0		alle volwassenen hebben recht op een bepaald bedrag		9	34,597	34,597	88,162	1	9	0	0	0	37,225	37,225	39,363	1	0	51	39	8	19	19	9	0	0	0	0	0	0	0	1	82	10	19	65	65	48	80	2
645	4/28/2021 6:46:19	R_2aylhTfuBozonkx	NL	1	1	1	0	0	0	0		geld krijgen om niks te doen		100	20,911	34,301	36,977	2	50	81	30	100	21,8	24,824	26,332	2	71	61	100	100	100	100	0	0	0	0	0	0	0	0	1	0	0	100	100	100	100	65	3
1044	4/28/2021 12:29:51	R_yO4WgLsLQQL8tq1	NL	1	1	0	0	0	0	0		Een geldsom maandelijks uitgekeerd door de overheid zonder dat er een arbeidsprestatie aan vooraf ging		85	16,994	87,663	88,404	3	85	100	90	50	8,412	62,362	63,231	3	60	20	95	60	0	80	40	0	1	1	0	0	0	0	0	60	0	90	10	80	60	0	3
689	4/28/2021 11:57:51	R_sjOUSdzmhl9N8M9	NL	1	0	0	1	0	0	0		Basis inkomen voor iedereen zodat ze vrijheid krijgen		71	11,432	13,856	14,559	2	81	100	86	71	21,556	22,122	22,421	2	82	82	84	67	13	74	72	0	0	1	1	0	0	1	0	65	19	100	79	7	30	100	3
331	5/8/2021 12:39:59	R_qVi8v7jaNFtXkRP	NL	1	1	0	0	0	0	0		Een goed idee		70	9,594	19,057	19,902	4	72	35	57	37	1,579	29,568	30,075	7	56	53	65	38	80	71	61	0	1	0	0	0	0	0	0	28	62	60	23	0	30	34	2
623	4/29/2021 2:11:22	R_33gzinqcWrhZ6Hq	NL	1	1	0	1	0	1	0		Een inkomen dat je in staat zou stellen om op een minimum te overleven, iets dat voor iedereen gelijk is ongeacht of je werkt of niet.		100	11,684	16,341	17,991	6	100	98	82	100	9,735	16,562	18,101	3	90	82	70	71	9	30	0	0	0	1	0	1	0	0	0	98	100	64	45	77	60	97	2
1001	5/6/2021 3:35:23	R_2wz9ssl07bL4EG1	NL	1	1	0	0	0	0	0		Het minimum inkomen waar een persoon recht op heeft		2	55,647	56,493	60,45	2	18	83	20	10	27,581	27,581	29,916	1	9	81	30	10	70	21	10	0	0	0	0	0	0	0	1	-88	10	87	63	10	47	47	3
693	4/28/2021 5:22:08	R_2zvGgNUaahVWZ1v	NL	1	1	0	0	0	0	0		een gegarandeerd inkomen		69	4,473	43,93	47,389	7	79	45	68	10	,35	28,288	37,095	5	1	76	25	66	85	20	5	0	1	0	0	0	1	1	0	76	0	8	40	0	46	61	1
2310	4/28/2021 5:48:12	R_31LRsHpIu8mbIWB	NL	1	1	0	0	0	0	0		een minimuminkomen om te kunnen leven		51	152,439	152,439	154,231	1	41	7	42	51	15,967	15,967	17,409	1	30	51	41	0	40	51	19	0	0	0	0	0	0	0	1	71	3	3	21	28	41	8	3
866	4/28/2021 3:16:38	R_3h4HYULh4inn4SI	NL	1	1	0	0	0	0	0		Gewaarborgd inkomen		91	11,076	47,871	48,537	12	92	100	100	100	14,004	30,061	31,093	6	93	81	100	20	85	61	10	0	0	0	0	0	0	0	1	75	75	40	60	70	81	65	2
528	5/1/2021 2:59:46	R_2aE7LY1UwBOry1b	NL	2	-99	-99	-99	-99	-99	-99			inkomen minimum	0	35,17	36,762	39,246	2	0	0	0	0	20,155	22,437	24,017	3	0	90	80	0	0	0	0	0	0	0	0	0	0	0	1	70	0	0	0	0	0	0	3
502	4/28/2021 4:32:11	R_2VPVjjIRETJ5DCD	NL	1	1	0	0	0	0	0		Een vast maandelijks inkomen		93	4,45	29,83	31,101	12	94	91	92	83	5,138	20,252	20,786	6	85	78	68	57	60	60	38	0	0	0	0	1	0	0	0	73	0	82	62	7	48	57	1
1253	5/1/2021 2:39:19	R_412eSvooJAA4eOZ	NL	1	1	0	0	0	0	0		Een inkomen voor alle burgers en eenzelfde bedrag voor iedereen.		30	9,438	63,623	65,368	11	40	50	45	25	27,784	69,901	73,241	11	50	65	15	50	35	35	10	0	0	0	0	0	0	0	1	55	0	0	95	0	65	40	3
1018	4/28/2021 4:01:47	R_9o79V1DYwMqwOkN	NL	1	1	0	0	0	0	0		een inkomen dat elk automatisch krijgt en zo uiterste armoede vermijdt.		75	30,212	37,424	39,281	2	81	0	68	40	170,421	170,421	172,393	1	61	51	76	30	19	20	20	0	0	1	0	0	0	0	0	70	0	0	0	0	0	0	1
1026	4/28/2021 3:49:28	R_3U7ZKDerDONICd3	NL	1	1	0	0	0	0	0		Inkomen vb betaalde uren, waarbij eventueel premies of andere toeslagen kunnen bijkomen.		52	181,006	181,827	183,928	2	73	9	8	51	36,601	38,102	39,276	2	51	31	80	1	51	25	0	0	0	1	0	0	0	0	0	33	25	26	61	61	43	60	2
923	4/28/2021 11:41:06	R_3KNQIgDVq6JaTPE	NL	1	0	1	0	0	0	0		Ongeacht alleenstaande of gehuwd of samenwonend, voor elke volwassene een minimuminkomen gegarandeerd.		85	47,146	52,74	72,154	2	90	20	90	80	35,542	35,542	38,691	1	80	30	20	10	10	70	10	0	0	0	0	0	0	0	1	95	3	3	3	0	0	40	2
285	4/28/2021 2:57:49	R_31vDCuEkQAJp2Ds	NL	1	1	0	0	0	0	0		Mininmum inkomen		47	9,761	20,001	21,504	6	65	62	-88	68	1,988	3,764	4,444	5	65	63	61	65	26	29	30	0	0	0	0	0	0	0	1	27	92	79	5	23	3	91	3
670	4/28/2021 8:39:10	R_2ZQ68vvAJD3DrhY	NL	1	1	0	0	0	0	0		Een gegarandeerd inkomen dat iedereen krijgt		50	57,962	60,693	62,361	3	50	60	60	60	28,927	28,927	30,023	1	65	60	30	60	30	60	70	0	0	0	0	0	0	0	1	75	75	70	30	65	40	40	2
871	4/28/2021 13:15:12	R_XAkBV9zP3baAFuF	NL	1	0	0	1	0	0	0		het loon		20	42,003	44,924	46,665	2	61	0	11	20	32,14	32,14	33,737	1	10	92	61	9	60	18	19	0	0	0	0	0	0	0	1	71	20	20	81	20	63	31	2
837	4/28/2021 10:04:09	R_1qakLhx8UUyiVxw	NL	1	1	0	0	0	0	0		Net genoeg geld krijgen om van te kunnen leven.		76	13,559	124,996	125,793	34	56	63	39	42	19,47	42,356	43,039	6	43	55	0	2	97	30	34	0	0	0	0	0	0	0	1	33	87	86	46	85	49	20	4
920	4/30/2021 5:50:50	R_2ZOmGmDl2I5fbjp	NL	1	0	0	1	0	0	0		Zoals het woord het zegt, basis. Voor verschillende zaken maar vooral om een minimum aan basisbehoeften te voldoen.		63	7,775	70,501	72,791	10	56	7	70	62	8,764	44,345	45,287	9	58	58	64	37	62	62	50	0	1	1	0	0	0	1	0	60	41	60	35	57	58	41	4
598	4/29/2021 1:47:56	R_DC3Rnw5Hb3DDo41	NL	1	0	1	0	0	0	0		gratis bedrag van de overheid		1	27,338	38,756	42,057	3	51	0	0	0	22,443	24,246	26,226	2	0	70	0	0	0	0	0	0	0	0	0	0	0	0	1	0	0	75	75	75	0	0	6
616	4/28/2021 8:02:01	R_3lsRgP5WrAGA4ze	NL	1	1	0	0	0	0	0		een zelfde inkomen waar iedereen recht op heeft, ongeacht van zijn of haar tewerkstellingsstatus		66	4,912	23,825	25,408	2	51	50	60	30	3,045	27,911	28,734	2	37	60	62	65	27	75	24	0	1	1	0	1	0	0	0	61	16	70	15	19	20	4	3
779	4/28/2021 6:27:33	R_1dLWKlDv57cgDha	NL	1	1	0	0	0	0	0		Minimumloon		60	34,434	41,877	45,238	9	70	30	50	52	25,773	25,773	26,838	1	60	50	55	54	80	40	51	0	0	0	0	0	0	0	1	60	20	40	90	41	50	40	5
972	4/28/2021 9:41:03	R_1MW21w5IVj2JDXJ	NL	1	1	0	0	0	0	0		een uitkering voor elke volwassen persoon die klaar is voor de arbeidsmarkt, onafhankelijk van het al dan niet uitvoeren van een job		10	39,668	55,231	61,827	8	-88	0	0	10	3,849	23,016	107,769	5	50	90	9	0	82	9	9	0	0	0	0	0	0	0	1	72	76	0	30	56	73	20	2
811	5/3/2021 9:40:14	R_3MMux3JDdZRDmQE	NL	1	1	0	0	0	0	0		is een gegarandeerd inkomen dat elke burger krijgt toegereikt door de overheid		29	50,635	52,053	52,798	2	29	0	60	30	36,24	36,891	38,566	2	29	51	60	67	29	29	40	0	0	1	0	0	0	0	0	70	8	51	51	6	6	38	3
544	5/5/2021 9:50:50	R_WcxfkabRzSE84j7	NL	2	-99	-99	-99	-99	-99	-99			Minimumloon	70	22,61	37,9	39,078	10	52	70	52	38	4,285	20,801	21,766	6	41	96	80	97	27	87	23	0	1	0	0	0	1	0	0	70	31	31	19	19	11	12	2
716	4/28/2021 3:26:53	R_1q1XkJ3gStI4k97	NL	1	1	0	0	0	0	0		een vaste som geld die iedere maand op de rekening komt		20	27,543	27,543	30,259	1	19	19	20	20	11,197	22,31	23,569	2	20	30	46	52	53	9	0	0	1	0	0	0	0	1	0	61	16	83	83	16	85	85	5
741	4/30/2021 2:57:31	R_Om5k6EE2Qr7RGyB	NL	1	1	0	0	0	0	1	vakbond	een inkomen dat iedere inwoner van het land krijgt, of hij / zij werkt of niet		60	33,356	65,582	67,452	3	71	0	72	30	24,867	24,867	31,795	1	40	92	77	0	92	49	71	0	0	0	0	0	0	1	0	51	10	100	47	82	61	100	3
565	4/28/2021 5:06:08	R_1IFV963yIi5BO1U	NL	1	1	0	1	1	0	0		Leefgeld		80	2,578	51,548	52,26	7	83	25	75	75	9,186	21,207	21,854	3	72	79	51	1	81	59	67	0	0	0	0	0	0	0	1	42	70	15	26	57	56	16	5
491	4/29/2021 11:21:58	R_1NhluT0znIoYVya	NL	1	0	1	0	0	0	0		een minimumbedrag dat een gezin nodig heeft om rond te komen		91	25,368	25,368	26,419	1	85	0	75	19	20,198	20,198	21,194	1	40	90	75	0	20	83	8	0	0	0	0	0	0	0	1	0	0	0	20	0	0	0	2
868	4/28/2021 3:14:53	R_NXYQRnaRyrVL2Ux	NL	1	1	0	0	0	0	0		Een minimum garantie inkomen		91	25,816	70,357	71,883	7	91	100	100	93	24,528	28,715	29,653	2	99	69	100	2	100	18	17	0	0	0	0	0	0	0	1	29	2	0	1	100	100	100	1
786	5/2/2021 3:44:46	R_43jVSQieYkKpbvH	NL	1	1	0	0	0	0	0		Minimum gegarandeerd inkomen zonder arbeid		62	67,69	100,951	101,76	7	71	0	70	71	48,262	48,262	49,611	1	72	82	41	0	100	29	80	0	0	0	0	0	0	0	1	87	1	63	65	1	0	1	5
1692	4/28/2021 3:39:41	R_3qwZWNyz67S4yOa	NL	1	1	0	0	0	0	0		Iedere persoon een basisinkomen ongeacht opleiding of leeftijd, een vast forfait per maand waarna je nog kan gaan werken om meer te hebben.		0	29,006	35,509	37,439	4	0	0	0	0	25,328	27,444	29,123	2	0	70	0	0	0	0	0	0	1	0	0	0	0	0	0	67	40	100	100	62	100	66	4
1079	4/28/2021 3:44:16	R_1ozCErYTDs6t4Di	NL	1	1	0	1	1	0	0		Een onvoorwaardelijke uitkering van de overheid aan elke meerderjarige Belg		60	6,541	73,875	75,025	5	50	30	55	100	7,241	25,97	26,501	6	100	80	0	0	0	0	0	0	0	0	0	0	0	0	1	85	0	0	0	0	0	0	1
477	4/28/2021 7:00:46	R_1dMG0s0oYX11eak	NL	1	1	0	0	0	0	0		iedereen heeft heztelfde inkomen		21	1,557	53,198	55,272	12	30	41	29	22	16,519	18,174	19,901	4	31	76	29	14	29	26	17	0	0	0	0	0	0	0	1	51	66	60	39	61	27	16	4
389	4/29/2021 4:17:49	R_2SdZnYACICmHrSk	NL	1	1	0	0	0	0	0		het minste dat je moet krijgen om te overleven		51	18,671	19,136	20,764	2	49	46	47	28	13,101	14,662	15,554	3	29	40	42	39	62	41	41	0	0	0	0	0	0	0	1	37	31	31	99	58	57	60	5
479	5/6/2021 7:32:26	R_1FPopQGqLBtIjYC	NL	1	1	0	0	0	1	0		een minimaal bedrag dat men moet krijgen als loon.		72	5,28	25,21	27,403	3	81	31	70	76	13,76	20,166	20,959	4	60	81	70	51	51	62	73	0	0	0	0	0	0	0	1	71	20	61	31	22	25	24	2
1001	4/28/2021 5:18:32	R_26m42UrjPsSjyP7	NL	1	1	0	0	0	0	0		Staatsinkomen voor alle afgestudeerde inwoners		10	74,617	91,55	106,138	8	25	0	52	11	31,386	42,268	42,952	5	22	12	2	0	53	0	0	0	1	0	0	0	0	0	0	82	0	75	52	52	52	54	4
736	4/28/2021 5:31:03	R_2ruNYy7BMfUogJ4	NL	1	0	0	0	0	0	1	Netwerk Vlaanderen	Iedere burger in beroepsactieve bevolking heeft recht op basisinkomen. Men kiest zelf om dit basisinkomen uit te breiden met inkomsten uit arbeid		78	11,121	37,24	38,008	4	80	60	90	78	9,188	18,749	19,399	5	76	85	69	9	10	80	80	0	0	0	0	1	0	0	0	90	20	80	80	20	20	21	2
1219	5/5/2021 17:36:10	R_r1jjdRVNbI6UHTj	NL	1	1	0	0	0	0	0		een inkomen dat iedere inwoner van de overheid krijgt		80	43,454	44,131	47,195	2	81	0	71	12	64,653	87,772	88,921	4	41	60	39	19	38	29	70	0	0	0	0	0	0	0	1	89	9	80	55	19	60	0	1
495	4/28/2021 9:24:06	R_ebndO2SyND46ijv	NL	1	1	0	0	0	0	0		Het minimuminkomen om te overleven		50	20,662	41,243	42,012	6	54	42	55	26	9,97	16,024	18,131	3	34	86	50	73	77	18	18	0	0	0	0	0	0	0	1	48	13	32	73	35	74	54	3
776	4/28/2021 7:05:14	R_upEJbRMlfvTvjCp	NL	1	1	0	0	0	0	0		Een minimuminkomen voor elke volwassene		9	19,94	44,59	50,443	2	71	0	72	9	19,723	27,951	31,557	2	40	85	90	9	31	62	38	0	0	0	0	0	0	0	1	81	19	67	65	43	25	25	3
756	5/7/2021 2:25:28	R_2R8mnTwvOw8AGZm	NL	1	1	0	0	0	0	0		inkomen om te voorzien in levensonderhoud		65	5,755	39,568	40,812	8	30	80	60	75	6,022	26,564	27,386	6	40	70	20	0	0	0	0	0	0	0	0	0	0	0	1	70	18	70	100	40	70	100	3
496	4/28/2021 5:20:13	R_QhbHOKEwqbMW7gB	NL	1	1	0	0	0	0	0		minimum inkomen voor iedereen		100	7,652	28,855	30,48	3	81	20	71	100	14,448	19,314	20,497	4	71	90	0	0	0	100	0	0	0	1	0	1	0	0	0	74	0	0	0	0	0	0	1
928	4/28/2021 3:44:57	R_26gaZ9IUW1hdkaV	NL	1	1	0	0	0	0	0		iedereen gelijk basisloon		72	70,098	74,696	76,475	2	73	9	84	72	21,864	21,864	24,657	1	67	92	70	28	54	15	0	0	0	0	0	0	0	0	1	40	92	72	56	72	37	70	4
628	5/2/2021 9:20:26	R_8IHU7ivXKKtPEyt	NL	1	1	0	0	0	0	0		vast inkomen voor iedereen		50	36,877	36,877	38,154	1	30	51	20	60	26,51	38,526	39,534	2	39	60	18	71	51	61	9	0	1	0	0	0	0	0	0	71	19	82	100	62	100	50	4
839	4/28/2021 11:48:27	R_2v79hIclzKWdXJV	NL	2	-99	-99	-99	-99	-99	-99			een minimuminkomen dat iedere burger zou moeten ontvangen	30	38,51	56,714	58,062	5	0	0	20	20	31,964	31,964	33,787	1	0	20	50	0	50	20	0	0	0	0	0	0	0	0	1	25	0	60	80	50	40	100	5
554	4/28/2021 3:09:14	R_2aQ64QQCuTxgz2o	NL	1	1	0	0	0	0	0		Minimum Loon voor allen		71	26,102	27,902	30,515	2	-88	61	40	41	17,127	17,127	18,263	1	40	53	62	10	40	39	0	0	0	0	0	0	0	0	1	82	40	41	40	27	27	42	3
690	4/28/2021 4:45:03	R_2TMBvK1gbHhbwnd	NL	1	1	0	0	0	0	0		een inkomen die voor iedereen het zelfde is en een minimum is ;		75	22,76	24,801	27,022	2	70	50	60	75	6,501	9,974	11,138	2	78	73	99	1	5	8	11	0	0	0	0	0	0	0	1	84	93	5	35	75	73	76	1
699	4/28/2021 5:21:32	R_2Bn9GseoE9m74CJ	NL	1	1	0	0	0	0	0		Een standaard inkomen dat elke volwassene krijgt. Daarnaast kan hij nog werken om extra inkomen te verwerven		73	25,663	25,663	26,45	1	72	86	71	60	23,847	23,847	24,427	1	60	67	43	42	40	81	44	0	0	0	1	1	0	0	0	50	80	56	61	53	64	65	4
709	4/28/2021 3:38:28	R_3j1yhtLmSz7urJs	NL	1	1	0	0	0	0	0		Inkomen voor iedereen gelijk, wat eventueel kan aangevuld worden met loon voor werken		1	33,55	35,758	42,11	2	10	10	20	1	30,803	30,803	32,265	1	20	75	19	1	50	1	1	0	1	0	0	0	0	0	0	85	20	75	75	10	60	100	4
665	4/28/2021 4:48:40	R_29bNzfhlLrnffhm	NL	1	1	0	1	1	0	0		geld		60	33,333	38,048	40,658	2	61	60	60	60	16,93	30,033	32,087	7	60	60	60	60	-88	60	60	1	1	0	0	1	0	0	0	60	60	60	21	61	42	40	1
259	5/2/2021 4:39:53	R_1Fh4kfNQK8UKBa2	NL	1	1	0	0	0	0	0		Inkomen om rond te komen		51	8,837	18,9	19,699	10	53	52	53	53	,597	1,301	2,116	2	53	39	53	54	43	35	53	0	0	0	0	0	0	0	1	23	53	53	12	37	55	36	3
575	4/29/2021 1:17:14	R_3j1GjzruDwXIHAm	NL	1	1	0	1	0	0	0		Een minimum inkomen dat elke volwassene persoon uitgedeeld krijgt door de staat		50	30,366	32,13	33,842	2	55	70	40	40	34,062	34,062	34,727	1	55	50	0	0	20	0	0	0	1	0	0	0	0	0	0	30	100	100	10	60	0	70	4
920	4/28/2021 4:44:33	R_1ghFshQKvERACd5	NL	1	1	0	0	0	0	0		gegarandeerd minimuminkomen voor iedereen		68	43,883	46,436	50,056	2	61	51	50	20	27,906	33,178	34,618	2	10	90	81	0	50	50	30	0	1	1	0	1	0	0	0	81	40	60	30	0	15	15	1
413	4/28/2021 9:32:48	R_2z7IRHajV5gZu23	NL	1	1	0	0	0	0	0		geld om te overleven		58	15,794	18,219	20,577	3	7	51	30	41	17,122	18,316	19,663	2	10	74	21	7	74	61	22	0	0	0	0	0	0	0	1	84	77	76	51	59	30	75	3
342	5/1/2021 1:42:06	R_2Vxc2duxCwCFzt9	NL	1	1	0	0	0	0	0		Iedereen die niet werkt gelijke uitkering		54	6,305	23,358	23,9	8	68	71	65	53	2,095	12,092	12,667	4	58	58	62	71	37	59	64	0	0	0	0	0	0	0	1	57	100	81	52	61	74	75	1
572	4/28/2021 3:58:50	R_xfGrkJ3LSmhMzxn	NL	1	1	0	0	0	0	0		Minimum inkomen om rond te komen		82	2,866	22,923	24,449	8	78	30	79	60	10,154	11,68	12,357	2	80	72	20	17	17	17	70	0	0	0	0	0	0	0	1	81	19	21	82	65	68	21	4
723	4/28/2021 9:31:25	R_1cZh6EMG62c0YqJ	NL	1	1	0	0	0	0	0		Minimum inkomen dat iedere volwassene krijgt. Ongeacht Of je werkt of niet		32	14,024	81,995	84,301	13	36	65	40	67	6,569	22,176	24,007	8	58	45	70	66	21	65	35	0	0	0	0	0	0	0	1	88	21	95	66	32	32	25	3
637	5/3/2021 4:35:03	R_vjDWbojnff8KtLH	NL	1	1	0	0	0	0	0		Ieder, welke situatie dan ook krijgt een basisinkomen		72	1,583	62,741	63,238	11	43	18	70	73	3,2	17,937	18,64	8	37	88	29	24	34	35	15	0	0	0	0	0	0	0	1	72	36	91	42	7	5	77	2
804	4/28/2021 3:38:49	R_3CClSQj5mSBzNLK	NL	1	1	0	0	0	0	0		het minimumloon waar elke volwassene recht op zou hebben		66	40,84	43,959	45,681	2	50	50	60	17	28,905	28,905	37,057	1	39	67	63	21	67	66	39	0	0	0	0	0	0	0	1	73	9	63	62	9	11	10	1
982	5/1/2021 2:17:52	R_1IQQNaxesM8TJO2	NL	1	1	0	0	0	0	0		Leefgeld		60	20,442	65,818	66,68	11	60	70	60	59	4,422	28,576	29,698	9	60	60	61	28	40	70	70	0	1	1	0	1	0	0	0	49	20	21	50	29	50	36	3
638	4/28/2021 7:42:07	R_1plInwIvhCllAOl	NL	1	1	0	0	0	0	0		Zelfde inkomen voor iedereen		70	,991	46,802	47,825	28	71	70	82	71	15,615	25,848	26,666	2	71	71	71	82	52	50	61	0	0	0	0	0	0	0	1	71	9	70	95	50	84	5	3
442	5/7/2021 16:57:49	R_2dF4yBCIFL6uW83	NL	1	1	0	0	0	0	0		vcnb d		30	25,855	25,855	27,035	1	30	31	30	30	5,307	14,049	15,092	2	30	51	51	52	20	51	29	0	0	0	0	0	0	0	1	71	0	0	58	33	53	53	3
396	4/28/2021 4:34:49	R_2s1IiUHvyC6gAhm	NL	1	1	0	1	1	0	0		het inkomen dat je maandelijks hebt		81	18,519	18,519	20,212	1	84	81	79	83	1,598	2,231	3,532	2	79	61	30	48	99	21	1	0	0	0	0	0	0	0	1	41	1	1	98	0	60	0	3
689	4/28/2021 11:39:44	R_1mEQUVq78Cfe1ZJ	NL	2	-99	-99	-99	-99	-99	-99			Altijd zelfde minimumloon	49	18,699	49,833	51,026	10	33	10	54	41	12,019	19,59	20,27	6	26	33	44	30	28	17	14	0	0	0	0	0	1	0	0	39	19	48	65	56	54	43	3
642	4/28/2021 11:57:40	R_2YzIczffeaTN9b3	NL	1	1	0	0	0	0	0		Een minimum inkomen		70	9,727	75,202	75,931	9	61	69	60	59	4,434	25,967	29,643	6	52	40	56	87	62	80	69	0	0	0	0	0	0	0	1	63	50	48	54	20	41	38	3
846	4/28/2021 3:09:40	R_1ONvLmQnBJI8iEz	NL	1	0	0	0	0	0	1	was jaren lid van Vivant	moet onvoorwaardelijk zijn		100	21,317	38,373	52,378	5	90	51	91	81	10,094	31,687	33,747	4	81	81	72	61	51	51	60	0	0	1	1	1	0	1	0	40	52	51	28	29	5	51	4
842	4/28/2021 8:59:53	R_3PEJIrAxM2465mb	NL	1	1	0	0	0	0	0		het inkomen aan het begin van de carrière		3	3,597	80,638	81,728	9	50	0	50	0	25,38	38,758	39,502	4	50	50	50	50	50	50	50	0	0	0	0	0	0	0	1	75	0	0	0	0	0	0	1
1031	4/28/2021 3:54:27	R_2wgxAbei1ckfPlM	NL	1	1	0	0	0	0	1	vakorganisaties	een maandelijks inkomen, ongeacht of je werkt of niet.		82	38,394	44,889	50,636	3	82	81	71	91	25,808	25,808	40,072	1	82	30	30	0	9	81	40	0	0	0	0	0	0	0	1	92	100	100	84	85	74	24	1
868	4/29/2021 1:20:03	R_1rv9SowbfXjmIE3	NL	1	1	0	0	0	0	0		minimumbedrag dat voldoende is om 1 maand van te kunnen leven en te voorzien in de basisbehoeften		10	47,472	49,554	54,401	2	19	0	20	30	43,102	43,102	46,063	1	40	29	60	9	9	10	9	0	0	0	0	0	0	0	1	50	39	60	39	39	40	40	4
1163	4/28/2021 9:27:00	R_2B2TmYgbbmeLRfY	NL	1	1	0	0	0	0	0		zonder problemen in het levensonderhoud kunnen voorzien		61	25,89	73,717	76,721	2	42	2	41	50	26,647	26,647	28,863	1	60	60	71	19	30	60	20	0	0	0	0	0	0	0	1	72	7	7	29	18	30	32	3
851	4/29/2021 3:12:55	R_2ZTQXsZ5lp5A8Te	NL	1	1	0	1	0	1	0		een inkomen dat voor iedereen gegarrandeerd wordt ongeacht wat die doet of niet doet		0	20,59	24,136	30,463	4	1	0	0	0	33,861	44,151	45,969	2	0	70	40	20	0	0	0	0	0	0	0	0	0	0	1	30	0	0	80	40	0	0	4
817	4/28/2021 3:31:28	R_3smPXIRvWC6IiaG	NL	1	1	0	0	0	0	0		inkomen om rond te komen		68	32,016	54,662	56,816	2	60	55	65	54	137,851	137,851	139,207	1	61	55	55	44	65	47	39	0	0	0	0	0	0	0	1	49	52	48	53	36	38	48	3
1089	4/28/2021 4:27:33	R_3OdcPjNlFN4ovmd	NL	2	-99	-99	-99	-99	-99	-99			dat elke inwoner die geen vast inkomen heeft een vast bedrag per maand uitgekeerd krijgt	50	39,101	45,501	47,635	3	51	0	9	61	22,915	36,746	38,641	2	60	30	75	71	82	51	29	0	0	0	0	0	0	0	1	60	9	60	51	10	30	0	4
355	4/28/2021 8:08:26	R_em04g8Ajte7szyp	NL	1	1	0	1	0	0	0		het inkomen dat je nodig hebt om toch een vrij normaal leven te kunnen leven		34	28,06	32,398	33,831	2	56	7	43	30	13,128	14,985	15,85	4	41	61	57	10	72	30	51	0	0	0	0	0	0	0	1	81	100	41	80	82	83	94	2
440	5/7/2021 2:34:45	R_2qlqF7hP5Pwn0K8	NL	1	1	0	0	0	0	0		Inkomen om mee rond te komen		68	5,31	21,014	22,006	4	61	76	54	72	1,558	25,026	25,955	7	55	58	70	7	15	66	41	0	0	0	1	1	0	0	0	62	11	31	28	12	20	26	2
1242	4/28/2021 10:58:21	R_0fBO9SjQYw3OKWd	NL	1	1	0	0	0	0	0		één vastgesteld bedrag voor alle sectoren, aangevuld volgens competenties/diploma		70	64,924	64,924	67,04	1	70	91	81	40	69,811	69,811	72,204	1	39	76	9	50	0	76	51	0	0	0	0	0	0	0	1	81	0	25	25	8	25	9	4
1532	4/30/2021 11:07:59	R_2f2oPv8wvAPLxo4	NL	1	1	0	0	0	0	0		een vast maandelijks bedrag dat je op je rekening krijgt zonder dat je ervoor werkt		82	57,414	67,363	70,909	2	73	100	39	83	46,067	46,067	49,341	1	77	60	11	0	19	4	11	1	0	1	0	0	0	0	0	57	100	81	41	72	10	0	2
846	4/28/2021 10:10:08	R_6DscTQya4EI9Fuh	NL	1	1	0	1	0	0	0		Een forfaitair bedrag per maand waarbij men verder kan werken.		75	19,37	60,906	62,267	7	75	60	80	90	29,082	29,082	30,26	1	75	70	40	70	90	70	60	0	1	1	0	1	0	0	0	85	100	100	100	100	100	100	1
449	4/28/2021 3:38:51	R_1BRRgY45TwEK9Nv	NL	1	1	0	0	0	0	0		Een bedrag dat iedereen krijgt, zonder enige voorwaarden aan verbonden		40	4,984	30,479	33,623	9	29	50	24	30	20,667	20,667	23,34	1	17	41	61	38	65	30	8	0	0	0	0	0	0	0	1	67	29	93	46	45	45	42	1
994	4/28/2021 6:10:36	R_cZ0od7Id2vnWh1L	NL	2	-99	-99	-99	-99	-99	-99			Een verzekerd inkomen waarmee men net genoeg heeft om te leven	39	64,338	64,338	81,871	1	51	0	39	40	48,942	48,942	50,517	1	39	55	60	0	57	29	18	0	0	0	0	0	0	0	1	65	45	91	83	83	83	100	6
806	4/28/2021 3:14:40	R_1gvFm3lziZ1I34a	NL	1	1	0	0	0	0	0		iedereen hetzelfde basisloon te vermeerderen door hogere activiteitsgraad en/of diploma		31	27,299	27,299	28,464	1	61	71	19	9	5,053	94,823	97,078	3	10	91	71	2	91	10	10	0	1	1	0	1	0	0	0	81	10	11	11	12	70	80	3
481	4/28/2021 7:46:28	R_12goc9HK4RlvHvn	NL	1	1	0	0	0	0	0		een minimum aan geld dat iemand zou moeten krijgen		80	26,727	30,872	32,578	2	85	90	90	85	19,901	19,901	20,87	1	90	80	85	85	40	85	85	0	1	1	0	0	0	0	0	95	95	60	20	80	50	70	2
321	5/10/2021 0:16:20	R_2ScnRZ6OhMXsrrw	NL	1	1	0	0	0	0	0		geld om mee rond te komen		70	18,917	18,917	20,848	1	67	74	70	60	8,029	8,029	9,513	1	68	71	70	67	64	65	65	0	0	0	1	0	0	0	0	31	63	75	1	63	30	69	3
758	4/28/2021 9:18:07	R_263zIkKdrBHY0UC	NL	1	1	0	0	0	0	0		Zelfde netto inkomen voor iedereen ipv werkloosheidsvergoeding of ziektevergoeding of leefloon		19	81,237	84,011	86,354	2	82	30	30	10	24,484	26,747	29,336	2	19	40	71	10	71	19	19	0	0	0	0	0	0	0	1	81	0	0	0	0	0	0	1
859	5/2/2021 13:50:07	R_OuHtgujhRuz1AvT	NL	1	1	0	0	0	1	0		inkomen waarvan je kan leven om in je basisbehoeften te voorzien		31	22,652	47,799	49,528	7	32	32	32	26	5,417	16,041	17,276	5	24	41	11	73	7	68	13	0	1	0	0	1	1	0	0	25	22	60	98	88	76	27	2
1317	4/28/2021 12:44:05	R_31sCou26Sf4YLAK	NL	1	1	0	0	0	0	0		Minimaal inkomen om maandelijks rond te komen		81	18,278	27,569	28,156	4	76	43	67	83	,753	2,328	2,8	2	79	75	61	72	76	80	81	0	0	0	0	0	0	0	1	64	98	100	52	78	74	95	3
1058	4/28/2021 9:09:13	R_27C3tYGaKcF9Xfv	NL	1	1	0	0	0	0	0		Iedereen een bepaalde som los van een tegenprestatie		100	217,873	220,17	221,18	2	82	0	89	26	35,866	35,866	37,513	1	59	24	100	93	100	61	51	0	0	0	0	0	0	0	1	51	69	36	25	0	0	0	2
486	4/29/2021 10:40:42	R_3g7c2c0t9H973JW	NL	2	-99	-99	-99	-99	-99	-99			Een vast inkomen	62	4,6	30,892	32,748	7	51	46	50	29	3,913	20,525	21,366	18	30	55	72	0	62	27	0	0	0	0	0	0	0	0	1	81	0	41	52	0	68	41	1
517	4/28/2021 4:38:15	R_1lctTqOsSWlTHaK	NL	1	1	0	0	0	0	0		inkomen waarop iedereen recht heeft		70	52,817	53,964	54,939	3	71	82	81	92	38,467	38,467	40,416	1	91	93	29	31	51	51	51	0	0	0	0	0	0	0	1	81	9	10	69	7	8	9	2
643	4/28/2021 6:33:38	R_W074GT8UVWbkRiN	NL	1	1	0	0	0	0	0		minimum inkomen ongeacht welke job?		40	30,438	51,065	52,093	2	40	0	30	25	33,871	33,871	34,962	1	20	30	50	5	80	40	0	0	0	0	0	0	0	0	1	60	0	60	65	50	55	80	3
599	4/28/2021 3:24:54	R_3FKEFEbl7RKpkDw	NL	1	1	0	0	0	0	0		een gelijk minimumloon		61	23,554	23,554	24,818	1	59	9	71	71	16,843	17,576	19,518	2	70	72	60	32	31	40	31	0	1	1	0	1	0	0	0	29	39	74	72	81	80	79	1
1070	4/29/2021 0:12:41	R_sgRc5BrUwbpXoQx	NL	1	1	0	0	0	0	0		een gegarandeerd inkomen voor elke volwassen burger		40	28,167	31,036	32,448	2	63	9	51	46	25,121	25,121	26,172	1	33	73	9	0	81	41	0	0	0	0	0	0	0	0	1	0	9	32	80	69	100	0	2
780	4/28/2021 12:33:15	R_1cUtpjjFPJntzPx	NL	1	1	0	0	0	0	0		inkomen waar iedereen recht op heeft		70	26,844	28,229	30,345	3	51	61	71	72	15,141	15,141	17,051	1	71	52	68	41	61	22	40	0	1	0	0	1	0	0	0	51	30	42	79	51	68	52	4
257	4/29/2021 6:21:20	R_RChWeIzMDfbuTZL	NL	1	0	0	0	0	1	0		Minimuminkomen		76	,928	4,518	5,291	6	79	77	79	83	,207	1,462	1,874	2	74	83	74	79	74	65	71	0	0	0	0	1	0	0	0	75	78	15	68	34	35	67	4
464	5/2/2021 1:34:19	R_2EsZW84Dm0PCk5s	NL	2	-99	-99	-99	-99	-99	-99			Leefloon	50	6,845	29,536	30,5	4	50	60	25	70	8,36	15,274	15,962	3	60	70	25	60	15	15	0	0	0	0	0	0	0	0	1	30	70	70	40	80	60	80	3
476	4/28/2021 4:18:12	R_2UW2Ps0WIOwradG	NL	1	1	0	0	0	0	0		een minimum inkomen voor iedereen, werkend, niet werkend		92	36,154	37,372	39,284	2	61	53	51	8	15,836	15,836	17,875	1	0	51	0	0	51	51	51	0	0	0	0	0	0	0	1	82	0	0	0	0	0	0	2
526	4/28/2021 8:46:13	R_1NCdeTZCGg2KME2	NL	2	-99	-99	-99	-99	-99	-99			minimum loon	54	24,744	28,612	30,464	2	50	75	60	36	30,156	30,156	33,169	1	40	44	76	51	83	17	28	0	0	0	0	0	0	0	1	38	74	70	57	86	76	63	3
1208	4/28/2021 7:50:02	R_DkvrVbBUY6QOk0N	NL	1	0	0	1	0	0	0		Voor iedereen een maandloon		100	21,113	83,557	89,911	20	100	100	100	20	37,613	69,451	71,163	17	62	67	35	15	8	16	14	0	0	0	0	0	0	0	1	97	9	7	98	10	98	5	1
1357	5/4/2021 5:05:47	R_12EYGl24YNhtRUl	NL	2	-99	-99	-99	-99	-99	-99			een basisinkomen voor iedereen ongeacht of ze werken of niet werken, ziek of gezond zijn, ...	90	28,614	28,614	29,733	1	80	96	87	72	26,808	31,172	32,235	3	61	75	78	8	0	96	0	0	1	0	0	1	1	1	0	82	0	60	71	92	96	5	1
410	5/7/2021 6:31:15	R_3shUiKlwCqtddKm	NL	1	1	0	0	0	0	0		Minimumloon		50	3,432	18,288	19,39	7	50	81	50	50	4,963	12,149	14,353	5	50	81	100	30	20	60	30	0	0	0	0	0	1	0	0	52	15	15	61	21	40	0	3
1130	4/28/2021 4:36:35	R_26gr3TmpqGPAT6n	NL	2	-99	-99	-99	-99	-99	-99			geen idee	30	36,418	36,418	37,521	1	10	9	11	18	18,265	18,265	18,996	1	11	62	0	0	0	0	0	0	0	0	0	0	0	0	1	72	0	0	75	25	88	0	2
634	5/4/2021 23:41:22	R_3ISSLE4QabM4hhM	NL	1	1	0	0	0	0	1	politici	Niets doen en toch geld krijgen. Heerlijk toch. Er zullen nog wat meer "losers" bijkomen.		9	33,224	35,11	37,877	2	10	20	0	0	17,195	18,627	20,676	2	0	100	50	19	50	0	0	0	0	0	0	0	0	0	1	61	10	52	72	51	73	91	3
868	5/6/2021 13:52:18	R_2y3LBlJaByIfXUN	NL	1	1	0	0	0	0	0		Een maandelijks bedrag toegekend aan elke (meerderjarige) burger		50	21,101	47,635	48,705	4	50	60	40	20	5,717	51,536	52,628	4	40	50	40	40	20	40	55	0	1	0	0	0	0	1	0	60	91	40	50	50	40	15	3
1327	4/28/2021 12:20:31	R_2Pppyfa8tdLuPfg	NL	1	1	0	0	0	0	0		Een gelijk bedrag dat iedereen krijgt en alle uitkeringen vervangt.		29	12,106	52,912	54,364	9	6	20	3	9	79,521	149,187	150,133	3	6	68	78	8	3	9	9	0	0	0	0	0	0	0	1	92	0	86	21	25	14	5	1
475	5/6/2021 4:06:35	R_2rrs2Rsmi0pfCpX	NL	1	1	0	0	0	0	0		Het minimum aan inkomen om rond te komen		39	17,726	23,571	24,431	5	65	40	32	35	2,751	3,502	4,014	2	52	31	30	60	26	22	14	1	0	1	0	0	1	0	0	12	12	14	0	61	20	0	4
489	4/28/2021 4:32:03	R_tSQBWE3l1NGcLIJ	NL	1	1	1	0	0	0	0		Een inkomen dat iedere volwassen burger krijgt, of hij/zij nu werkt of niet		100	10,682	25,876	26,675	7	53	89	80	100	11,895	27,102	28,118	11	51	77	100	0	0	0	0	0	1	0	0	0	0	0	0	95	0	61	0	0	0	1	1
876	4/29/2021 1:26:00	R_2UWAl8ds6KozHJP	NL	1	1	1	1	1	0	0		Het inkomen aan de basis van uw beroep		79	5,771	44,809	47,317	16	83	72	90	75	,634	15,815	16,801	10	88	73	38	45	84	84	86	0	0	1	0	1	0	1	0	90	89	100	85	86	84	88	2
442	4/29/2021 11:42:26	R_1ik40pitAVV3CWe	NL	1	1	0	0	0	0	0		minimumloon		40	19,388	26,221	27,232	3	43	18	26	27	3,974	16,567	18,424	2	37	82	72	44	65	63	31	0	1	0	0	0	0	0	0	60	36	38	77	57	38	37	5
1237	4/28/2021 3:25:19	R_3e5mn3WinBxMnQn	NL	2	-99	-99	-99	-99	-99	-99			minimum inkomen dat iedereen krijgt...	25	33,487	38,639	41,536	2	30	15	25	1	99,522	101,376	102,056	2	1	25	40	1	75	25	10	0	1	0	0	0	0	0	0	75	35	40	75	60	65	70	3
1983	4/28/2021 8:07:20	R_9GYRSzUVZelhCxj	NL	1	1	0	0	0	0	0		Bepaalde som die men maandelijks zou krijgen per inwoner of per gezin.		65	242,538	249,896	252,324	2	38	65	45	60	168,898	168,898	209,784	1	61	66	61	30	61	40	8	0	0	0	0	1	0	1	0	66	0	0	40	40	61	100	3
687	5/6/2021 14:11:48	R_RlTNWFGMesLQAvf	NL	1	1	0	0	0	0	0		het minimum inkomen van iedereen in verschillende sectoren		0	37,533	37,533	39,74	1	9	0	0	71	21,368	21,368	24,121	1	71	100	71	0	76	0	0	0	0	0	0	0	0	0	1	60	0	76	0	0	61	0	2
1093	4/28/2021 3:58:21	R_rlMLdoABVBa5z5n	NL	1	0	1	0	0	0	0		vast inkomen voor iedereen vanaf 18 jaar levens lang		100	10,351	80,398	81,972	3	100	70	100	100	90,662	92,224	94,076	3	100	95	0	0	0	100	0	0	0	0	0	0	0	0	1	29	100	100	16	30	0	40	5
1539	4/28/2021 10:34:40	R_1BWNM6lcaOQ8ZAO	NL	1	1	1	0	0	0	0		bedrag waarmee u alle "basis" behoeftes mee kan betalen (huur ; elec , water etc)		21	49,02	61,491	63,785	5	49	10	39	19	20,513	35,313	36,311	8	30	69	7	0	12	11	73	0	0	0	0	0	0	0	1	69	19	71	71	31	71	72	4
448	4/29/2021 23:59:55	R_bd5KveLPYe2O3S1	NL	1	1	0	0	0	0	0		Minimuminkomen voor iedereen		40	32,71	32,71	33,713	1	26	28	75	39	28,064	28,064	29,251	1	44	82	19	0	100	17	0	0	0	0	0	0	0	0	1	25	11	95	61	12	63	100	4
480	4/28/2021 3:05:35	R_SH1M6pjnkAwp38Z	NL	1	1	0	0	0	0	0		Iedereen krijgt maandelijks een bepaald bedrag		70	8,88	49,326	50,139	6	71	83	87	52	10,142	20,301	21,375	4	53	53	17	13	3	89	5	0	1	1	0	1	0	1	0	44	93	8	95	98	81	34	1
2558	4/29/2021 2:36:11	R_1InnATgghWwU5My	NL	1	1	0	1	0	0	0		gewaarborgd loon dat voldoende is om maandelijks rond te komen		100	14,628	14,628	21,5	1	100	0	90	90	29,079	29,079	29,875	1	80	80	80	10	10	80	20	0	0	0	0	0	0	0	1	60	0	0	100	100	40	0	4
430	4/28/2021 5:14:10	R_3s0pS9FRShzhGsu	NL	1	1	0	1	0	0	0		Inkomen voor iedereen hetzelfde		33	4,493	17,001	17,602	3	26	11	31	11	5,829	11,481	12,201	3	21	79	19	80	20	79	9	0	0	0	0	0	0	0	1	82	13	73	69	39	41	84	2
410	4/28/2021 3:00:03	R_3qOvzyTikPTvetr	NL	1	1	0	0	0	0	0		Vast gelijk maandelijks bedrag		70	23,257	25,514	26,9	3	63	84	57	62	7,349	12,983	13,573	4	61	62	47	56	61	67	9	0	0	0	0	0	0	0	1	73	73	77	8	28	6	80	3
741	4/30/2021 2:08:51	R_3JqNzVu0PvUCbfV	NL	1	1	0	0	0	0	0		een minimum inkomen voor iedereen gelijk		62	38,453	47,101	49,125	4	60	61	60	63	1,983	1,983	3,412	1	60	61	61	51	71	51	40	0	0	0	0	0	0	0	1	61	53	72	51	75	52	77	3
3743	4/29/2021 11:21:00	R_3qqhVfLgygdPbaN	NL	1	1	0	0	0	0	0		Het minimum inkomen dat je krijgt		70	64,574	65,656	73,606	2	76	75	82	56	28,953	28,953	30,407	1	60	82	72	20	71	51	30	0	1	0	0	1	0	0	0	81	0	0	51	0	51	0	3
1094	4/28/2021 3:33:07	R_1i2mcn5ha6uOZvN	NL	2	-99	-99	-99	-99	-99	-99			Inkomen dat iedereen minimaal zou moeten hebben volgens beroep	71	52,731	52,731	83,716	1	60	66	51	62	49,266	49,266	50,336	1	65	71	66	19	76	51	51	0	0	0	0	1	0	0	0	41	0	77	71	51	41	42	3
364	4/30/2021 10:43:50	R_2yfuF3e6AV7Qajo	NL	1	1	0	0	0	0	0		Een minimum inkomen om te leven		50	2,238	25,646	26,602	13	50	-88	50	50	,538	2,688	3,251	3	50	50	50	50	50	50	50	0	1	0	0	0	0	0	0	50	51	50	50	50	50	50	3
418	4/28/2021 11:20:22	R_3kfL4hij8twpB3b	NL	1	0	0	0	0	1	0		Maandelijks vast inkomen		30	4,235	39,037	39,062	7	18	10	19	13	15,888	24,897	24,923	7	13	59	20	0	19	11	0	0	0	1	1	0	0	1	0	60	90	70	21	50	21	39	3
467	4/29/2021 15:00:06	R_3NWWpW0B7KioIHR	NL	1	1	0	1	0	1	0		Minimumloon om rond te komen		13	12,5	18,304	19,354	4	8	52	18	19	13,374	21,5	22,176	5	17	90	55	60	0	81	70	0	1	1	0	1	0	0	0	68	100	100	73	86	75	100	2
458	5/4/2021 3:35:40	R_3CQkGP95nEWxcIA	NL	1	0	0	1	1	0	0		iets dat je basis krijgt als inkomen		0	27,692	30,178	31,951	2	20	9	11	19	7,098	23,62	25,26	3	23	14	29	16	0	0	0	0	1	0	0	0	0	0	0	51	33	32	0	32	0	32	6
856	4/28/2021 11:07:27	R_1OBPRiUwvmmernf	NL	1	0	0	1	0	0	0		Een toelage die je bekomt als je niet in staat bent om te werken		52	105,401	108,997	110,474	5	40	40	16	52	28,238	33,435	34,532	5	33	28	0	0	61	0	0	0	0	0	0	0	0	0	1	19	0	0	0	0	0	100	2
398	5/4/2021 2:50:21	R_27JxWpVPV7cxrDR	NL	1	0	1	0	0	0	0		standaard loon		29	25,365	26,63	28,855	2	42	72	20	61	20,11	20,11	21,42	1	41	30	39	32	31	41	19	0	0	0	0	0	0	0	1	59	58	37	65	60	60	67	3
669	4/28/2021 13:09:59	R_2qsGx7g6kIsQMvY	NL	1	1	0	0	0	0	0		Één inkomen van iemand waarmee hij of zij kan leven		37	5,788	120,065	122,758	16	26	32	35	57	13,952	21,187	23,589	6	61	42	64	77	39	65	69	0	0	0	0	0	0	0	1	73	74	41	64	65	42	75	2
379	4/28/2021 5:07:02	R_2vc5ezS01abgGsI	NL	1	0	0	0	1	0	0		Minimuminkomen		17	2,91	52,388	53,014	16	17	15	12	20	6,812	34,152	34,848	8	14	4	13	6	0	3	0	0	0	0	0	0	0	0	1	61	56	56	80	81	59	55	1
385	4/28/2021 11:02:01	R_3JI8BwZWTkaFTu3	NL	1	1	0	0	0	0	0		standaard bedrag voor iedereen		6	10,99	31,723	32,741	7	15	15	16	23	5,087	12,848	12,908	5	16	16	8	0	0	2	0	0	0	0	0	0	0	0	1	65	60	61	85	83	63	70	3
814	4/28/2021 4:48:47	R_PAFsqaaCC3fjX8t	NL	1	1	0	0	0	0	0		minimuminkomen		51	15,75	22,85	28,775	2	50	20	80	19	32,602	32,746	37,016	2	9	72	22	81	11	13	82	0	0	0	0	0	0	0	1	38	7	5	7	0	-88	80	4
790	5/5/2021 14:52:33	R_2CkX1FnfKTFH3Cz	NL	1	1	0	0	0	0	0		Één inkomen waarmee je op een gezonde wijze in de dagelijkse basisbehoeften kan voorzien:wonen, voedsel, kleding, onderwijs, transport..		77	8,9	48,476	50,087	9	69	47	74	12	9,708	38,299	40,315	19	22	17	33	26	23	22	19	0	1	1	0	1	0	0	0	59	15	16	34	11	8	11	2
445	4/28/2021 3:06:34	R_1Cs6lmOeWZ2b0S7	NL	1	1	0	0	0	0	0		Een bedrag waar iedere volwassene recht op heeft		39	7,486	20,126	20,795	5	38	90	49	23	91,155	95,227	95,852	5	40	75	50	0	65	35	13	0	0	0	0	0	0	0	1	76	70	62	66	64	50	90	3
654	4/28/2021 13:23:54	R_xzwxUrgSSlsg6xX	NL	1	1	0	1	0	0	0		Een inkomen dat je van de overheid krijgt , en dat voor iedereen hetzelfde is		50	27,235	27,235	28,191	1	51	51	72	10	25,898	25,898	27,96	1	20	17	72	82	91	92	79	0	0	1	0	0	0	1	0	51	0	0	59	10	63	25	3
3006	4/28/2021 18:07:49	R_1gu5K44kg3TtMH6	NL	1	1	0	0	0	0	0		Een minimuminkomen waarop iedere burger recht heeft ?		70	0	0	489,272	0	60	51	72	80	0	0	141,387	0	60	50	80	85	85	5	75	0	0	0	0	0	0	0	1	70	1	35	65	35	50	70	1
479	4/28/2021 7:41:01	R_2bZgQRHcb3DQdVK	NL	1	1	0	0	0	0	0		Ander woord voor leefloon		9	11,019	36,429	39,006	4	9	0	4	4	9,098	27,894	29,266	3	6	9	0	50	82	2	1	0	0	0	0	0	0	0	1	13	0	1	100	0	100	100	5
258	4/28/2021 5:09:28	R_YWkKUtGUmuQo3h7	NL	1	1	0	0	0	0	0		Minimum inkomen dat de basis is voor een basis, gemiddeld leven		47	1,717	8,603	9,703	7	52	52	52	51	,494	1,201	2,118	2	51	52	52	51	53	47	53	0	0	0	0	0	0	0	1	52	52	52	52	52	52	51	3
1688	5/4/2021 13:30:10	R_1pu1jvB4zUiIGtq	NL	2	-99	-99	-99	-99	-99	-99			Minimumloon	62	14,028	44,905	50,13	5	46	46	44	29	198,272	269,651	271,49	7	32	60	16	88	20	58	10	0	0	0	0	0	0	0	1	59	27	25	100	59	82	81	2
478	4/28/2021 3:07:50	R_1mq7t2yoJ8SScSs	NL	1	1	0	1	0	0	0		Minimum loon		70	30,356	59,08	61,069	6	76	70	63	70	2,056	9,214	9,732	5	66	69	61	72	92	38	38	1	0	0	0	0	0	0	0	39	16	14	95	10	90	75	3
500	4/28/2021 3:48:19	R_AsXJKITghaUZ0Zj	NL	1	1	0	0	0	0	0		Wat iedereen minstens zou moeten verdienen		81	10,44	26,274	27,364	3	69	65	53	51	20,703	34,03	34,939	4	65	40	50	75	51	40	40	0	0	0	0	0	0	0	1	50	21	21	85	52	41	30	3
622	4/28/2021 3:44:31	R_sU0g2cKvBUPdDSV	NL	1	1	0	0	0	0	0		Inkomen voor mensen die in armoede leven		51	47,781	72,597	73,273	9	50	39	82	30	6,81	8,142	9,026	2	40	70	38	19	39	62	24	0	1	1	0	0	0	0	0	61	81	40	66	90	68	17	3
1466	4/28/2021 3:37:33	R_9Taly0WCsYiNVyV	NL	1	0	0	0	0	1	0		Min inkomen om te overleven		75	1,643	43,178	44,078	17	76	76	81	85	7,556	26,461	27,076	7	89	73	16	12	8	5	3	0	0	1	0	0	0	0	0	79	18	96	83	18	60	23	3
449	5/8/2021 13:40:50	R_yqJjLEtHxiVGemB	NL	2	-99	-99	-99	-99	-99	-99			Een bepaald inkomen voor iddereen	40	7,207	14,608	15,76	5	50	50	50	50	1,209	11,039	12,005	6	50	50	50	50	50	50	50	0	0	0	0	0	0	0	1	50	52	48	50	55	51	50	3
849	4/28/2021 3:42:57	R_1o5aEwyQffGluxz	NL	1	1	0	0	0	0	0		Één standaard inkomen voor iedereen of je werkt al dan niet		100	1,193	83,124	83,652	16	78	100	100	78	4,182	89,846	90,738	19	79	49	30	1	0	2	0	0	1	1	0	1	0	0	0	26	100	77	20	80	0	81	5
888	4/28/2021 4:44:13	R_1OE4vt38cbPR7AP	NL	1	1	0	0	0	0	0		een inkomen waar je recht op hebt		82	29,187	47,214	49,606	4	71	61	70	61	30,101	45,4	46,632	3	61	71	61	40	60	39	40	0	0	0	0	0	0	0	1	70	40	41	51	51	51	83	4
1474	4/29/2021 3:38:28	R_2wB9C011aw4kskt	FR	1	1	1	0	0	0	0		un revenu minimum pour tous, travailleurs, chômeurs, etc etc		9	30,393	67,724	70,809	7	71	0	0	0	21,329	24,821	26,606	2	71	82	0	0	100	0	0	1	1	0	0	1	0	0	0	100	0	0	100	63	100	80	5
1012	4/30/2021 1:26:06	R_2SoCy3e0k5164JX	FR	1	1	0	0	0	0	0		c'est un revenu égal pour tout le monde		10	56,072	60,122	61,941	2	50	81	100	50	76,19	76,19	78,28	1	61	50	100	2	100	11	8	0	0	0	0	0	0	0	1	87	0	10	0	0	1	0	1
3177	4/30/2021 4:04:42	R_25BGXuTmvYERlTe	FR	2	-99	-99	-99	-99	-99	-99			Le revenu minimal auquel chacun a droit	7	6,094	36,901	38,285	9	9	91	3	0	2,862	29,704	30,287	12	15	62	68	81	40	51	75	0	1	0	0	1	0	0	0	61	31	75	20	16	17	41	1
3123	5/1/2021 6:38:00	R_2dupb6nqkOTg1f2	FR	1	1	0	0	0	0	0		C'est un revenu attribué à tous les citoyens peu importe le montant de leurs autres rentrées d'argent		20	280,575	282,175	283,4	3	30	51	51	0	284,115	290,504	293,175	2	51	67	80	40	29	0	0	0	0	0	0	0	0	0	1	70	0	40	15	0	25	24	3
780	4/29/2021 3:43:33	R_Utg6coovyfelHCV	FR	1	1	0	0	0	0	0		assistance pour ous		90	34,897	37,956	39,749	3	71	80	71	80	31,364	31,364	33,853	1	79	18	59	70	98	39	60	0	0	1	0	1	0	0	0	82	10	75	75	76	76	40	5
924	4/29/2021 3:21:40	R_1BW1cqNDUUnmLpR	FR	1	1	0	1	0	0	0		??		89	2,556	48,279	49,436	13	90	90	51	50	8,11	56,963	57,5	12	50	75	28	0	41	0	0	0	0	0	0	0	0	0	1	91	0	0	50	0	50	50	2
1008	4/29/2021 3:32:35	R_2flHNwDMEBohmUF	FR	1	1	0	0	0	0	0		chaque personne a droit à un revenu minimum		60	53,159	56,358	58,121	2	71	29	30	60	45,233	45,233	48,417	1	60	60	19	0	60	61	60	0	0	0	0	0	0	0	1	60	30	93	29	30	29	30	2
583	5/2/2021 13:27:11	R_2ZCQYOYrGvpCupw	FR	1	1	0	1	0	0	0		revenu universel		86	2,938	25,948	27,096	5	83	57	96	54	18,962	21,982	23,028	2	57	28	83	5	73	22	59	0	0	0	0	0	0	0	1	62	5	69	28	6	14	7	1
656	4/29/2021 2:42:25	R_1f1SGQWH8P7Ms0y	FR	1	1	0	0	0	0	0		Allocation minimale rétribuée a toute personne ayant la nationalité.		50	3,974	32,952	33,899	8	40	0	50	30	7,949	28,601	29,671	8	30	71	50	0	80	20	50	0	0	0	0	1	0	0	0	70	0	49	0	0	100	0	3
792	4/29/2021 12:23:17	R_SCPcWqyysWosyDn	FR	1	1	0	0	0	0	0		Revenu minimum accordé aux citoyens		70	,639	27,188	28,096	19	80	0	70	70	1,556	31,787	32,669	13	80	70	70	70	40	40	50	0	0	0	0	1	0	0	0	70	70	70	70	70	70	80	6
516	5/2/2021 20:15:49	R_aWApEMaZhI4TWQF	FR	1	1	0	0	0	0	0		Minimum vital		50	17,215	45,074	46,265	5	51	21	51	51	3,65	8,436	9,669	2	51	51	51	51	94	7	0	0	0	0	0	0	0	0	1	51	8	69	93	52	92	93	4
801	4/29/2021 9:57:37	R_1ifyWGMnOYE4mKl	FR	2	-99	-99	-99	-99	-99	-99			Un revenu minimum attribué à chaque personne à l'âge adulte	60	47,493	47,493	50,355	1	61	40	71	0	28,433	28,433	30,805	1	10	51	72	0	20	0	0	0	0	1	0	1	0	0	0	82	0	8	51	10	10	0	2
962	4/29/2021 12:28:45	R_1dAbDcaFN7WaAG1	FR	1	0	0	1	1	0	0		le même salaire pour toute une catégorie de métier		20	37,969	41,276	43,513	3	20	20	40	30	44,366	44,366	46,347	1	10	50	10	4	20	60	20	0	1	0	0	1	0	0	0	60	30	50	40	70	40	50	3
466	4/29/2021 4:39:08	R_WlmSxlDsQYnB4U9	FR	1	0	1	1	0	1	0		Recevoir un revenu suffisant pour vivre sans obligation de travailler, (1500e)		0	1,653	6,027	7,012	4	0	0	0	48	,58	10,701	11,435	6	0	0	2	100	0	100	0	0	0	1	1	0	0	1	0	78	0	0	0	0	0	100	1
840	4/29/2021 8:34:36	R_2PtxlkTFO2GrKRW	FR	1	1	0	0	0	0	0		allocation permettant un niveau de vie décent		0	44,316	47,67	50,228	3	0	0	0	0	26,717	26,717	29,336	1	0	0	0	0	80	0	0	0	0	0	0	0	0	0	1	72	0	0	0	0	0	97	1
557	4/29/2021 3:31:26	R_1MRRYK2QX64zARR	FR	1	1	1	0	0	0	0		revenu minimum donné à tout le monde pour subvenir à ses besoins		100	24,669	32,572	33,518	3	81	100	78	71	33,808	33,808	36,229	1	71	51	100	78	57	0	0	0	0	0	1	1	0	1	0	55	0	100	0	0	0	20	3
1000	4/29/2021 8:10:39	R_2vdzxcQL9OK0kgi	FR	1	1	0	0	0	0	0		même revenu pour tous		29	67,736	68,627	70,615	2	59	19	70	10	35,857	38,86	40,199	2	14	61	52	66	81	35	20	0	0	0	0	0	0	0	1	94	19	59	29	87	5	64	3
805	4/30/2021 7:10:50	R_33BBJPQCkEBgT7I	FR	2	-99	-99	-99	-99	-99	-99			......	60	12,54	12,54	13,405	1	54	10	44	54	2,939	2,939	3,848	1	54	53	46	0	62	6	8	0	0	0	0	0	0	0	1	60	9	9	9	10	10	9	6
2054	4/29/2021 12:14:57	R_1ONYZUNosV5mkYp	FR	1	1	0	0	0	0	0		revenu minimum versé à tous		20	10,02	12,592	13,765	2	19	9	19	9	17,102	17,674	18,891	2	7	71	61	9	39	10	9	0	0	0	0	0	0	0	1	82	10	90	70	59	59	60	2
408	4/30/2021 13:58:08	R_pa4zXcX1VKXAOS5	FR	1	1	0	0	0	0	0		Revenu pour tout le monde qui remplace les autres allocations		81	3,737	16,803	17,692	6	49	100	49	28	5,161	25,701	26,601	12	37	34	2	92	29	75	70	0	0	0	0	0	0	0	1	100	100	100	76	78	85	100	3
554	5/10/2021 0:30:00	R_12lRbgtGOdIPvAA	FR	1	1	0	0	0	0	0		.......		20	38,383	38,383	39,797	1	19	20	20	19	13,056	15,21	16,582	2	20	20	51	51	82	0	9	0	0	0	0	0	0	0	1	71	0	1	51	24	51	51	3
758	4/29/2021 3:11:49	R_NUSVoQGOsW2k6JP	FR	1	1	0	0	0	0	0		chacun reçoit dès sa naissance une somme mensuelle pour vivre. S'il veut plus, il doit travailler.		50	43,114	66,086	67,532	4	51	3	31	21	28,526	32,294	33,867	2	22	62	51	0	0	8	10	0	0	0	0	0	0	0	1	61	0	0	17	34	0	51	3
869	4/29/2021 2:51:21	R_38kjMsPSbs0sXBL	FR	1	1	0	0	1	0	0		Un revenus minimum garantis pour tous		50	48,1	51,062	57,402	2	30	20	30	50	64,655	68,865	69,823	3	30	40	0	0	0	0	0	0	1	0	0	0	0	0	0	80	0	30	90	65	90	0	2
769	5/2/2021 13:09:20	R_1mJofJG9gg6lGuQ	FR	1	1	0	0	0	0	0		UN REVENU MINIMUM QUE CHAQUE CITOYEN DEVRAIT OBTENIR POUR VIVRE DECEMMENT		92	49,136	55,709	56,955	3	91	60	81	70	31,429	44,542	45,992	3	71	60	0	18	0	29	8	0	0	0	0	0	0	0	1	71	0	60	29	0	12	0	2
570	4/29/2021 7:53:23	R_3kFgbRVBjtVb8tN	FR	1	1	0	1	1	0	0		Un revenu fixe, indépendant de l'activité professionnelle, qui remplace toutes les formes d'indemnités (chômage, mutuelle, allocations,...)		80	14,178	26,099	26,731	3	80	40	40	80	7,456	18,193	18,891	5	70	81	80	40	10	10	70	0	0	0	0	0	0	0	1	80	20	20	40	80	80	80	1
854	4/29/2021 3:13:28	R_R9RkgR31rp0JBxD	FR	1	1	0	0	0	0	0		revenu pour pouvoir vire normalement		82	45,572	47,781	49,836	3	81	19	61	80	33,615	33,615	36,075	1	60	61	71	0	71	70	62	0	0	0	0	0	0	0	1	71	0	1	40	51	60	51	3
1403	4/29/2021 3:23:49	R_1mttvczKZBWyNcp	FR	1	1	1	0	0	0	1	Au travail	C'est une entrée financière mensuelle fixe (indexée) à toute personne de + de 18 ans habitants en Belgique (SDF compris)		81	8,67	40,11	45,74	12	81	60	72	81	10,655	61,321	65,099	9	71	51	81	9	9	9	80	0	0	1	0	0	0	1	0	75	0	42	90	90	81	100	2
930	4/30/2021 4:48:29	R_9SSpn1lYfK52vId	FR	2	-99	-99	-99	-99	-99	-99			?	10	44,313	51,854	53,354	5	25	50	25	20	31,705	31,705	33,095	1	20	30	75	50	75	25	15	1	0	0	0	0	0	0	0	25	10	10	25	25	25	25	4
619	5/2/2021 5:49:42	R_ClYqsPbGsYexBLz	FR	1	1	0	0	0	0	0		Un seuil fixé en dessous duquel le salaire ne peut être. Le revenu minimum à payer		42	12,174	56,603	57,467	12	33	50	32	19	12,181	40,34	41,054	11	6	75	44	0	52	2	20	0	0	0	0	0	0	0	1	60	30	25	75	50	59	20	6
556	4/29/2021 2:44:43	R_3O0UvNMfUzpgrZM	FR	2	-99	-99	-99	-99	-99	-99			aucune idée	72	19,984	19,984	21,18	1	72	40	31	41	21,091	21,091	23,073	1	72	42	82	19	83	41	0	0	0	0	0	0	0	0	1	82	10	52	62	11	61	53	6
706	4/29/2021 8:34:31	R_VQqQQE0lorL2u89	FR	1	1	0	1	0	0	0		un revenu percu sans aucune condition qu on travaille ou non		82	8,047	45,718	46,824	4	85	89	71	100	24,817	27,128	28,378	2	91	61	62	30	30	30	30	0	1	1	0	1	0	0	0	66	0	22	0	0	0	0	1
3443	4/29/2021 12:50:47	R_2XhXKp1wxmnAJN7	FR	1	1	0	0	0	0	0		revenu minimum		39	9,426	35,58	36,371	6	52	29	51	59	6,388	26,99	27,901	5	59	40	71	19	81	69	70	0	0	0	1	1	0	0	0	70	17	14	38	13	66	0	2
414	5/1/2021 8:55:29	R_1ozFHrAcsupGfen	FR	1	1	0	0	0	0	0		Revenu pour tous		30	4,166	10,619	14,441	4	29	0	40	44	1,401	5,415	6,051	4	53	52	44	52	53	53	53	0	0	0	0	0	0	0	1	40	53	47	50	46	82	53	3
625	5/9/2021 9:52:55	R_vi5bt0rge8h1KBX	FR	1	1	0	0	0	0	0		un revenu auquel tout le monde aurait droit indépendamment de la carrière professionnelle		9	4,002	50,362	51,941	9	8	19	0	9	21,442	26,974	28,901	2	10	29	62	0	81	20	71	0	0	0	0	0	0	0	1	80	0	20	72	38	91	0	4
483	5/1/2021 0:53:10	R_0lcJj8fuJ6Ahmg1	FR	1	1	1	0	0	0	0		Un revenus minimum pour tous		80	4,603	52,275	53,116	8	70	40	81	80	4,062	24,645	25,697	5	70	50	8	0	0	70	0	0	0	0	0	0	0	0	1	30	0	20	50	30	50	0	4
524	5/1/2021 10:46:42	R_1LOSoZSjly5jXu9	FR	1	1	0	0	0	0	0		Revenu minimum garanti à chaque citoyen majeur		100	9,94	27,638	28,351	6	100	59	86	85	7,62	40,102	40,932	10	79	38	66	68	67	32	17	0	0	0	0	0	0	0	1	71	1	25	23	20	19	15	3
646	4/29/2021 5:54:31	R_3O162UJsDpe27kS	FR	1	1	0	0	0	0	0		Un revenu minimum		50	3,232	72,601	74,286	23	50	50	50	50	1,712	57,793	59,096	20	45	78	50	50	60	40	10	0	0	0	0	0	0	0	1	67	0	10	45	0	50	80	3
557	4/29/2021 2:35:41	R_8c8wg0hEKePCtKp	FR	1	1	0	0	0	0	0		Une très bonne chose		100	6,691	16,203	16,988	4	82	86	93	82	5,012	56,688	57,264	10	92	23	38	12	13	7	13	0	0	0	1	1	0	1	0	16	1	37	26	26	86	35	1
1154	5/5/2021 3:02:03	R_2660xDgnJJnsCaw	FR	1	0	0	1	0	0	0		comme ca		51	13,356	15,484	17,527	3	51	40	51	49	8,497	94,889	96,868	3	51	51	51	51	51	51	51	0	1	0	0	0	0	0	0	51	51	51	51	51	52	51	3
825	5/9/2021 7:14:09	R_3qpNOHejoMKeEcy	FR	1	1	1	0	0	0	0		Revenu identique pour tous		80	43,616	43,616	45,625	1	50	0	30	80	39,038	39,038	40,324	1	40	61	80	0	60	80	0	0	0	0	0	0	0	0	1	90	0	90	100	70	100	0	5
808	4/29/2021 4:28:01	R_1rAHzw22tHBTtyw	FR	1	1	0	0	0	0	0		Revenu octroyé sans condition		81	2,535	41,329	41,822	11	90	100	80	70	4,592	48,575	50,005	10	80	50	10	90	80	90	40	0	1	0	1	0	0	0	0	30	0	0	60	40	81	0	4
593	4/29/2021 12:10:04	R_2VsRuzhKLrZioCb	FR	1	0	0	0	0	1	0		revenu minimum		81	15,76	15,76	16,97	1	60	80	60	72	40,106	41,566	42,6	2	61	61	51	44	51	51	39	0	0	0	0	0	0	0	1	65	28	37	64	36	67	60	3
811	5/2/2021 11:18:24	R_3G3LLkW9qqoc4RT	FR	2	-99	-99	-99	-99	-99	-99			un revenu minimum décent	19	177,452	177,452	181,064	1	50	59	28	29	25,418	25,418	26,936	1	38	70	50	16	100	8	0	0	0	0	0	0	0	0	1	92	0	0	49	3	77	26	3
595	5/4/2021 3:03:11	R_2WuTYCL3cV7wjJJ	FR	1	1	0	0	0	0	0		tout le monde recoit une somme pour vivre, un revenu minimal		73	40,729	40,729	42,484	1	74	71	84	71	25,42	25,42	26,628	1	70	90	92	30	60	30	31	0	1	0	0	1	0	0	0	85	90	45	29	94	40	61	3
453	5/4/2021 12:58:19	R_3JLwKsd43m4iDEX	FR	1	1	1	1	0	0	0		C'est le revenu moyen d'une personne dans un pays		65	14,231	28,109	30,526	5	55	66	66	79	3,965	13,041	13,658	7	72	70	53	41	35	78	42	0	1	1	0	1	0	1	0	67	28	29	56	31	30	33	2
1162	4/30/2021 11:55:20	R_Zw4xtJsXtFGfpOF	FR	1	1	1	0	0	0	0		une somme identique versée mensuellement à tout citoyen d'un pays pour lui permettre de pourvoir à ses besoins primaires		92	41,94	44,526	47,149	2	71	60	71	82	30,373	30,373	31,635	1	70	60	82	0	100	0	100	0	0	0	0	0	0	0	1	100	0	0	0	0	100	0	1
473	5/10/2021 7:38:10	R_21hbsMSBl6cmhmQ	FR	1	0	1	0	0	0	0				70	1,082	50,152	51,567	22	80	39	81	75	1,654	33,504	34,627	16	80	75	60	20	28	80	69	0	1	1	0	0	0	0	0	79	0	0	0	0	0	0	2
1241	4/29/2021 4:25:00	R_pxxUOvT5g1mT9u1	FR	1	1	0	0	0	0	0		revenu donné à tous indépendamment de son statut: travailleur, chômeur... à partir de 18 ans		82	32,773	36,656	37,797	2	80	50	50	29	38,496	41,05	43,262	2	50	81	70	10	100	50	0	0	0	0	0	0	0	0	1	73	1	50	21	22	25	26	4
1176	5/1/2021 2:52:59	R_3hDwZ0ggUzpxSrg	FR	2	-99	-99	-99	-99	-99	-99			Que les pensions ne peuvent pas être en dessous d'un certain montant	50	83,316	83,316	85,088	1	40	50	60	70	49,642	52,164	53,606	2	55	71	100	20	100	20	30	0	0	0	0	0	0	0	1	70	100	100	100	100	70	100	5
626	4/29/2021 6:01:24	R_xttrjWwURdGaWYh	FR	1	0	0	1	0	0	0		Une allocation minimum à laquelle tout le monde aurait droit		30	20,381	21,7	23,753	2	20	50	19	0	25,216	25,216	27,483	1	18	80	61	71	50	20	0	0	0	0	0	0	0	0	1	61	100	50	0	72	0	83	4
973	5/5/2021 14:14:30	R_VPiSBuNYX0AlpvP	FR	1	1	0	0	0	0	0		Un revenu identique pour tout le monde sans différence d'âge		60	7,467	66,001	66,859	10	61	69	81	70	4,817	41,425	42,056	12	61	40	60	30	0	80	20	0	1	0	0	1	0	1	0	70	0	0	80	0	70	0	4
477	4/29/2021 2:31:59	R_0dIDc5MEwvnB6Vz	FR	1	1	1	0	0	0	0		nsp		81	27,466	27,466	28,468	1	80	61	72	76	15,323	19,578	20,629	3	72	19	73	27	61	73	71	0	1	0	0	0	0	0	0	33	17	20	66	27	66	67	2
598	4/29/2021 9:44:06	R_1kFewmdNg0YdoAS	FR	2	-99	-99	-99	-99	-99	-99			Un salaire minimum garanti	70	33,917	39,609	40,434	4	75	100	50	60	28,495	32,125	33,111	3	60	50	70	70	0	80	25	0	0	0	0	0	0	0	1	70	0	0	75	30	0	50	1
973	4/29/2021 5:22:39	R_1FrpKqbIRizArMr	FR	1	1	0	0	0	0	0		Un revenu minimum pour chacun afin de relancer une économie à l'agonie depuis longtemps.		75	65,604	69,259	116,721	2	75	100	75	75	35,13	35,13	37,99	1	75	75	50	100	0	100	0	0	0	0	1	0	1	1	0	100	0	100	0	50	0	50	3
910	4/29/2021 3:31:56	R_2QhwdLAjmT0sAtv	FR	2	-99	-99	-99	-99	-99	-99			un revenu qui empeche de crever de fain	10	66,002	69,066	71,973	2	19	20	19	21	38,325	38,325	40,584	1	20	19	40	9	30	31	40	0	0	0	0	0	0	0	1	51	51	51	51	51	51	51	2
506	4/29/2021 13:19:18	R_UtiFsqQpDuDPlbr	FR	1	1	0	0	0	0	0		une somme d'argent fixe que tous les adultes reçoivent		1	8,592	19,742	21,245	11	0	41	0	1	14,041	18,298	20,618	10	0	0	1	1	4	6	2	0	0	0	0	0	0	0	1	19	1	21	35	22	37	91	3
954	4/29/2021 12:38:36	R_2sQHMGi5QIPfD1W	FR	2	-99	-99	-99	-99	-99	-99			Un gain minimum pour tous le monde	85	8,714	36,267	37,277	9	60	61	71	81	13,011	187,001	187,799	9	60	60	81	75	50	60	40	0	1	1	0	1	0	0	0	80	40	40	40	30	45	45	2
716	4/29/2021 15:19:17	R_1GZDl68AJtvTZHq	FR	1	1	0	0	0	0	0		Montant qui serait versé poir tout un chacun sans condition		-88	28,89	67,208	67,638	10	0	0	50	0	2,468	20,033	20,55	8	0	0	0	0	0	0	50	0	0	0	0	0	0	0	1	0	25	98	91	40	91	21	4
813	4/29/2021 2:42:25	R_OppEWxF4rakFVNT	FR	1	1	0	0	0	0	0		un revenu permettant à chacun de se loger, se nourrir, s'habiller et se soigner décemment et d'assurer une scolarité normale aux enfants		100	37,442	38,034	39,89	2	81	9	71	19	32,369	42,34	43,851	3	71	40	0	0	30	0	71	0	0	0	0	0	0	0	1	92	0	14	62	15	15	16	1
810	4/29/2021 3:57:45	R_2A0a1XLbUCT3zfi	FR	1	1	0	0	0	0	0		remplacerait le revenu minimum garanti en mettant de l'ordre entre les divers formes existantes, telles que chômage, indemnité de maladie.... A cela pourrait s'ajouter des compléments		62	36,456	39,823	41,322	2	51	0	51	60	33,217	33,217	35,187	1	61	61	73	0	0	41	51	0	0	0	0	0	0	0	1	61	0	0	62	63	64	64	1
1682	5/3/2021 7:55:40	R_2bK41PYpUrXQqK7	FR	1	1	0	0	0	0	0		minimum vital		80	615,751	640,104	642,958	11	50	50	50	50	9,435	28,584	30,563	8	30	30	50	50	10	50	80	0	0	0	0	0	0	0	1	60	100	100	100	100	100	100	2
1146	5/4/2021 22:47:41	R_7ZIjSJ1RhVLWwhj	FR	1	1	1	1	0	0	0		un revenu minimum		50	61,339	69,165	72,4	2	49	55	50	10	29,093	48,233	52,971	2	40	55	75	15	10	10	90	0	0	0	0	0	0	0	1	55	1	5	0	0	0	5	1
1231	4/29/2021 2:53:50	R_CdJolmyJhfuaV0t	FR	1	1	0	0	0	0	0		un revenu fixe minimum		65	74,68	81,85	83,316	2	60	0	60	50	45,822	45,822	47,126	1	60	70	0	0	70	20	20	0	0	0	0	0	0	0	1	90	100	60	50	90	40	100	4
730	4/29/2021 3:11:28	R_12lrqhMbv80MEwU	FR	1	1	0	0	0	0	0		un revenu servant à avoir suffisament de moyen pour une vie décente		60	44,073	46,034	48,808	3	70	0	60	60	24,864	26,752	27,853	2	70	67	81	9	14	81	17	0	0	0	0	0	0	1	0	82	8	9	18	0	59	28	2
765	4/29/2021 3:10:24	R_10UH7Bf3MMjoryH	FR	1	0	0	1	0	0	0		Le même revenu pour tout le monde qu'on travaille ou pas		81	4,923	4,923	6,246	1	76	29	80	30	33,285	77,077	79,184	2	51	46	82	14	18	11	0	0	0	0	0	0	0	0	1	41	0	0	56	41	35	0	3
1794	4/30/2021 2:36:57	R_1TA7CKLbSuD1vKF	FR	1	1	0	0	0	1	0		Le revenu minimum pour permettre à une personne de vivre dignement		50	40,188	40,188	41,304	1	40	70	81	19	229,31	230,074	231,807	2	20	80	19	70	39	81	71	0	1	1	0	1	0	0	0	91	0	0	0	0	0	0	1
720	4/29/2021 5:12:04	R_3JloF4MyC4LclGm	FR	1	1	1	1	1	0	0		Aide utopique visant à réduire la pauvreté.		51	28,2	28,2	30,103	1	71	40	30	52	17,655	18,315	19,356	2	20	0	10	0	50	19	29	0	0	0	0	0	0	0	1	10	0	100	40	30	81	7	3
2513	4/29/2021 4:06:47	R_3suCHx8T3FkSib9	FR	1	1	0	0	0	0	0		Un revenu minimum pour chaque citoyen		60	40,605	40,605	41,875	1	50	0	0	50	25,144	27,796	29,194	2	50	0	0	0	100	0	0	0	0	0	0	0	0	0	1	100	0	0	81	0	80	0	4
908	4/29/2021 8:52:03	R_3GdIBrlNJMeVPpy	FR	1	1	0	0	0	0	0		un revenu minimum reçu en cas de perte d'emploi		30	19,435	57,434	59,046	5	29	51	20	30	17,882	39,654	41,207	5	30	62	72	71	61	72	10	0	1	0	0	0	0	1	0	62	10	64	89	48	100	91	3
493	4/29/2021 3:50:23	R_2rYEXPGXClmIqoY	FR	1	1	0	0	0	0	0		une indemnité versée par l'état depuis la majorité jusqu'à la mort		0	12,464	13,664	14,717	2	0	0	0	0	3,582	3,582	5,874	1	0	0	0	0	0	0	0	0	0	0	0	0	0	0	1	50	0	0	0	50	50	100	1
1046	5/3/2021 15:15:07	R_2dj2bLuDiVHhfmY	FR	1	1	0	1	0	0	0		un revenu universel minimum garanti		65	43,256	43,256	44,193	1	75	50	73	74	217,887	217,887	219,267	1	75	60	40	1	9	85	20	0	1	0	0	1	0	0	0	66	0	60	20	60	45	65	2
334	4/30/2021 7:06:05	R_3p6hbIowCfDnrQd	FR	2	-99	-99	-99	-99	-99	-99			,,,,,,,,,,,,,	51	3,62	4,363	5,451	2	51	51	51	51	3,047	3,047	4,262	1	51	51	51	51	51	51	51	0	0	0	0	0	0	0	1	51	51	52	51	51	51	51	3
632	4/30/2021 10:30:59	R_1GDEvZ2H0aVExYU	FR	1	1	0	0	0	1	0		Montant minimal octroyé à chaque citoyen		81	6,608	42,923	43,781	11	80	77	57	69	12,423	31,88	32,84	4	67	40	7	6	51	87	84	0	1	1	1	1	0	1	0	81	7	60	42	9	52	15	2
1415	4/30/2021 7:19:19	R_3fdFiM5WaVX8afO	FR	1	1	0	1	1	0	0		le salaire minimum pour vivre		99	36,948	39,518	40,221	3	100	8	64	80	223,551	224,036	227,891	2	75	99	78	78	99	8	0	0	1	0	0	1	0	1	0	0	28	99	0	43	0	100	5
1091	4/29/2021 2:51:24	R_2zwpUiLIkPibxg0	FR	1	1	0	1	0	0	0		Que chaque personnes reçoivent un revenu basique même s’il ne travaille pas . Si la personne ne trouve pas de travail puisse quand même survivre		91	49,21	61,393	61,436	9	80	62	76	63	43,255	46,624	47,525	3	62	60	81	20	70	39	60	0	1	1	0	1	0	0	0	92	0	0	17	0	14	0	3
549	4/29/2021 2:49:52	R_2Rb7lD3CqHCvVw3	FR	1	1	0	0	0	0	0		Un salaire décent		79	6,282	49,455	51,199	9	53	50	53	52	2,435	8,6	9,987	4	53	53	53	52	53	53	53	0	0	0	0	1	0	0	0	53	53	53	57	50	53	53	3
443	5/1/2021 12:49:47	R_eXtbghCcXb4slKV	FR	1	1	0	0	0	1	0		Revenu minimum		2	11,336	30,159	30,843	4	3	2	1	2	15,645	21,039	21,862	3	1	71	91	1	50	2	2	0	0	0	0	0	0	0	1	68	3	14	40	5	14	5	2
1239	4/29/2021 3:46:23	R_vwyy9EGTSAyGO1r	FR	1	1	0	0	0	0	0		pour survive on a droit a une petit somme pour les frai médicaux		100	36,769	36,769	39,721	1	92	62	63	71	101,473	101,473	103,104	1	81	82	77	90	100	51	40	0	0	0	0	0	0	0	1	92	82	74	78	87	78	81	4
1413	4/29/2021 3:25:03	R_2RQVBX9ZXkgaMjz	FR	1	1	0	0	0	0	0		un revenu minimum garanti pour chaque personne majeure		20	162,875	162,875	164,386	1	19	30	19	18	67,057	67,057	69,29	1	20	61	60	1	20	30	9	0	0	0	0	0	0	0	1	71	0	0	0	0	0	0	2
341	4/29/2021 5:21:20	R_07kaO4ugYuCu2rL	FR	1	1	0	0	0	0	0		Le revenu minimum que tout le monde aurait		50	7,144	15,461	16,61	4	61	2	54	55	1,48	9,809	11,601	2	56	57	43	55	65	17	55	0	0	0	0	0	0	0	1	54	29	32	100	100	100	58	4
749	4/29/2021 10:12:30	R_1o7FM2ZDfvIhI5c	FR	1	1	0	0	0	0	0		versement d'une somme d'argent à tout le monde sans contrepartie		76	43,418	43,418	46,823	1	50	50	50	50	47,289	47,289	49,21	1	50	50	60	20	60	60	50	0	0	0	0	0	0	0	1	85	0	50	50	0	55	15	2
742	5/3/2021 2:21:58	R_XyLynzuTyQXqyv7	FR	1	1	0	0	0	0	0		C'est un revenu minimum		71	23,732	39,823	42,25	3	71	71	81	29	28,577	36,993	38,963	5	50	81	30	30	50	80	70	0	0	0	0	0	0	0	1	71	0	42	26	42	42	0	1
645	4/29/2021 5:57:19	R_2wEnU3Cgv1afTxp	FR	1	1	0	0	0	0	0		Revenu accordé à chaque citoyen quelle que soit sa situation (travailleur ou pas, isolé ou cohabitant...)		60	35,925	35,925	37,572	1	50	20	50	50	47,616	47,616	48,656	1	50	30	71	50	51	50	50	0	0	0	0	0	0	0	1	70	0	30	0	0	29	0	2
672	4/29/2021 10:48:30	R_2vYYeOXtNeSC7jE	FR	2	-99	-99	-99	-99	-99	-99			Le minimum d’un salaire ?	10	8,597	43,815	46,196	16	9	9	8	9	10,513	42,692	44,071	16	8	19	50	2	62	9	9	0	0	0	0	0	0	0	1	14	93	82	41	70	37	56	5
318	5/5/2021 10:33:10	R_30obpuStX5FDkBi	FR	1	0	1	0	0	0	0		tout		100	5,254	5,254	6,082	1	100	100	100	100	2,007	2,007	2,643	1	100	100	100	100	100	100	100	0	1	0	0	0	0	0	0	100	100	100	100	100	100	100	5
672	4/29/2021 4:46:26	R_2QGoMbo1zPiRSy5	FR	2	-99	-99	-99	-99	-99	-99			1 somme minimum à recevoir en revenu	1	57,135	58,536	59,816	3	2	100	50	2	41,916	41,916	43,167	1	4	42	61	51	100	8	0	0	0	0	0	0	0	0	1	80	100	100	100	100	100	100	2
606	4/29/2021 5:12:24	R_2zdvoUnWzDbLcrr	FR	2	-99	-99	-99	-99	-99	-99			un minimum à gagner	71	23,685	28,531	30,949	3	51	18	28	15	34,681	34,681	36,535	1	17	46	82	55	80	18	18	0	0	0	0	0	0	0	1	80	96	90	90	90	40	90	2
462	4/29/2021 2:36:55	R_26lHseItb270KSc	FR	2	-99	-99	-99	-99	-99	-99			aucune idée	12	10,7	43,479	44,251	12	4	0	3	53	3,493	18,691	19,382	8	24	39	40	35	60	66	58	0	0	0	0	0	0	0	1	36	100	100	100	100	100	100	3
1673	4/29/2021 6:20:46	R_31iKSbjw5fq1qQK	FR	1	1	1	1	0	0	0		Une somme que chaque personne recoit tous les mois, qu'il travaille ou non.		80	9,324	44,55	45,327	7	90	90	90	90	9,008	22,465	23,088	7	51	52	54	17	0	0	0	0	1	0	0	0	0	0	0	38	0	0	0	62	0	0	2
866	4/29/2021 5:46:06	R_2WZQMUqTHFKstem	FR	2	-99	-99	-99	-99	-99	-99			un salaire	9	69,711	71,576	73,453	2	54	31	32	61	40,891	40,891	42,33	1	62	61	9	9	72	40	39	0	0	0	0	0	0	0	1	80	92	91	94	95	94	94	6
595	4/29/2021 2:42:13	R_w1bTR07F439P6hz	FR	1	1	0	0	0	0	0		Je ne sais pas		80	8,551	66,458	66,859	7	80	90	83	61	18,668	37,959	38,786	8	61	61	71	0	61	83	0	0	0	0	0	0	0	1	0	100	100	85	87	80	22	84	6
633	4/29/2021 3:01:07	R_3fpkEW8p70dKjUm	FR	1	1	0	0	0	0	0		Revenu pour tout habitant sans condition de travail		81	33,446	33,446	36,084	1	70	51	51	81	29,111	29,111	30,644	1	81	91	50	19	30	82	71	0	0	1	0	1	0	0	0	81	8	60	60	60	90	90	4
1031	4/30/2021 6:59:56	R_1H6luowpLy6ILNF	FR	1	1	0	0	0	0	0		Le minimum pour tous		95	4,151	42,411	43,278	8	100	60	100	90	15,056	42,916	44,699	6	100	10	0	0	95	100	100	0	0	1	1	0	0	1	0	60	0	50	75	0	75	100	1
588	4/29/2021 4:43:34	R_2xDHHNVYcVBFCJQ	FR	1	1	0	0	0	0	0		Un revenu mimimum pour tous		35	4,521	60,903	62,268	8	18	48	38	33	5,815	25,302	26,282	5	36	53	61	3	56	40	62	0	0	0	0	0	0	0	1	83	7	10	40	53	38	4	3
651	4/29/2021 3:06:33	R_31pImb9ilrnrhrq	FR	1	1	0	0	0	0	0		REVENU ALLOUE A CHACUN SANS CONDITION AUCUNE SINON L'AGE MINIMUM		60	41,977	41,977	43,992	1	30	51	62	55	28,217	29,369	31,26	2	30	39	72	20	29	54	26	0	0	0	0	0	0	0	1	82	26	26	25	25	10	37	1
1103	4/29/2021 4:41:02	R_1jvLHsC2sKlSZQu	FR	1	1	0	0	0	0	0		c'est un revenu, une base, pour tout un chacun		50	93,705	93,705	95,916	1	50	0	50	50	58,154	58,154	59,304	1	50	60	50	0	0	50	50	0	0	0	0	0	0	0	1	70	100	80	60	100	60	80	4
990	4/29/2021 23:48:37	R_2B54EFM06LxnhTt	FR	1	1	0	0	0	0	0		Un revenu minimum attribué aux personnes qui gagne nettement moins que la moyenne.		30	52,219	57,497	64,814	3	60	0	25	30	54,01	55,715	65,113	3	50	40	81	10	95	40	0	0	0	0	0	0	1	1	0	92	0	10	50	25	60	51	1
743	4/29/2021 9:56:04	R_2S2kiWSGqQxbCXh	FR	1	1	0	0	0	0	0		Revenu pour tous		73	2,929	56,559	57,099	21	55	0	75	79	1,526	32,762	33,961	15	62	89	75	100	28	74	100	0	0	0	0	0	0	0	1	77	71	84	74	100	78	100	3
652	4/29/2021 2:34:08	R_2xEjiuOQqoRPeb4	FR	1	1	0	0	0	0	0		Un minimum pour vivre		80	11,573	40,397	41,088	7	18	47	39	49	13,497	35,232	35,896	5	21	51	81	16	81	60	42	0	0	0	0	1	0	1	0	70	8	30	31	30	52	29	3
513	4/29/2021 3:33:19	R_1K6JcvX29cieU5J	FR	1	1	0	0	1	0	0		revenu minimum de survie		93	35,568	37,442	39,559	2	63	61	51	52	26,518	28,168	29,506	2	51	8	10	0	100	-88	53	0	0	0	0	0	0	0	1	11	0	1	43	0	45	0	1
548	4/30/2021 6:59:17	R_3g29VQRw9ahxd3V	FR	1	0	0	0	0	1	0		Revenu de base donné à tous		36	5,949	33,441	34,487	8	70	24	50	36	7,006	24,465	25,35	7	69	50	37	25	64	33	32	0	0	0	0	0	0	0	1	82	29	27	50	36	32	51	1
1251	4/30/2021 15:14:32	R_2VkKKuXYMysvKWk	FR	2	-99	-99	-99	-99	-99	-99			Allocation universelle	10	26,955	59,973	61,134	7	26	83	27	28	1,858	106,394	107,771	8	29	50	0	0	0	31	30	0	0	0	0	0	0	0	1	78	0	95	42	0	51	70	2
831	4/29/2021 8:04:21	R_5axgDhdhUWeN9bb	FR	1	1	1	1	0	0	0		Revenu universel où tout le monde touche le même salaire		0	41,673	45,333	46,027	5	0	0	0	0	33,356	37,382	39,841	2	0	0	0	0	55	0	10	0	0	0	0	0	0	0	1	51	60	59	50	73	50	77	3
409	4/29/2021 3:03:42	R_2YuhxOjJj2f9sjy	FR	2	-99	-99	-99	-99	-99	-99			Revenu minimum	74	19,653	28,618	29,246	3	76	71	52	82	12,553	28,163	28,688	3	76	52	52	29	53	71	63	0	1	1	0	1	0	0	0	52	53	62	37	52	35	75	3
1043	4/29/2021 5:24:06	R_8zUss113yEOOuXv	FR	1	1	0	0	0	0	0		Revenu identique pour tout le monde quelque soit son occupation		49	17,567	59,836	60,587	7	50	50	50	36	4,262	41,932	42,54	13	50	50	54	16	74	50	62	0	0	0	0	0	0	0	1	80	3	38	60	4	69	1	3
378	5/9/2021 8:12:13	R_2EfQINEz871Zaq3	FR	1	0	0	0	1	0	0		Un revenu minimum		45	4,75	32,201	32,937	9	31	35	9	31	5,618	25,839	26,068	11	20	22	53	34	60	35	34	0	1	0	0	0	0	0	0	49	18	40	67	22	71	29	3
503	4/29/2021 2:52:44	R_1jjnT3KzGAaPSHa	FR	2	-99	-99	-99	-99	-99	-99			Revenu minimum pour les plus démunie	100	7,893	30,709	31,744	6	99	100	100	100	,869	2,992	3,728	4	100	99	100	99	0	100	100	0	0	0	0	0	1	0	0	99	71	71	70	72	68	79	4
300	5/2/2021 11:49:37	R_3nSes3cQ1YLjjZu	FR	1	1	1	0	0	0	0		Good		61	63,018	64,842	65,395	3	68	74	78	78	,35	2,184	2,658	3	76	80	76	78	79	81	73	0	1	0	1	0	0	0	0	79	72	71	75	79	80	75	4
545	4/29/2021 3:54:23	R_3imNRyjsnrgGLnb	FR	1	1	0	0	0	0	0		Le revenu minimum garanti		50	6,49	28,322	29,59	5	60	35	58	38	1,685	38,68	40,012	7	52	72	53	11	40	38	0	0	1	0	0	1	0	1	0	39	29	61	64	68	34	59	4
650	4/29/2021 14:31:54	R_2wv2BAdIQ2HbEw9	FR	2	-99	-99	-99	-99	-99	-99			la moyenne	100	32,767	34,618	36,179	2	80	91	99	100	25,695	30,186	31,152	2	93	100	71	9	99	29	0	0	0	0	0	0	1	1	0	92	100	100	100	81	81	81	2
899	4/29/2021 9:50:02	R_3lNKG151RNXDqVz	FR	1	1	0	0	0	0	0		revenu identique donné à tous		31	40,915	40,915	43,028	1	77	0	62	73	39,64	40,8	44,095	2	74	51	74	3	75	31	40	0	0	0	0	0	0	0	1	83	11	14	14	14	13	17	2
1070	4/30/2021 3:17:10	R_1lgBBffT9b5TXYK	FR	2	-99	-99	-99	-99	-99	-99			l'argent dont doit bénéficier une personne pour vivre correctement	40	75,22	83,863	88,963	2	41	43	41	40	30,99	30,99	32,808	1	41	61	41	41	81	40	47	0	0	0	0	0	0	1	0	41	46	45	45	46	45	78	4
375	5/6/2021 1:53:22	R_DhJUpbxAZwURZPb	FR	1	1	0	0	0	0	0		revenu minimum garanti		82	14,572	16,471	17,291	3	81	82	81	82	15,875	15,875	16,715	1	82	51	51	57	51	51	54	0	0	1	0	1	0	0	0	41	62	11	43	62	32	64	4
477	4/30/2021 4:44:48	R_1n8VTVLX8B2maAw	FR	1	1	0	0	0	0	0		Revenu minimum pour tout le monde		69	6,634	27,8	28,488	6	92	49	38	100	6,072	29,631	30,244	6	84	29	100	0	79	20	0	0	1	0	0	1	0	0	0	80	0	0	90	0	76	44	2
360	4/29/2021 2:29:25	R_3lLZl2yGCdfLo0s	FR	1	1	0	0	0	0	0		un revenu inconditionnel donné à un habitant d'un territoire		100	19,402	20,682	21,511	2	92	100	100	100	11,297	11,297	11,926	1	100	100	100	100	41	41	21	0	1	1	0	0	0	0	0	82	20	43	58	60	44	45	1
855	4/30/2021 3:30:02	R_3npBkg2WoIsXKyl	FR	1	1	0	0	0	0	0		Revenu chomage		42	21,52	21,52	22,327	1	37	39	75	78	2,177	3,035	3,719	2	21	19	8	15	8	3	4	0	0	0	0	0	0	0	1	8	80	65	26	30	30	82	4
381	4/29/2021 7:01:03	R_2VEDsPHfUN5I8b4	FR	2	-99	-99	-99	-99	-99	-99			Revenu minimum	50	12,369	20,856	21,572	5	50	49	54	22	10,415	15,983	17,552	2	31	51	52	52	3	38	25	0	0	0	0	0	0	0	1	55	47	43	45	45	32	53	6
570	4/29/2021 2:34:52	R_2ZWHt42y1yDorzl	FR	1	1	1	0	0	0	0		revenus minimum pour vivre		71	26,082	28,284	28,815	3	72	73	70	72	1,933	2,762	4,15	2	71	71	20	63	73	60	61	0	0	1	0	0	0	0	0	75	27	62	35	23	17	5	4
596	5/2/2021 8:38:47	R_qwrWR0vCx0whru9	FR	1	1	0	0	0	0	0		un revenu minimum qui serait acquis à tout le monde		70	31,597	37,369	39,101	4	71	71	71	60	26,161	26,161	27,417	1	66	51	71	19	52	52	59	0	0	0	0	0	0	0	1	72	10	10	41	10	42	10	4
870	4/29/2021 3:01:38	R_2R9DaryyXxZ7lAk	FR	1	1	0	0	0	0	0		revenu égal pour les personnes actives et non-actives		100	74,433	75,376	76,573	2	100	100	100	100	71,732	72,745	74,424	2	51	10	100	100	51	100	0	0	0	0	0	0	0	0	1	100	51	51	51	51	51	51	1
546	5/9/2021 18:30:02	R_123wvqkfJx8TVCa	FR	2	-99	-99	-99	-99	-99	-99			Le Smic (revenu minimum pour vivre)	80	6,957	37,847	39,035	8	80	80	49	45	2,614	30,157	31,675	8	40	55	100	100	100	0	90	0	1	1	1	1	0	1	0	20	0	0	55	30	100	30	3
821	4/29/2021 3:36:38	R_1M0thzBDfCnHcrD	FR	1	1	1	1	1	0	0		Un revenue minimum pour tout le monde n’importe les critères		80	6,651	92,177	92,677	14	100	-88	81	100	1,685	7,726	8,256	5	100	100	62	0	0	100	100	0	0	0	0	0	0	0	1	41	100	64	60	66	67	67	3
1151	4/29/2021 6:20:51	R_5cJG0VOkinjvi9z	FR	2	-99	-99	-99	-99	-99	-99			Je ne sais pas	30	3,121	64,362	65,881	11	62	48	45	50	1,064	10,667	11,626	5	50	50	50	49	50	50	50	0	0	0	0	1	0	1	0	50	34	67	72	80	63	87	4
448	4/29/2021 3:09:45	R_2zItUe79vKIwi0z	FR	2	-99	-99	-99	-99	-99	-99			Un revenu minimun pour tout le monde	76	4,452	25,165	25,885	12	70	50	75	66	1,476	10,707	11,61	6	64	53	60	69	50	81	83	0	0	0	0	1	0	0	0	61	87	80	84	100	50	87	3
442	4/29/2021 3:24:16	R_3Qm2BQKOfc4InF7	FR	1	0	0	1	0	1	0		Le revenu minimum légalisé		100	2,743	14,045	14,634	6	100	100	100	38	1,189	17,534	18,126	9	43	38	40	66	36	44	24	0	0	0	0	1	0	0	0	65	91	73	79	99	84	77	3
703	4/29/2021 2:59:17	R_3s6u8PedxOvAgxt	FR	1	1	0	0	0	0	0		Revenu mensuel fixe et universel		66	3,446	26,342	27,888	5	76	60	83	35	4,06	56,71	57,469	9	40	83	94	92	28	84	100	0	0	1	0	0	0	1	0	35	0	0	0	0	0	0	2
792	4/29/2021 2:47:11	R_2c8FIop2a3Ao0aH	FR	2	-99	-99	-99	-99	-99	-99			Un revenu en dessous duquel nous ne pouvons pas aller. C'est une base et à cela s'ajoute les personnes à charges,...	81	14,977	49,026	50,887	7	53	100	53	77	27,546	33,957	36,136	3	53	53	53	4	8	100	100	0	1	1	0	0	0	0	0	73	1	72	97	0	100	63	3
783	5/1/2021 1:32:01	R_3MEfLjQvimUS28u	FR	2	-99	-99	-99	-99	-99	-99			Ce qui permet a quelqu un de subsister	20	7,667	61,446	63,729	31	21	11	8	24	5,305	19,578	20,401	10	20	32	68	59	79	22	66	0	0	0	0	0	0	0	1	77	26	61	61	38	32	33	2
774	4/29/2021 3:24:53	R_2qsmQFw5fc4XdVK	FR	1	1	0	1	0	1	0		Salaire		55	3,745	46,275	47,055	16	50	50	30	70	7,382	29,627	30,155	10	50	60	50	55	10	80	61	0	0	0	1	0	0	0	0	100	90	61	40	70	57	88	6
802	4/29/2021 4:46:21	R_2YyvJzGkaoNSwrY	FR	1	1	1	1	0	0	0		Revenu minimum garantit, que touche mensuellement chaque adulte, sans forcément devoir travailler		100	6,56	28,645	29,947	12	91	69	81	60	2,907	68,523	69,641	17	69	40	10	71	81	74	8	0	1	1	0	0	0	1	0	81	7	68	83	27	86	30	2
559	5/2/2021 8:08:00	R_3PiWsg7h21xKt21	FR	1	0	0	0	0	1	0		Un salaire		88	9,306	36,401	38,048	7	91	99	100	86	2,691	11,246	11,692	6	85	82	41	78	20	49	88	0	0	0	0	0	0	0	1	72	100	57	60	60	0	28	5
554	4/29/2021 2:35:28	R_1C8Zln91VRKuwWM	FR	1	1	0	1	0	0	0		chaque personne de + de 18 ans reçoit un "salaire" de base quelque soit sa situation professionnelle		60	28,106	28,106	29,096	1	50	40	0	50	25,116	27,404	28,416	2	50	70	70	0	70	0	60	0	0	0	0	0	0	0	1	70	0	0	60	60	60	0	3
412	4/29/2021 2:30:13	R_2wdfZA8xi5l6Dw8	FR	1	1	0	0	0	0	0		la même somme d'argent de base pour tous (en remplacement du chomage, CPAS, salaire, pension)		85	8,256	16,816	17,729	6	91	55	80	85	13,186	13,186	14,432	1	85	80	40	40	80	90	80	0	0	0	0	0	0	0	1	77	30	26	40	40	60	25	6
618	4/30/2021 15:02:51	R_50zB2nLHiM9K8pz	FR	2	-99	-99	-99	-99	-99	-99			Minimum pour vivre decemment	65	13,707	63,883	64,531	10	19	26	23	27	5,561	32,766	33,383	11	29	52	84	76	71	65	34	0	1	0	0	0	0	0	0	61	68	87	76	100	78	99	2
1162	4/29/2021 4:08:33	R_pmIjYR9xrKvy9gd	FR	1	1	0	0	0	0	0		c'est le salaire qui rentre tous les mois dans un ménage		100	78,455	78,455	79,658	1	100	100	100	100	40,691	40,691	42,056	1	100	91	100	51	100	81	0	0	0	0	0	0	0	0	1	100	0	0	100	0	100	0	3
744	4/29/2021 2:37:10	R_3lGn3ZfoOWmEs5w	FR	1	1	0	0	0	0	0		Un revenu de pauvreté		60	20,2	35,848	37,399	5	27	0	0	1	23,956	32,873	34,457	3	0	6	34	0	83	0	100	0	0	0	0	0	0	0	1	79	100	100	100	100	73	100	1
570	4/30/2021 1:43:17	R_3kqfG803B4Yrw1v	NL	1	1	0	1	0	0	0		een gegarandeerd inkomen voor elke volwassene, ongeacht of je nu werkt of niet werkt		89	39,342	39,342	41,394	1	100	13	86	100	16,8	16,8	17,916	1	100	87	50	19	18	18	17	0	1	1	0	1	0	1	0	77	13	12	13	12	9	7	2
540	4/29/2021 3:16:45	R_1K7uIKlbBqZzgyw	NL	1	1	0	0	0	0	0		Minimum om redelijk te kunnen leven		50	6,342	37,718	38,524	10	53	18	21	31	4,278	25,077	25,869	8	31	32	53	2	53	53	32	0	0	0	0	0	0	0	1	49	76	25	31	63	35	66	3
784	4/29/2021 13:42:44	R_1i3uVaP0ii5BuHv	NL	2	-99	-99	-99	-99	-99	-99			minimum inkomen	9	50,186	51,684	53,128	2	9	0	10	4	19,864	19,864	21,276	1	3	50	50	8	3	4	20	0	0	0	0	0	0	0	1	92	3	4	4	4	4	4	2
681	4/29/2021 11:51:00	R_wSI9NUUCaxscLZL	NL	1	1	0	0	0	0	0		Geen werkloosheidsuitkering maar iedere inwoner een bedrag geven die geen werk hebben		50	36,355	48,9	52,27	3	40	30	51	40	27,525	27,525	29,075	1	29	51	30	0	30	28	18	0	1	0	0	0	0	0	0	70	20	40	20	20	14	20	3
1035	4/29/2021 5:43:10	R_3fluWC7BKvu08md	NL	1	1	0	1	0	0	0		Genoeg financiele draagkracht om aan alle basisbehoeften te voldoen. + nog een beetje extras voor ontspanning		98	12,446	35,024	35,975	8	50	100	84	100	26,21	34,406	35,502	3	83	68	98	41	61	40	8	0	0	0	0	0	0	0	1	70	55	52	70	38	39	53	3
514	4/29/2021 8:07:06	R_DHt4FFmszfJTFsd	NL	2	-99	-99	-99	-99	-99	-99			een bepaald bedrag dat je krijgt als je werkzoekende bent	92	87,476	87,476	91,184	1	71	30	71	20	27,561	27,561	28,917	1	18	48	60	92	92	100	59	0	0	0	0	0	0	0	1	80	100	100	77	95	83	100	3
900	4/29/2021 3:07:55	R_abmOb0fQwZHe7rH	NL	2	-99	-99	-99	-99	-99	-99			Een minimum inkomen	39	10,495	31,757	32,476	9	55	56	55	29	7,463	15,042	17,144	4	38	38	60	30	36	22	18	0	1	0	0	0	0	0	0	53	11	11	32	12	10	39	1
603	4/29/2021 5:26:09	R_1nUVxU9djrZrvMq	NL	1	1	0	0	0	0	0		Een inkomen voor iedereen ongeacht of men werkt of niet. Het “echte” inkomen uit arbeid komt er bovenop.		50	3,209	12,915	15,389	5	48	100	40	6	19,015	37,01	37,631	3	17	31	20	0	78	25	0	1	0	0	0	1	0	1	0	39	1	100	85	61	100	45	5
738	5/1/2021 2:31:16	R_3Gqe8qxRg5qmc2T	NL	1	1	1	0	0	0	0		Een minimum bedrag dat iedereen (ook niet werkenden) krijgen dat voldoende is om van te leven.		70	43,936	72,338	72,974	5	70	18	65	20	27,975	54,281	55,692	4	40	45	65	80	75	39	20	0	0	0	0	0	0	0	1	34	69	27	75	81	81	72	2
550	4/29/2021 3:02:00	R_ZdVUTJg4yuiHm6t	NL	1	1	0	0	0	0	0		een beperkt inkomen dat voor iedere inwoner (+18) van een land uitbetaald wordt		21	36,246	36,246	39,635	1	30	66	51	21	68,927	68,927	70,02	1	28	80	18	11	59	26	29	0	0	0	0	0	0	0	1	85	65	63	46	75	45	47	3
362	4/29/2021 12:17:47	R_30c4ONu8FdchcVv	NL	1	1	0	0	0	0	0		een inkomen voor iedereen		9	17,832	19,889	25,543	4	20	82	27	10	18,999	25,632	26,785	5	17	72	69	10	10	10	11	0	1	0	0	1	0	1	0	60	12	66	37	19	21	22	2
610	4/29/2021 4:32:58	R_O20MMwpuNEx6Fjj	NL	1	1	0	0	0	0	0		Iedere belgische staatsburger krijgt een vast maandelijks inkomen ter vervanging v werkloosheid of dergelijke		60	5,837	48,401	50,596	12	31	30	2	40	7,962	26,739	27,948	5	31	41	34	5	69	30	5	0	0	0	1	1	0	0	0	16	2	37	58	20	34	10	1
797	4/29/2021 3:05:00	R_1P0JRR9TQQJ3N7h	NL	2	-99	-99	-99	-99	-99	-99			gegarandeerd inkomen	1	19,615	19,615	25,239	1	0	0	0	0	18,79	18,79	20	1	0	100	0	0	0	0	0	0	0	0	0	0	0	0	1	0	0	0	0	0	0	0	5
777	4/29/2021 10:51:02	R_3kIQl9Iyjbg85C9	NL	1	1	0	0	0	0	0		Iedere Belg zou een vast bedrag per maand krijgen		81	42,835	42,835	46,092	1	100	0	70	50	32,981	39,491	40,762	3	50	81	30	9	51	51	51	0	0	0	0	0	0	0	1	81	9	93	51	2	83	100	2
863	4/29/2021 10:16:29	R_11iq8Rv0cGzPjL8	NL	1	1	0	0	0	0	0		soort leefloon ongeacht statuut		-88	0	0	54,14	0	51	0	60	1	45,648	46,22	48,206	2	2	82	8	9	80	8	8	0	0	0	0	0	0	0	1	71	1	58	9	0	0	45	2
892	4/29/2021 5:44:26	R_1DHasDitxtgofVE	NL	2	-99	-99	-99	-99	-99	-99			minimum bedrag dat iemand moet krijgen om te leven	75	5,056	52,114	53,618	12	71	9	47	8	4,405	31,735	32,927	4	47	60	62	0	70	11	0	0	0	0	0	0	0	0	1	29	1	97	96	25	79	76	2
514	4/30/2021 13:34:09	R_2dnlu2K5Bv7DQgc	NL	1	1	0	0	0	0	0		Een inkomen maandelijks geschonken door de staat aan iedereen.		82	29,126	37,045	38,173	3	91	81	92	83	18,467	18,467	19,399	1	80	70	81	9	0	0	0	0	0	0	0	0	0	0	1	72	0	0	0	0	0	70	1
775	4/29/2021 2:38:01	R_2q8KLHoQR9388hr	NL	1	1	0	0	0	0	0		Een inkomen voor iedere Belg		72	14,499	29,459	31,2	2	94	20	58	0	19,566	23,806	25,283	3	0	72	62	0	83	10	2	0	1	1	0	1	0	0	0	58	0	41	73	0	55	68	3
567	5/5/2021 9:18:52	R_1LGsYDG4uzjtQvi	NL	2	-99	-99	-99	-99	-99	-99			geen idee	100	58,401	60,141	61,219	2	80	81	82	32	34,866	34,866	36,772	1	33	0	50	0	50	26	15	0	0	0	0	0	0	0	1	0	50	40	45	50	31	31	6
958	4/29/2021 4:54:38	R_1nT76YdBW8WrSfT	NL	1	1	0	0	0	0	0		Minimum inkomen voor iedereen, ongeacht of je werkt		30	12,69	78,341	89,619	9	19	83	20	39	2,332	44,804	45,507	9	15	8	16	62	10	11	60	0	0	0	0	0	0	0	1	68	35	80	30	10	48	20	2
1179	4/29/2021 7:49:05	R_2xPqVubkax4jl6t	NL	1	1	0	0	0	0	0		Een bepaald bedrag dat iedereen krijgt. Dat bedrag vervangt dan een werkeloosheidsuitkering of een ziekte uitkering of een invaliditeitsuitkering. Iedereen krijgt dit basisinkomen en dan kun je zelf nog gaan werken om meer te verdienen. Het zou ook handig zijn als je zelfstandig wilt beginnen.		71	82,766	82,766	84,452	1	71	50	61	50	45,678	45,678	52,948	1	51	81	72	30	0	19	0	0	0	0	1	0	1	0	0	73	0	30	0	0	0	0	6
634	4/29/2021 2:38:10	R_4OZhq6rdyqFGuFb	NL	1	1	1	0	0	0	0		Een bepaalde leefsom		51	31,601	59,893	66,174	18	51	82	39	51	12,066	21,639	24,093	3	51	62	60	82	92	40	63	0	0	0	0	0	0	0	1	81	9	51	51	83	67	60	3
488	5/2/2021 2:21:38	R_2wtcy5Z577eOgd0	NL	1	1	0	0	0	0	0		minimuùloon om te leven		78	8,533	20,291	22,38	5	70	70	90	70	14,005	16,088	17,188	2	70	61	83	70	0	71	75	0	1	0	0	0	0	0	0	80	30	30	31	8	30	30	2
740	4/29/2021 13:28:55	R_3gNvcXiqOiamYQk	NL	1	1	0	1	1	0	0		Een minimumloon die elke werkende inwoner dient te ontvangen		50	37,237	38,588	39,6	3	60	60	50	30	97,113	103,887	104,658	5	40	70	60	25	40	60	50	0	0	0	0	0	0	0	1	80	10	30	70	50	90	20	2
469	4/29/2021 9:36:14	R_1H6x2Ds1GERlsI3	NL	1	1	0	0	0	0	0		Voor iedereen gelijk inkomen rijk of arm		51	18,555	34,742	35,501	6	29	33	60	45	2,318	3,636	4,421	2	67	75	64	34	37	55	65	0	0	0	0	0	0	0	1	34	14	15	90	29	71	71	3
803	4/29/2021 3:22:36	R_3R4mU0qklrIWlKV	NL	1	1	0	0	0	0	0		Iedereen verdient hetzelfde basisinkomen.		60	32,364	43,991	45,108	4	51	60	71	9	14,796	31,832	32,491	8	39	76	40	0	0	0	0	0	0	0	0	0	0	0	1	61	100	66	37	82	31	58	2
660	4/29/2021 14:34:57	R_3HZXYnRSJMyOzTd	NL	1	1	0	0	0	0	0		Minimum gewaarborgd inkomen		8	39,635	40,218	41,409	2	10	40	30	12	14,679	19,838	32,756	6	25	41	50	9	65	38	26	0	0	0	0	0	0	0	1	30	80	75	70	90	60	25	6
809	4/29/2021 8:19:25	R_3PaV2uNoHFDB42K	NL	1	1	0	0	0	0	0		minimumbedrag van inkomsten		50	56,631	56,631	57,873	1	-88	40	60	50	40,87	40,87	42,048	1	40	30	40	40	61	39	29	0	0	0	0	0	0	0	1	40	40	40	71	41	51	42	3
795	5/1/2021 12:10:47	R_3lX5zK40MBoW7Vb	NL	1	1	0	0	0	0	0		Gratis geld		-88	9,637	38,066	41,239	3	0	0	11	3	13,984	52,284	53,178	10	0	49	15	0	0	6	0	0	0	0	0	0	0	0	1	41	94	78	70	76	0	25	5
548	5/3/2021 10:02:34	R_sRVqaQM1muDQQY9	NL	1	1	0	0	0	0	0		iedereen hetzelfde inkomen primair, aan te vullen met bijkomend werken		1	14,241	17,483	20,074	2	0	0	1	1	10,382	11,163	13,373	2	2	0	1	0	1	0	1	0	0	0	0	0	0	0	1	18	51	51	51	51	6	35	5
727	4/29/2021 5:37:14	R_1mjXh26KZX7t2bt	NL	1	1	0	0	0	0	0		Een inkomen waarmee men zich kan behelpen om eten en drinken te kopen alsook te voorzien in huisvesting		40	39,205	51,555	53,552	4	60	0	28	29	24,617	24,617	26,081	1	29	61	81	0	82	30	2	0	0	0	0	0	0	1	0	64	61	71	45	74	57	36	4
881	4/29/2021 11:48:40	R_2zuKhx0hstKyBDu	NL	2	-99	-99	-99	-99	-99	-99			een bedrag dat iedereen krijgt	91	30,277	30,277	31,777	1	80	60	61	85	36,543	36,543	38,267	1	72	59	10	32	32	41	0	0	0	0	0	0	0	0	1	41	19	20	40	56	55	57	4
878	4/29/2021 3:15:28	R_6n6Vzgre3DaZCCd	NL	1	1	0	1	0	0	0		het inkomen na aftrek van de belastingen		50	57,585	60,389	62,266	2	50	100	19	50	25,809	39,973	42,384	3	50	0	71	51	51	51	52	0	0	0	1	1	0	0	0	60	0	0	0	0	0	0	1
1034	4/29/2021 7:35:13	R_3e45qvjb2uQFglc	NL	1	1	0	0	0	0	0		het basisinkomen is een gegarandeerd inkomen dat iedere burger hetzelfde krijgt		41	48,88	48,88	51,749	1	40	50	40	40	31,691	31,691	33,942	1	40	60	60	40	50	60	35	0	0	1	0	0	0	0	0	50	40	60	50	45	65	40	2
313	5/2/2021 11:00:49	R_1GZWnlWAgc24ll3	NL	1	1	0	0	0	0	0		iedereen krijgt een bepaald bedrag , u bent vrij om daarbovenop te werken of niet.		51	38,151	38,151	39,078	1	51	51	51	51	6,701	24,983	25,806	4	49	51	51	51	51	51	51	0	0	0	0	0	0	0	1	51	51	51	51	51	51	51	3
1126	4/29/2021 5:22:55	R_1qVvGLSSXdFe0YB	NL	1	1	0	0	0	0	0		Een minimum inkomen dat gegarandeerd is		70	26,201	56,708	58,288	7	70	20	50	70	14,862	36,71	41,963	4	60	70	30	20	70	40	60	0	0	0	0	0	0	0	1	80	0	30	40	0	40	0	2
580	4/29/2021 2:31:24	R_2aElf4wFriE1VGX	NL	1	1	0	0	0	0	0		inkomen dat je minstens moet krijgen van de overheid		73	29,065	29,065	29,828	1	66	47	95	68	23,142	23,142	24,171	1	64	65	70	47	38	56	65	0	0	0	0	0	0	0	1	70	30	30	57	25	50	50	3
891	4/29/2021 4:28:40	R_31GjKy0o30nNDUF	NL	1	1	0	0	0	0	0		een vast bedrag voor iedereen		60	52,354	52,354	53,23	1	50	0	40	60	26,346	26,346	27,915	1	50	20	40	90	20	20	0	0	0	0	0	0	0	0	1	20	0	0	100	20	60	50	2
1081	4/29/2021 7:32:43	R_10YEFsX6yCFB142	NL	1	1	0	0	0	0	0		Een vastgelegt inkomen dat iedereen nodig heeft om te overleven.		50	21,087	64,16	65,462	8	30	40	50	10	21,163	34,374	38,126	3	20	50	90	50	50	50	51	0	0	0	0	0	0	0	1	60	0	25	90	50	20	10	3
1050	4/29/2021 7:46:20	R_1jrdAiYduDGPQad	NL	1	1	0	1	0	0	0		Financiele allocatie onvoorwaardelijk betaald		12	14,095	69,797	76,347	15	19	6	27	7	14,822	44,785	46,083	6	8	52	50	9	66	34	61	0	0	0	0	0	0	0	1	21	16	65	88	9	89	30	5
809	4/29/2021 9:05:15	R_yrLq5PUVK73Ktl7	NL	1	1	0	0	0	0	0		Het minimale inkomen nodig om te leven.		60	32,42	38,516	39,93	3	61	9	50	60	50,29	50,29	51,475	1	61	40	40	9	72	60	29	0	0	0	0	0	0	0	1	40	39	39	39	38	51	52	4
1198	4/29/2021 3:10:30	R_2ZU3BjkTv98GcbC	NL	1	1	0	0	0	0	0		Het inkomen dat een persoon ter beschikking heeft en voldoende is om vlot te kunnen overleven.		60	3,039	69,849	81,449	18	70	30	20	70	2,837	52,514	59,264	35	70	40	80	4	31	70	70	0	0	1	0	0	0	1	0	75	20	70	50	30	40	65	4
1663	5/4/2021 9:20:05	R_vlhA5V5YI3icPu1	NL	1	1	0	0	0	0	0		Geld waar iedereen recht op heeft om te overleven		70	8,143	74,407	75,605	15	60	55	40	30	8,192	50,115	52,388	14	59	51	69	37	65	45	19	0	0	0	0	1	0	0	0	48	0	16	56	50	66	10	2
553	4/29/2021 3:16:57	R_2DRMVCPbV25Ny58	NL	1	1	0	0	0	0	0		Iedereen vanaf 18 jaar een inkomen		61	4,617	55,969	56,601	11	62	60	59	59	7,078	17,61	18,538	7	62	63	61	61	54	70	40	0	0	0	0	0	0	0	1	62	56	61	66	61	59	59	3
912	4/29/2021 13:48:35	R_1i86gcxyt8eCtEY	NL	2	-99	-99	-99	-99	-99	-99			Een inkomen dat je als individu moet hebben	50	31,033	69,275	70,434	12	50	50	29	51	2,548	26,073	28,903	5	36	50	46	21	19	24	2	0	0	0	0	0	0	0	1	9	27	61	10	80	75	90	1
767	4/29/2021 2:34:12	R_28Am9aDqmhWwexy	NL	1	1	0	1	0	0	0		Een maandloon, door de overheid uitbetaald voor iedere ingeschreven persoon in het bevolkingsregister		30	41,972	57,475	58,629	6	19	20	40	30	33,766	33,766	34,791	1	31	72	79	25	18	48	25	0	0	1	0	1	0	0	0	61	20	92	18	17	16	16	4
290	5/2/2021 5:31:04	R_1BQS3aBDVjdDfT4	NL	2	-99	-99	-99	-99	-99	-99			basis inkomen	20	19,165	19,165	19,983	1	50	0	0	0	24,038	24,038	24,937	1	0	0	100	19	0	0	0	0	0	0	0	0	0	0	1	0	100	100	80	80	60	100	3
671	4/29/2021 5:48:08	R_2YhRUDj8RMql07b	NL	2	-99	-99	-99	-99	-99	-99			Leefloon	71	7,447	55,468	56,226	6	60	61	39	61	10,375	33,315	33,768	5	40	71	40	30	54	61	62	0	1	0	0	1	0	0	0	71	40	79	60	40	54	55	2
619	4/29/2021 5:27:33	R_10oXubW3rURTH0m	NL	1	1	0	0	0	0	0		een minimuminkomen voor iemand die niet presteert in de maatschappij		80	24,701	65,559	71,646	4	80	80	80	80	26,148	26,148	28,032	1	80	20	20	0	0	80	40	0	1	0	0	0	0	0	0	60	0	0	0	0	0	60	4
937	4/29/2021 10:45:45	R_3KMV1UPPgD1ST0x	NL	1	1	0	0	0	0	0		iedereen krijgt een vast maandelijks inkomen ongeacht welke functie hij uitvoert		1	25,289	47,517	51,23	9	0	0	8	8	12,743	37,592	39,655	11	29	18	10	0	71	0	0	0	0	0	0	0	0	0	1	61	71	72	51	51	76	43	4
874	4/29/2021 8:03:45	R_sRSGTWo0JG7thUl	NL	1	1	0	0	0	0	0		Voldoende hoog om te kunnen deelnemen aan het normale leven		79	48,821	65,764	66,631	6	82	6	82	83	17,14	27,893	27,922	4	80	31	83	39	15	59	22	0	1	1	0	1	0	0	0	81	9	9	8	6	11	9	2
1919	4/29/2021 5:35:36	R_27wiUXpQE9bvptJ	NL	1	1	0	0	0	0	0		minimunloon		70	57,925	57,925	60,53	1	70	50	60	50	303,989	306,341	308,113	2	40	40	40	10	70	10	10	0	1	0	0	0	0	0	0	95	0	0	0	0	0	0	2
701	4/29/2021 14:49:31	R_1ou9K9Pf8mPCssK	NL	1	1	0	0	0	0	0		hetgeen nodig is om basisbehoeften te kunnen bekostigen		50	47,82	47,82	49,59	1	39	40	51	9	25,779	25,779	28,898	1	19	30	51	60	61	40	0	0	0	0	0	0	0	0	1	61	0	0	0	0	0	0	2
509	4/29/2021 10:07:37	R_2TIh5Dai0fenbu3	NL	2	-99	-99	-99	-99	-99	-99			Startkapitaal	0	3,793	17,179	18,002	6	0	0	0	1	3,884	6,016	6,801	3	51	81	53	54	65	1	1	0	0	0	0	0	0	0	1	20	56	39	1	72	15	84	6
2062	4/29/2021 3:56:00	R_3nDD2NnNja232qS	NL	2	-99	-99	-99	-99	-99	-99			IK WEET DAT NIET	-88	50,862	50,862	55,446	1	0	0	0	0	27,776	61,394	65,152	2	0	1	0	0	0	0	0	0	0	0	0	0	0	0	1	0	100	0	0	51	0	7	2
954	4/30/2021 10:06:03	R_2Qg0APZTyydrdix	NL	1	1	0	0	0	0	0		Minimum om te leven		25	58,215	58,215	61,027	1	25	0	19	10	50,033	50,033	51,998	1	9	61	75	30	20	20	9	0	0	1	0	1	0	0	0	71	21	22	43	22	11	45	3
974	4/29/2021 13:49:11	R_3fAV7POIN7xsbkn	NL	1	1	0	0	0	0	0		Een vast bedrag ongeacht loopbaan		76	30,054	60,393	61,337	6	76	79	79	80	12,828	42,241	43,306	7	70	88	82	23	60	45	27	0	1	1	0	1	0	0	0	61	15	16	16	18	17	17	2
1032	5/3/2021 4:52:00	R_1o7RHrvk3vmLYjD	NL	1	1	1	0	0	0	0		Een vast inkomen krijgen van de overheid zonder daar iets tegenover te stellen		80	43,372	43,372	44,233	1	74	60	80	60	65,166	65,166	66,946	1	50	30	60	80	30	70	90	0	1	0	1	1	0	1	0	66	70	40	55	60	55	60	3
488	5/1/2021 3:25:33	R_1LHTpwXyJW4lCHW	NL	1	1	0	0	0	0	0		Minimumloon		47	11,399	27,233	28,08	6	27	75	16	13	10,042	19,432	20,748	4	28	53	31	22	64	38	13	0	0	0	0	1	0	0	0	13	31	26	88	20	82	19	2
3938	5/1/2021 7:35:03	R_3s1hkl7nXGFEZab	NL	1	1	0	0	0	0	0		Iedereen vd actieve bevolking een basisinkomen geven, ook al werk je niet, dat dus hoger is dan huidige werkloosheidsuitkeringen enz.		25	67,507	67,645	68,589	2	58	10	30	30	51,758	51,758	61,207	1	56	60	40	10	10	15	60	0	1	1	1	0	0	1	0	60	5	95	80	90	75	5	3
592	5/3/2021 13:37:25	R_1LUL5kB8Hg5lh1r	NL	1	1	0	0	0	0	0		Hetzelfde minimuminkomen voor iedereen.		3	18,751	21,518	23,688	3	19	35	30	4	14,604	21,807	22,941	5	18	84	10	5	17	2	3	0	0	0	0	0	0	0	1	55	94	58	37	84	44	87	2
1078	4/30/2021 9:07:51	R_2tfAzCJdu5YrtjY	NL	2	-99	-99	-99	-99	-99	-99			het minimale loon voor iedereen als vertrekbasis voor het individuele loon	25	5,021	189,89	191,3	26	20	0	20	20	30,223	32,405	33,748	2	20	65	10	0	10	10	0	0	0	0	0	0	0	1	0	20	20	90	90	50	90	30	4
1229	4/29/2021 9:11:02	R_1lxDyaNe09EMiZM	NL	1	1	0	0	0	0	0		Een minimum bedrag die iedere mens zou moeten hebben om te leven		9	54,382	73,269	76,05	3	20	18	10	15	42,49	42,49	46,582	1	20	73	2	19	72	17	4	0	0	0	0	0	0	0	1	52	15	9	76	84	30	76	2
806	4/29/2021 9:47:03	R_1jYT26wMi71OWOr	NL	1	1	0	0	0	0	0		minimum aan € voor werkende mensen		35	43,44	86,258	92,663	9	40	9	48	40	23,851	23,851	25	1	40	51	44	0	81	30	10	0	0	0	0	0	0	0	1	52	10	20	80	31	0	0	3
667	5/3/2021 2:47:13	R_2YAgbPibUTx9pyL	NL	1	1	0	0	0	0	0		hoger minimumloon zal zeker nodig zijn		92	34,645	34,645	36,132	1	91	80	81	81	9,683	16,782	18,088	2	82	52	30	8	99	60	30	0	0	0	0	0	0	0	1	94	7	7	8	7	6	9	2
1290	4/30/2021 13:38:47	R_10TORN8tOsgNCCV	NL	1	1	0	0	0	0	0		een minimuminkomen waar iedereen recht op heeft		42	94,767	95,818	97,077	2	39	40	20	51	16,312	16,312	17,674	1	45	44	41	20	51	51	61	0	0	0	0	0	0	0	1	68	71	71	61	85	67	72	3
437	4/29/2021 23:43:07	R_2EhMXowAEv1WEpg	NL	1	1	0	0	0	1	0		Een onvoorwaardelijke som geld die aan iedereen elke maand wordt betaald		51	6,846	32,064	32,601	15	51	62	53	33	5,282	16,401	17,42	11	29	75	45	20	53	67	12	0	0	0	0	0	0	0	1	80	0	86	0	0	0	53	1
1059	4/29/2021 5:37:48	R_2rBYFJ0qqYxShvG	NL	1	1	0	0	0	0	0		een inkomen dat voor iedereen gelijk is		50	46,601	50,44	53,629	2	81	60	61	9	35,254	71,331	74,158	3	39	60	62	30	73	18	61	0	0	0	0	0	0	0	1	81	19	62	57	19	31	32	6
720	4/29/2021 2:36:35	R_25RZ6ITarQ4qx3U	NL	1	0	0	1	0	0	0		gegarandeerd inkomen		60	23,559	38,071	51,791	2	40	31	40	30	9,223	26,477	28,278	2	39	40	70	70	15	65	10	0	1	0	0	0	0	0	0	58	0	1	0	0	0	76	1
692	5/5/2021 5:45:32	R_2ql3C8Ob6l52Fxe	NL	1	1	0	0	0	0	0		minimaal inkomen gegarandeerd voor iedereen		40	72,757	72,757	75,551	1	9	90	9	31	22,16	22,16	25,924	1	10	-88	49	1	9	8	8	0	0	0	0	0	0	0	1	81	0	99	82	39	53	29	1
409	4/29/2021 4:20:02	R_27x99HctDY6Gak4	NL	1	1	0	0	0	0	0		Een vast bedrag dat je maandelijks ontvangt ongeacht of je werkt en onafhankelijk van familiale situatie of ziekte		61	2,701	22,589	23,886	7	50	86	57	68	8,626	12,376	13,532	2	80	66	29	66	60	58	41	0	1	0	0	1	0	0	0	67	11	83	85	17	35	41	6
806	4/29/2021 2:41:53	R_1PZzNWVQ4g8W8T4	NL	1	1	0	0	0	0	0		Minimum inkomen of je nu werkt of niet		85	21,932	179,261	180,643	9	60	0	60	70	23,08	23,08	24,447	1	51	71	85	82	51	73	64	0	0	0	0	0	0	0	1	40	0	85	67	22	67	69	1
637	4/29/2021 7:47:14	R_5sBp7iLWT6uxrBT	NL	1	1	0	0	0	0	0		een bedrag dat voor iedereen gelijk is		80	25,183	26,87	31,661	2	76	0	19	72	22,214	22,214	24,447	1	57	40	56	9	66	52	9	0	0	0	0	0	0	0	1	91	19	29	30	28	53	29	3
1211	4/29/2021 2:44:05	R_OjIO9Oyiv9sqOxr	NL	1	1	0	0	0	0	0		een onvoorwaardelijk bedrag dat elke inwoner vanaf een bepaalde leeftijd krijgt van de overheid		60	60,838	60,838	64,895	1	70	50	60	60	49,859	49,859	52,215	1	70	66	80	55	20	20	0	0	0	0	0	0	0	0	1	80	20	99	40	40	40	50	1
1410	5/2/2021 2:58:01	R_3CPf2NeppekLbHb	NL	1	1	0	0	0	0	0		Een loon dat je krijgt als je vb arbeidsongeschikt bent, of je eerste loon.		40	29,177	29,177	30,086	1	60	40	40	40	23,522	23,522	24,621	1	40	60	70	63	20	80	70	0	0	0	0	0	0	0	1	70	60	61	40	40	4	11	6
872	5/5/2021 14:37:19	R_9poc4G6LuqiycyR	NL	1	1	0	0	0	0	0		Een bedrag om in het levensonderhoud te voorzien, gelijk voor ieder individu.		100	9,956	26,058	27,455	6	100	100	100	100	11,737	23,294	23,965	7	100	80	0	0	0	0	0	0	0	1	1	1	0	0	0	100	0	0	50	0	100	100	4
549	4/30/2021 9:41:01	R_3QPkSMO1x50mzHQ	NL	1	1	0	0	0	1	0		Een inkomen dat iedereen, ongeacht of hij werkt of niet krijgt. Daarnaast kan je meer verdienen als je werkt.		9	6,121	51,832	52,838	14	7	18	8	8	7,203	30,208	31,308	11	8	79	28	8	11	12	70	0	0	0	0	0	0	0	1	55	67	40	74	62	68	76	1
685	4/29/2021 9:17:15	R_2do2dsp0EnUQS6J	NL	1	1	0	0	0	0	0		een vast bedrag dat iedereen ontvangt, ongeacht of hij/zij een job heeft of niet		62	65,881	69,668	70,758	2	71	59	60	72	20,85	32,456	33,459	2	67	59	61	42	18	82	30	0	1	1	0	1	0	0	0	72	7	7	41	42	58	68	2
1130	4/29/2021 13:10:49	R_33fK5IlnUajWt8a	NL	1	1	0	0	0	0	0		Een inkomen, gegarandeerd door de overheid, voor iedere burger gelijk bedrag.		25	48,941	82,356	105,905	2	25	0	20	20	22,296	22,296	24,573	1	19	90	30	0	20	19	8	0	1	0	0	0	0	0	0	60	0	80	100	40	50	51	2
875	4/29/2021 3:39:54	R_Q3AwK1WOe3De7pD	NL	1	1	0	0	0	0	0		het maandelijkse inkomen zonder de extra's die men kan hebben vanwege eigendommen die men heeft		100	38,92	51,599	54,436	5	100	100	92	82	32,397	32,397	33,713	1	72	60	92	52	100	51	51	0	0	0	0	0	0	0	1	81	41	72	31	51	51	33	3
928	4/29/2021 3:34:32	R_12z0xJUHlJfa4NK	NL	1	1	0	0	0	0	0		een minimum bedrag dat iedereen zou moeten verwerven		60	38,176	69,751	72,115	5	60	51	60	60	25,284	32,014	33,538	2	70	80	60	3	5	70	4	0	0	0	0	0	0	0	1	30	9	81	70	60	31	100	4
560	4/29/2021 2:44:16	R_1N4wNNeBrUILSNX	NL	1	1	0	0	0	0	0		genoeg om van te kunnen leven		50	41,356	41,356	43,422	1	50	0	60	50	20,627	20,627	22,798	1	50	0	70	0	70	50	0	0	1	0	0	1	0	0	0	50	60	60	50	60	0	70	2
1187	4/30/2021 8:44:03	R_07z8sab7ZDaRzgJ	NL	1	0	0	0	1	0	0		Minimum loon		40	37,033	104,311	105,727	7	41	13	24	21	15,596	45,751	46,49	9	16	15	30	5	13	12	7	0	1	0	0	0	0	0	0	63	6	6	8	2	9	98	3
643	4/29/2021 3:51:09	R_33gnCuV153DnyCg	NL	1	1	0	1	0	0	0		Voor iedereen een zelfde maandelijks bedrag, maar afschaffing ziekte uitkering, werkloosheid uitkering....		92	21,612	26,319	26,957	4	100	64	92	95	13,363	19,764	20,682	4	92	71	2	0	20	9	9	0	1	0	1	0	0	0	0	13	39	95	100	79	89	61	5
801	4/29/2021 3:25:59	R_3dGqxgpMyjmwyf9	NL	1	1	0	0	0	0	0		iedereen van een minimum inkomen voorzien		83	35,726	39,943	41,275	2	75	39	53	53	53,062	53,062	55,258	1	52	26	42	9	57	25	31	0	0	0	0	0	0	0	1	73	18	49	53	53	64	73	3
642	5/2/2021 0:35:21	R_215nSi61SjzohCP	NL	1	1	1	0	1	0	0		Inkomen dat iedereen zou moeten krijgen		19	46,738	46,738	48,643	1	16	19	0	0	23,02	24,064	24,486	2	17	80	10	0	30	0	0	0	0	0	0	0	0	0	1	61	0	0	100	30	0	62	2
579	4/29/2021 3:05:51	R_3mdRK07YRYeiGu1	NL	1	1	0	0	0	0	0		minimum aan inkomsten		100	27,393	29,975	31,594	2	81	61	70	60	13,318	13,318	14,009	1	70	60	81	51	90	41	11	0	0	0	0	1	0	0	0	29	16	40	54	100	79	91	6
563	4/29/2021 2:49:24	R_cNpAv2vRiq70ss9	NL	2	-99	-99	-99	-99	-99	-99			Iedereen zelfde loon	45	11,225	39,451	41,75	9	17	15	20	-88	10,072	44,843	44,86	11	28	23	86	44	62	32	27	1	0	0	0	0	0	0	0	22	22	12	12	73	21	80	3
421	4/29/2021 3:48:10	R_2Y3LBEJArmqm5ME	NL	1	1	0	1	0	0	0		een inkomen dat iedere volwassene krijgt zonder te werken		72	18,531	18,531	20,283	1	71	29	67	60	23,859	23,859	25,695	1	41	79	62	9	52	50	50	0	0	0	0	0	0	0	1	40	2	4	4	5	5	5	1
463	4/29/2021 22:56:13	R_Tpz1krc57ENwjEB	NL	1	1	0	0	0	0	0				71	23,925	33,749	35,126	8	61	40	61	50	18,341	18,341	19,748	1	52	51	56	60	61	72	29	1	1	0	0	0	0	0	0	61	61	61	43	57	42	61	4
922	4/29/2021 2:44:46	R_28ZfZHoxlTqf3T3	NL	1	1	1	0	0	1	0		Dat elke Belg met een beroepsleeftijd een basis minimum inkomen ontvangt, ongeacht zijn beroepsstatus.		11	6,367	25,798	26,976	6	12	13	41	31	5,197	39,678	40,2	14	30	39	28	54	25	40	30	0	1	1	1	0	0	0	0	82	63	63	64	4	32	42	2
736	4/29/2021 2:34:13	R_2cwHtvCHQg2gLkM	NL	1	1	1	1	1	0	0		een maandelijks bedrag dat elke burger krijgt los van...		50	34,984	34,984	36,578	1	51	30	22	62	26,379	26,379	28,507	1	51	51	81	50	100	19	0	0	0	0	0	0	0	0	1	70	0	1	0	0	82	81	2
461	4/30/2021 3:50:17	R_3hxQjLRPcGyBXjT	NL	1	1	1	1	1	0	0		Het minimale inkomen dat iedereen zou moeten krijgen		30	9,14	26,183	27,142	6	30	20	40	19	8,353	23,427	24,132	4	17	78	40	30	30	15	8	0	0	0	0	0	0	0	1	40	30	60	71	30	70	40	3
622	4/30/2021 10:16:38	R_1Oq1T3qxFTuDBv4	NL	1	1	0	0	0	0	0		een vast min inkomen		50	22,973	55,527	57,285	3	50	31	71	49	15,8	22,398	23,564	3	80	60	0	40	72	62	11	0	1	0	0	1	0	0	0	70	91	70	37	72	80	53	2
7905	5/3/2021 10:55:50	R_3puvh2nK5cE9Dg5	NL	1	1	0	0	0	0	0		dat iedereen een bepaald bedrag krijgt		60	3,995	36,771	38,036	4	60	60	50	50	24,547	27,256	28,724	3	50	50	50	60	40	50	54	0	1	0	0	0	0	0	0	60	20	20	40	20	30	30	6
617	4/29/2021 2:40:43	R_27fECQv5tcnxS9d	NL	1	1	0	0	0	0	0		elke volwassenen krijgt een basisinkomen, los van of die persoon werkt of neit		85	16,109	18,436	19,165	2	85	71	100	11	19,141	19,141	20,186	1	16	23	83	25	30	42	64	0	0	0	0	0	0	0	1	35	0	32	0	0	0	0	1
6007	5/5/2021 4:25:21	R_w7U1XjE9HF1umbL	NL	1	1	0	0	0	0	0		een vast bedrag dat iedereen krijgt, zelf aan te vullen met loon uit arbeid		50	47,458	48,395	50,291	2	50	40	40	50	19,139	26,829	28,237	3	50	70	40	70	20	20	70	0	0	1	0	1	0	1	0	80	30	70	10	10	10	0	2
632	4/30/2021 3:10:09	R_21H4r6ki5Zq8NiU	NL	1	1	0	1	0	1	0		iedereen krijgt vast bedrag van de regering of je nu werkt of niet, via werk kan je bijverdienen		70	50,779	50,779	52,703	1	70	60	70	40	36,735	36,735	37,509	1	40	100	60	60	40	60	30	0	1	0	0	0	0	0	0	80	30	90	30	80	60	80	2
664	4/29/2021 4:13:56	R_1EgtKqjU5BDERBp	NL	1	1	0	0	0	0	0		Maandelijks levenslang inkomen voor volwassenen aansluitend bij het einde van de studiejaren.		81	16,683	22,484	23,39	4	82	60	89	98	9,33	17,594	18,431	3	91	91	91	0	90	0	0	0	0	0	0	0	0	0	1	81	0	99	80	79	50	51	1
507	5/5/2021 7:07:28	R_W0bSP046nmd5Il3	NL	1	1	0	0	0	0	0		het minimum wat iemand moet bekomen		59	48,603	48,603	56,473	1	60	12	51	20	22,218	24,747	40,778	4	46	46	71	16	80	30	26	0	0	0	0	0	0	0	1	79	17	21	21	22	21	18	3
447	4/29/2021 8:37:03	R_2RWakaqp2DUd6sM	NL	1	1	0	0	0	0	0		Loon		50	3,1	18,342	19,565	3	50	50	50	50	,98	2,191	2,952	2	50	51	51	50	51	50	50	0	1	0	0	0	0	0	0	50	50	50	50	50	50	51	5
483	4/30/2021 2:23:11	R_1fd2WoDGBdrGdGh	NL	1	1	0	0	0	0	0		Gelijk startloon voor iedereen		70	3,07	18,058	18,645	8	70	30	70	50	1,684	14,486	15,545	4	50	70	70	30	50	50	50	0	0	0	0	0	0	0	1	60	40	70	60	40	60	60	3
352	5/4/2021 14:28:13	R_WkXpKH1HRQj9Jn3	NL	1	1	0	0	0	1	0		Een inkomen dat iedereen krijgt		90	6,089	19,142	19,985	8	90	7	71	39	4,511	27,321	29,327	5	31	27	60	3	68	70	63	0	0	0	0	0	0	0	1	69	83	44	81	100	66	50	1
635	4/29/2021 3:50:21	R_9FhvVpZGnek9GAp	NL	1	1	0	1	0	0	0		Basis loon om rond te komen		78	2,243	29,232	29,914	15	66	27	67	74	5,513	15,731	16,379	9	68	65	56	79	28	80	35	0	0	0	0	0	0	0	1	51	12	9	20	14	19	0	3
312	4/29/2021 5:12:33	R_29aYbHDxp87a1k7	NL	2	-99	-99	-99	-99	-99	-99			minimum inkomen	60	24,242	24,242	25,823	1	51	51	51	30	16,607	16,607	18,07	1	50	51	51	51	51	51	51	0	0	0	0	0	0	0	1	51	0	0	40	40	67	69	6
1124	4/30/2021 6:07:05	R_1eUEHW3f0AwHulP	NL	1	1	0	1	1	0	0		Een inkomen waarmee je minstens een menswaardig bestaan mee ka verzekeren.		30	9,248	118,89	124,373	11	50	100	50	30	6,252	83,522	84,51	9	50	75	65	0	0	0	0	0	0	0	1	0	0	1	0	75	0	80	50	50	50	80	3
743	5/7/2021 2:00:15	R_1JFK6IpoOCbKm0h	NL	1	1	0	0	0	0	0		Een inkomen waarmee een persoon en/of gezin op een menswaardige manier kan leven.		20	76,536	79,514	80,79	3	19	0	0	0	23,426	23,426	24,454	1	0	0	51	51	0	0	0	0	0	1	0	1	0	1	0	83	31	71	61	0	32	0	2
575	4/29/2021 6:53:02	R_1jdBn1iRz7iMbFK	NL	1	1	0	0	0	0	1	Radio	Minimumlook		0	24,717	35,516	36,493	5	0	0	0	0	14,504	21,453	25,498	4	0	50	50	0	100	0	0	0	0	0	0	0	0	0	1	50	0	50	100	50	50	0	3
267	4/29/2021 4:37:45	R_2QYiVqGIQqqqz3D	NL	2	-99	-99	-99	-99	-99	-99			Geen idee	48	2,396	35,349	35,692	14	32	23	27	45	5,341	18,755	21,301	6	29	36	28	30	26	51	0	0	0	0	0	0	0	0	1	0	100	100	50	100	51	0	3
827	4/29/2021 2:38:58	R_3MMBWgdtg5HIIHL	NL	1	1	0	1	1	0	0		is een bedrag dat voor iedereen hetzelfde is		0	35,068	70,392	72,596	4	0	48	10	0	25,624	30,159	31,891	3	0	72	100	0	100	0	0	1	0	0	0	0	0	0	0	100	0	43	100	0	83	100	1
567	4/29/2021 9:05:24	R_OOvbu7OSxuAQBMt	NL	1	1	0	0	0	0	0		maandelijks vast bedrag voor iedereen		82	9,39	20,15	21,229	5	72	50	73	62	7,563	10,685	11,386	2	66	83	72	85	74	0	5	0	0	0	0	0	0	0	1	75	0	81	84	1	36	51	3
1414	4/29/2021 3:23:19	R_3g5GyaYLvMc0Jsm	NL	1	1	0	0	0	0	0		Wat nodig is om te leven		61	26,256	62,501	63,536	12	64	61	66	43	104,8	127,234	128,052	6	42	43	63	44	40	32	39	0	0	0	0	0	0	0	1	67	38	84	42	42	39	42	4
2198	4/29/2021 4:08:22	R_2qeBG4dnazvJ6fb	NL	1	1	0	0	0	0	0		HET BROODNODIGE BEDRAG DAT NODIG IS OM EEN MENSELIJK BESTAAN TE HEBBEN		91	155,104	331,315	338,084	3	-88	-88	71	90	142,163	198,338	208,158	20	-88	9	19	9	91	30	9	0	0	0	0	0	0	0	1	29	100	7	51	81	39	22	1
1158	4/29/2021 5:49:35	R_1ikeEOFcsbLmpBm	NL	1	1	0	0	0	0	0		Voor iedereen toch hetzelfde minima bedrag		71	54,926	80,722	84,651	7	40	29	41	39	43,77	73,107	74,391	3	40	30	30	29	38	39	30	0	1	0	0	0	1	0	0	40	71	28	26	27	27	61	4
1024	4/29/2021 3:53:08	R_tT17SIVrA3oFpYJ	NL	1	1	0	0	0	0	0		Een gegarandeerd inkomen voor iedereen maar niet op het randje van de armoedegrensl		62	17,263	107,532	108,238	18	61	81	52	60	12,995	34,482	35,093	7	51	51	61	0	62	62	30	0	0	0	0	0	0	0	1	50	55	22	22	77	74	77	2
796	4/29/2021 8:23:22	R_1pm1Pg992I5jA4R	NL	1	1	0	0	0	0	0		Iedereen een standaard vast bedrag		80	10,463	40,844	44,924	5	86	50	50	80	6,514	42,387	43,334	13	78	82	36	30	28	79	15	0	1	0	0	1	0	0	0	79	62	60	41	60	0	0	3
606	4/29/2021 11:57:13	R_231saWpHZaab0TK	NL	1	1	0	0	0	0	0		Inkomen dat toereikend moet zijn voor de basisbehoeften		8	50,229	50,229	52,74	1	19	9	9	10	26,328	26,328	27,93	1	9	50	61	50	50	25	0	0	0	0	0	0	0	0	1	81	9	30	51	71	72	72	4
487	4/30/2021 0:26:10	R_25BGphmCuBh15dS	NL	2	-99	-99	-99	-99	-99	-99			Ander woord voor leefloon?	0	12,468	21,744	24,027	3	70	100	9	15	5,013	17,566	19,478	5	20	87	9	10	13	34	65	0	1	0	0	1	0	0	0	77	8	99	69	81	97	88	3
1299	4/29/2021 5:43:26	R_1jjpyXHfIWOuThn	NL	1	0	0	1	0	0	0		Basis maandelijks pensioen inkomen (1500€)		80	1,251	134,71	135,664	20	70	90	60	80	23,892	39,826	40,401	5	80	90	50	10	100	20	0	0	0	0	0	0	0	0	1	90	0	0	0	0	0	0	1
800	4/29/2021 5:25:04	R_2woepm5df8nnQbE	NL	1	1	0	0	0	0	0		Dat is een minimum loon		50	43,894	43,894	45,669	1	61	60	60	29	33,379	33,379	34,786	1	33	62	60	29	29	71	29	0	0	0	0	0	0	0	1	71	19	18	70	29	50	28	2
1197	4/29/2021 3:27:24	R_e3PUI2woFlQixnb	NL	1	1	0	0	0	0	0		een minimum inkomen voor iedere volwassen persoon op de arbeidsmarkt		61	88,427	106,556	108,007	4	19	30	19	9	27,873	43,225	44,555	4	9	92	51	0	82	82	0	0	0	0	1	0	0	0	0	91	100	20	20	74	25	17	5
813	4/29/2021 4:48:56	R_2zGdisBPJ21yNmj	NL	1	1	0	0	0	0	0		minimum aan inkomen om redelijk te kunnen leven		80	36,249	41,766	42,939	2	70	50	70	40	43,117	59,304	61,44	3	40	50	50	30	30	50	50	0	0	0	0	0	0	0	1	70	60	60	50	50	50	60	3
947	4/30/2021 1:32:18	R_2VJgrAFx8ZgSsTA	NL	2	-99	-99	-99	-99	-99	-99			een begin loon aan de start van uw carrière volgende de wettelijke barema's	65	28,299	28,299	29,592	1	70	65	50	65	24,492	24,492	25,906	1	65	60	20	20	50	75	19	0	0	0	0	0	0	0	1	75	70	60	75	100	60	100	2
803	4/29/2021 5:20:54	R_30eEwc1Ab2KQSq0	NL	1	0	0	0	0	0	1	Internet	Het loon dat wordt bestempeld als het minimum waar men kan van overleven		50	10,748	52,2	52,952	7	46	40	38	50	10,365	19,927	20,562	3	44	21	60	40	71	30	1	0	0	0	0	0	0	1	0	21	0	0	96	49	63	100	3
418	4/29/2021 7:49:13	R_3Hw7x4Acg9fn06m	NL	2	-99	-99	-99	-99	-99	-99			een inkomen waar je mee kan rondkomen voor het hoogstnodige	80	16,17	16,17	17,102	1	68	0	57	0	22,674	22,674	24,391	1	0	50	52	0	71	18	21	0	0	0	1	0	0	1	0	51	43	44	44	44	44	51	3
1941	4/29/2021 15:55:16	R_2CZBtHxJGdFWqB3	NL	2	-99	-99	-99	-99	-99	-99			Een soort van minimumloon dat iedereen moet krijgen die werkt?	1	25,743	130,009	131,402	10	0	0	0	0	25,8	92,345	93,36	9	0	81	81	19	70	0	0	0	0	0	0	0	0	0	1	71	0	100	50	0	40	20	1
972	4/29/2021 8:50:55	R_3iEarG3ISrkEfWh	NL	1	1	0	0	0	0	0		een !nkomen voor iedereen, dus echt als basis		80	20,184	60,41	61,733	6	70	30	43	51	25,49	28,279	29,939	2	43	69	67	41	61	58	31	0	0	0	0	0	0	0	1	61	41	51	61	35	56	44	2
671	4/29/2021 7:44:49	R_2SC98TLY8S93Ssp	NL	1	1	0	0	0	0	0		Het minimuminkomen dat elk persoon zou moeten ontvangen ongeacht diploma, werk, afkomst		70	27,657	35,031	36,116	3	70	0	70	70	18,739	22,334	23,525	2	70	70	90	0	80	20	0	0	0	0	0	0	0	0	1	75	0	100	30	50	51	100	3
706	5/3/2021 3:00:32	R_2aXr2LQhC31SX29	NL	1	0	0	0	1	0	0		iedereen een bepaald minimumbedrag als inkomen, de rest verdien je zelf of niet		50	23,059	23,059	24,895	1	50	50	50	61	35,647	35,647	37,47	1	54	53	41	9	51	51	51	0	1	0	0	0	0	0	0	60	50	50	60	50	50	60	3
1350	4/29/2021 3:05:51	R_2xWfuMPVbdkfCIQ	NL	1	1	0	0	0	0	0		voldoende om huur, maandelijkse kosten en leef geld in te schatten		70	21,505	21,505	23,31	1	71	30	75	47	15,669	15,669	16,843	1	60	60	74	20	30	30	72	0	0	0	0	1	0	0	0	72	40	72	71	70	38	60	3
1256	4/29/2021 2:44:20	R_Q61mi9eMpEPAuf7	NL	1	1	0	0	0	0	0		een soort leefloon		9	52,302	54,773	73,49	2	20	9	51	21	14,972	18,501	22,702	3	19	70	27	23	22	20	20	0	0	1	0	0	0	1	0	72	25	72	93	27	40	95	4
655	4/29/2021 3:30:14	R_1mqGGFtOc5W2IWw	NL	1	0	0	0	0	0	1	Welzijnsschakels en Welzijnszorg	Genoeg inkomen om menswaardig te leven		45	31,038	31,038	32,81	1	38	7	49	16	38,877	38,877	42,751	1	20	50	48	16	60	61	31	0	0	0	0	0	0	1	0	65	52	52	57	39	53	16	3
554	4/30/2021 23:17:05	R_2ZWBHmcYtL1W4yp	NL	1	1	0	0	0	0	0		Bedrag dat boven de armoedegrens ligt, een overlevingsinkomen		71	37,456	37,456	40,116	1	71	81	72	39	18,487	18,487	19,667	1	71	61	71	92	9	8	0	0	1	0	0	1	0	0	0	5	6	6	95	95	96	97	1
1777	4/29/2021 3:56:59	R_2uEddqPJ2APOheR	NL	1	1	0	1	0	0	0		vast inkomen dat iedereen krijgt ongeacht opleidingsniveau of job		70	62,569	62,569	68,012	1	71	0	50	70	147,241	147,241	148,2	1	0	50	60	50	50	51	0	0	1	1	0	0	0	1	0	0	0	0	0	0	40	60	1
658	4/29/2021 10:15:55	R_DzOJ9SDIRuBBj69	NL	1	1	0	0	0	0	0		een loon zonder dat je er iets voor moet doen. iets communistisch		60	73,128	76,255	77,082	2	60	60	51	50	8,259	8,259	9,092	1	51	60	50	50	0	50	0	1	1	0	0	0	0	0	0	60	100	100	100	100	0	60	2
867	4/29/2021 5:41:02	R_23agJKLUK0fD19w	NL	1	1	0	0	0	0	0		Iedereen krijgt een vast bedrag, ongeacht zijn activiteitsgraad		20	36,993	36,993	38,398	1	41	0	53	9	44,961	44,961	46,517	1	20	67	39	4	60	2	2	0	0	0	0	0	0	0	1	55	100	10	60	90	30	50	4
956	4/29/2021 15:24:19	R_3EGzhvPoQqc9gRi	NL	1	1	0	0	0	0	0		standaard inkomen		82	44,481	44,481	45,745	1	86	68	91	82	50,329	50,329	51,923	1	83	77	38	40	31	66	31	0	0	0	0	0	1	1	0	76	28	28	58	38	51	28	2
1207	5/5/2021 7:23:59	R_ZxxsUzXS1BLxzm9	NL	1	1	0	1	0	0	0		Een vast bedrag voor iedere volwassen persoon, ongeacht ander inkomen		75	91,816	179,525	191,124	7	93	78	71	91	19,172	65,692	67,345	7	90	80	39	82	12	69	16	0	1	1	0	0	0	1	0	93	7	89	54	27	29	18	1
855	4/29/2021 4:16:47	R_2S08dw2ZC5ZHXkv	NL	1	1	0	0	0	0	0		Geld dat je krijgt van de overheid ook al heb je niks bijgedragen		6	18,575	76,401	85,986	8	1	77	50	0	23,03	44,65	45,628	5	5	50	4	0	80	6	0	0	0	0	0	0	0	0	1	77	22	69	75	0	50	50	1
1194	4/29/2021 2:43:42	R_3dYx1WL8XBduhLK	NL	1	1	0	0	0	0	0		Een minimuminkomen		-88	117,431	274,57	275,469	17	27	50	50	0	10,975	24,151	24,94	7	0	46	49	3	60	26	30	0	0	0	0	0	0	0	1	95	85	26	50	68	50	72	3
4064	4/29/2021 13:29:39	R_2Qu2lk00nZKG18U	NL	1	1	0	0	0	0	0		minimuminkomen wat voorziet aan basisbehoeften zoals woonst, voeding, gezondheidszorg en schoolkosten tot 18jr		50	62,442	62,442	66,144	1	70	1	44	4	28,913	33,654	36,373	2	19	60	80	9	66	13	12	0	1	0	0	1	0	0	0	70	29	49	71	38	51	43	3
402	4/29/2021 3:57:29	R_1DnHPHGVJBe3l03	NL	1	1	1	0	0	0	0		Een onvoorwaardelijke som geld die men krijgt, ongeacht men werkt of niet.		55	23,459	24,644	38,747	2	59	34	53	39	3,936	31,55	32,098	3	56	77	19	70	65	31	38	0	0	0	0	0	0	0	1	40	32	79	57	16	32	67	4
746	5/8/2021 12:50:26	R_2BnCSSS2NuoTylf	NL	1	1	1	0	0	0	0		Het minimaal inkomen van een werkende mens.		64	37,345	65,834	66,345	6	70	8	79	69	21,362	27,94	28,296	5	52	91	85	5	15	70	20	0	0	0	0	0	0	0	1	23	50	50	85	19	50	50	6
395	4/29/2021 2:50:16	R_2xxgVJUWKm1sLBx	NL	1	1	0	0	0	0	0		minimum inkomen		61	28,515	28,515	29,643	1	51	61	70	51	5,984	5,984	7,53	1	51	49	29	71	81	19	23	0	0	0	0	0	0	0	1	61	80	28	15	71	32	60	3
877	4/29/2021 16:52:03	R_w6po0V2YmW7l0GZ	NL	1	1	0	0	0	0	0		Basisbedrag waar iedere volwassene recht op heeft zonder daarvoor te moeten werken, ziek zijn e.e.d.		100	59,556	59,556	61,976	1	82	0	81	100	22,691	22,691	23,634	1	83	41	72	29	61	29	20	0	0	0	0	0	0	0	1	91	0	0	0	0	0	22	2
925	4/29/2021 5:56:40	R_2YfSHm7tbxdpDId	NL	1	1	0	0	0	0	0		Elke volwassene krijgt van de overheid een (laag) basisinkomen zonder voorwaarden, alle inkomensvervangende uitkeringen vervallen. Hij bepaalt zelf of hij dat aanvult met een zelfverdiend inkomen door arbeid of dergelijke		40	69,456	76,23	78,145	4	39	50	30	39	28,463	38,313	40,047	3	40	34	65	36	49	34	81	0	1	0	0	0	0	0	0	86	40	100	44	70	50	100	2
839	5/6/2021 8:04:24	R_C7C0Dav6fpGu9VL	NL	1	1	0	0	0	0	0		Een vaste bepaalde som die iemand ontvangt om van te leven. Er wordt een minimum basisloon vastgelegd.		2	5,78	46,012	47,388	13	0	1	8	2	13,896	26,142	26,719	6	1	60	49	0	51	9	0	0	0	0	0	0	0	0	1	60	19	81	100	0	83	20	2
1303	4/29/2021 3:19:31	R_2uD7atIJQjcpVyo	NL	1	1	1	0	1	0	0		Een basisinkomen is een gegarandeerd inkomen dat elke burger van de Overheid krijgt. Het is een basisinkomen waarbij iedere burger hetzelfde krijgt ongeacht over welke inkomsten of over welk vermogen zij/ hij beschikt. ninkomen waarbij iedere burger		1	89,625	98,299	100,074	3	0	9	62	2	25,732	42,149	43,949	3	2	8	20	2	1	1	2	0	0	0	0	0	0	0	1	29	0	2	1	0	1	70	3
814	4/29/2021 3:24:08	R_daNZ7Gz1XUbw3Hb	NL	1	1	0	0	0	0	0		gelijk inkomen voor iedereen, werkend of niet, werkende kan bijverdienen		71	28,769	33,691	36,099	2	71	11	70	40	32,104	32,104	34,192	1	41	9	70	18	39	71	19	0	0	0	0	0	0	0	1	81	9	100	45	45	46	83	2
1934	4/29/2021 3:46:55	R_2v7b2MvhauxcoPW	NL	1	1	1	0	0	0	0		Onvoorwaardelijke steun voor elke volwassene van de overheid om in uw basisbehoefte te kunnen voorzien.		83	15,35	106,604	107,964	25	79	64	69	68	7,741	381,749	384,915	21	63	62	30	23	15	91	30	0	1	1	0	1	0	1	0	73	88	75	33	15	29	75	2
1679	4/29/2021 12:28:43	R_1ilBv6PYQZkxHhv	NL	1	1	0	0	0	1	0		iederee krijgt onvoorwaardelijk een bedrag als inkomen		50	42,064	43,79	45,239	3	41	61	45	46	26,049	26,686	33,888	2	45	54	71	46	61	43	45	0	0	0	0	0	0	0	1	72	0	56	19	5	6	60	1
496	4/29/2021 6:28:29	R_1jDkyiqFdNxE0xj	NL	1	1	0	0	1	1	0		een vast inkomen dat je iedere maand krijgt, los van job of andere activiteiten		60	20,555	21,37	23,717	2	39	8	29	75	23,691	24,545	26,625	2	71	91	92	5	23	70	20	0	0	0	0	0	0	0	1	82	71	70	77	81	81	100	1
477	5/1/2021 0:09:36	R_2BlkJdnkklAXmqS	NL	2	-99	-99	-99	-99	-99	-99			Minimuminkomen	40	13,188	58,607	59,487	18	22	30	34	33	10,743	16,837	17,313	3	31	22	21	19	30	30	23	1	0	0	0	0	0	0	0	19	36	70	29	46	0	0	5
719	5/3/2021 13:00:27	R_eLDGcTWML1wNUD7	NL	1	1	0	0	0	0	0		Standaard loon dat je nodig hebt om basiskosten te betalen		71	55,818	57,418	58,446	2	61	20	67	64	26,707	28,216	29,071	2	63	72	31	15	73	29	81	0	1	0	0	0	0	0	0	70	10	61	78	37	50	29	2
437	4/29/2021 8:02:37	R_3izr5uJKaYZ9nIT	NL	2	-99	-99	-99	-99	-99	-99			Wat er minstens moet overblijven	0	1,253	9,03	10,04	8	0	8	0	0	2,454	12,787	13,534	8	0	59	4	3	80	0	0	0	0	0	0	0	0	0	1	6	10	71	100	33	100	100	5
738	5/2/2021 13:31:47	R_qVKTv9GYjGZJJZf	NL	1	1	0	0	0	0	0		Een inkomen dat iedereen krijgt. Een soort minimumloon.		71	20,157	20,157	20,957	1	71	62	43	72	52,159	52,159	52,972	1	54	72	28	61	25	71	80	0	1	1	0	0	0	1	0	41	79	59	40	52	39	38	3
702	4/30/2021 5:14:40	R_4TSh9h9JzOVOEEx	NL	1	1	0	0	0	0	0		Vast bedrag voor iedereen, ongeacht of je werkt of niet		100	18,332	40,628	41,294	9	80	32	85	100	18,979	30,526	31,125	3	88	85	53	52	30	88	31	0	0	0	0	0	0	0	1	53	0	5	7	5	3	0	1
359	4/29/2021 7:54:35	R_1I6PqQjsYtgvk3E	NL	1	1	0	0	0	0	0		een inkomen dat vastgelegd is door de regering; een begin inkomen voor iedereen die het moeilijk heeft		99	9,223	9,223	23,232	1	99	72	92	100	12,669	12,669	13,541	1	100	81	81	20	1	90	2	0	1	0	0	0	0	0	0	60	0	0	67	0	38	37	3
963	5/3/2021 22:17:56	R_11hcWzVsrYqrW0u	NL	1	1	0	0	0	0	0		Gelijk minimum inkomen voor iedereen		35	7,249	46,983	50,426	16	20	21	30	10	6,304	22,546	23,268	6	10	71	25	75	75	25	50	0	1	0	0	0	1	0	0	70	10	60	90	20	50	10	2
938	4/30/2021 4:40:32	R_3CZY8mfM6RNyNWQ	NL	1	0	0	1	0	0	0		Dat iedereen recht zou hebben op eenzelfde basisinkomen.		54	87,343	89,308	90,178	4	40	59	40	43	19,25	19,25	20,142	1	41	33	30	14	67	35	28	0	0	0	0	0	0	0	1	33	29	64	35	56	20	67	4
624	4/30/2021 12:18:30	R_1mFxLwMY0NKwUTj	NL	1	1	0	0	0	0	0		Een gegarandeerd inkomen ongeacht of je werkt of niet		50	6,736	25,496	26,138	5	60	40	60	60	15,041	26,239	26,566	8	58	61	38	19	10	55	59	0	1	0	0	1	0	0	0	80	27	100	82	28	50	18	2
714	4/29/2021 5:39:37	R_3PLINVjODHgmG9s	NL	1	1	0	0	0	0	0		minimum inkomen om rond te komen		8	50,456	63,502	65,51	6	10	0	9	0	24,879	28,609	29,381	3	9	19	69	0	80	62	0	0	1	0	1	1	0	0	0	74	9	1	100	14	58	0	4
907	4/29/2021 3:16:52	R_3Op22S4slhl7vZE	NL	1	1	0	0	0	0	0		een maandelijks minimuminkome dat men bekomt zonder er daadwerkelijk voor gewerkt te hebben		71	41,824	49,459	51,477	3	71	57	39	71	48,201	48,201	51,327	1	40	61	81	19	40	9	2	0	1	1	0	1	0	0	0	41	9	82	82	60	46	76	2
819	4/29/2021 3:47:00	R_e3W1kBmNqqB0AMN	NL	1	1	0	0	0	0	0		een bedrag waar iedereen recht op heeft en voldoende is om een waardig leven te hebben		75	84,991	91,838	96,721	5	69	70	72	50	29,698	31,24	32,046	2	60	78	84	63	50	81	80	0	0	0	0	0	0	0	1	76	72	69	64	71	62	85	6
537	4/30/2021 3:30:57	R_3D5r6NFkcgAgJQq	NL	1	1	0	0	0	0	0		Een minimum inkomen om van te leven, ongeacht werkloos of ziekte		91	92,731	95,971	96,641	4	95	94	72	71	18,213	32,36	32,94	6	71	71	39	30	10	82	9	0	0	0	0	1	0	0	0	72	92	93	41	74	62	63	3
970	4/29/2021 14:12:29	R_1Fy62obUgClXfDb	NL	1	1	0	1	0	1	0		bedrag waar iedereen recht op heeft los van geleverde prestaties en aanvulbaar met te leveren prestaties		90	36,57	42,22	44,127	3	90	20	75	40	44,291	44,291	46,917	1	61	30	60	25	50	40	30	0	1	0	0	0	0	0	0	60	0	80	50	0	50	20	3
1087	5/5/2021 11:20:42	R_pfIN5yNeUkYDOnf	NL	1	1	0	1	0	0	0		iedere inwoner krijgt eenzelfde vaste basisverloning		70	54,378	54,378	57,947	1	75	51	60	61	40,987	40,987	44,082	1	55	71	78	4	13	30	6	0	1	1	0	1	0	1	0	51	20	60	80	30	20	20	6
653	4/29/2021 13:18:20	R_1QLpp7pZNKRCVmh	NL	1	1	0	0	0	0	0		Het laagste inkomen wat volgens de wet moet betaald worden		70	45,369	46,812	48,219	2	78	50	49	69	36,252	37,916	39,101	2	50	81	83	83	48	71	62	0	0	0	0	0	0	0	1	48	27	50	50	32	50	50	3
668	4/29/2021 15:30:03	R_2YeS8YdpwII20FS	NL	1	1	0	0	0	0	0		Minimumloon waar je enkel noodzakelijk dingen mee kan kopen om te leven, geen luxe. Dus zoals eten, huur, water,...		0	2,09	25,201	26,401	4	0	100	0	0	10,193	18,601	19,645	6	0	19	62	58	0	0	0	1	0	0	0	0	0	0	0	0	71	100	100	80	100	50	5
663	5/1/2021 11:41:43	R_10ZvakNAK34ngqZ	NL	1	1	0	0	0	0	0		Men moet minstens dit inkomen kunnen krijgen		88	5,14	63,09	63,899	12	83	62	93	79	9,934	28,188	29,081	13	79	27	60	71	27	65	33	0	0	0	0	0	0	0	1	23	27	31	25	16	42	44	2
698	4/29/2021 8:52:41	R_Z7w3USvH1WZD4u5	NL	1	1	0	0	0	0	0		iedereen krijgt 1000 euro en extra naargelang hij gewerkt heeft		53	48,061	53,083	54,481	3	30	20	20	19	32,733	32,733	35,045	1	32	63	0	0	0	0	0	0	0	0	0	0	0	0	1	18	52	30	31	31	8	10	4
379	4/29/2021 4:16:01	R_3KjH25ZnIss1ytH	NL	1	1	0	0	0	0	0		gegarandeerde vergoeding		9	19,81	21,702	22,986	3	71	0	9	0	17,674	17,674	18,782	1	1	100	3	0	1	1	0	0	0	0	0	0	0	0	1	82	0	0	98	0	1	1	5
724	4/29/2021 2:45:52	R_24MZYiDpgrsx0tU	NL	1	1	0	0	0	0	0		Iedere burger heeft recht op een minimaal inkomen dat desnoods door de overheid wordt betaald		80	57,898	57,898	60,797	1	60	95	100	90	16,14	19,179	21,386	2	85	87	25	10	40	10	0	0	0	0	0	0	0	0	1	80	0	100	81	60	81	95	4
602	4/29/2021 6:26:10	R_OwgkgFt3gnEM8E1	NL	1	0	0	0	0	0	1	Nen boek	Min bedrag dat iedereen ontvangt		50	4,591	66,098	66,956	16	38	55	38	43	4,352	40,348	41,356	11	37	85	15	0	5	6	0	1	0	0	0	0	0	0	0	69	19	53	79	55	28	100	1
471	4/29/2021 12:08:18	R_OP7vu9f7uaYhroZ	NL	1	1	0	0	0	0	0		het bedrag dat iemand krijgt uit gewone werkzaamheden		20	2,826	36,34	37,221	26	10	0	30	9	2,907	33,294	36,061	9	15	86	50	50	50	50	30	0	0	0	0	0	0	0	1	51	0	0	50	0	50	0	6
1346	5/2/2021 10:30:53	R_1NkJY82AePmo2EX	NL	1	1	0	0	0	0	0		Een basisinkomen vervangt alle vervangende inkomens zoals werkloosheid, ziekte, pensioen		80	72,298	90,231	95,807	2	70	0	70	40	89,694	89,694	93,184	1	40	80	70	0	70	30	30	0	0	0	0	0	0	0	1	85	0	30	15	20	0	20	2
609	4/29/2021 7:45:45	R_2S3451KhuGvxSjS	NL	1	1	0	0	0	0	0		Een minimum inkomen voor iedereen		7	7,92	33,106	34,362	13	62	2	30	0	8,825	32,084	32,963	10	29	71	3	18	21	3	0	0	1	0	0	0	0	0	0	54	86	86	70	54	48	5	2
541	5/6/2021 15:54:13	R_3p9b3SV7QZXNg6o	NL	1	1	0	0	0	0	0		iedereen ontvangt een loon ongeacht of je werkt studeert...		81	23,966	23,966	26,064	1	71	20	50	60	23,047	23,047	24,953	1	50	70	50	0	100	60	40	0	0	0	0	0	0	0	1	60	20	21	93	21	91	92	2
615	4/29/2021 6:30:30	R_DhI4f0p5zE1mU3T	NL	2	-99	-99	-99	-99	-99	-99			Een minimum loon	0	20,059	137,675	138,082	6	22	9	20	0	2,82	27,914	28,63	8	15	16	10	12	60	18	13	0	0	0	0	1	0	0	0	65	70	38	24	72	27	66	5
476	4/30/2021 10:11:50	R_3hbWVJidQm7hxL4	NL	1	1	0	0	0	0	0		iedereen heeft een inkomen ongeacht of je werkt of niet		89	29,744	32,383	33,89	4	83	88	84	82	24,407	25,247	26,304	2	80	78	11	9	5	1	0	0	0	0	0	0	0	0	1	89	7	22	81	24	100	100	2
2106	4/30/2021 13:37:52	R_2wKN4P0KQlaYRIv	NL	2	-99	-99	-99	-99	-99	-99			Een minimum inkomen	10	11,389	42,775	43,877	18	10	0	49	0	12,15	26,979	27,626	5	0	82	10	10	0	0	0	0	1	0	0	0	0	0	0	90	9	10	60	10	30	10	2
982	4/29/2021 4:07:15	R_BzIiIXtHj5dhoOd	NL	1	1	0	0	0	0	0		dat elke volwassen inwoner een vast bedrag zou krijgen, ongeacht of je nu werkt of niet		65	88,194	95,627	96,852	4	52	19	51	39	47,226	47,226	49,502	1	31	70	50	72	20	20	20	0	0	0	0	0	0	0	1	70	81	26	38	82	60	80	2
945	4/30/2021 11:34:41	R_sAqVutGDB4LCq8p	NL	1	1	0	0	0	0	0		Om te voldoen aan basisbehoeften		0	3,449	11,271	12,051	5	0	0	0	94	3,535	8,173	8,897	4	0	19	20	19	0	7	0	0	0	0	0	0	0	1	0	63	52	100	75	52	52	51	3
1142	4/29/2021 2:51:36	R_3L7RXLCAEYZgaUX	NL	1	1	0	0	0	0	0		minimaal vast inkomen voor iedereen		19	528,527	528,527	530,963	1	80	20	51	31	16,978	18,197	19,046	2	61	30	82	61	50	0	0	0	0	0	0	0	0	0	1	70	100	100	69	92	34	80	3
1046	5/2/2021 3:58:49	R_33BSXa9NmksAQX5	NL	1	1	0	0	0	0	0		Genoeg geld om de basisbehoeften te kunnen betalen.		50	39,512	108,732	109,842	9	64	37	41	69	18,766	49,446	50,91	7	77	51	91	39	33	65	32	0	0	0	0	0	0	0	1	80	81	54	41	81	82	87	4
698	4/29/2021 12:01:43	R_2WGp3gZEF6ccYc3	NL	1	1	0	0	0	0	0		Wat we nodig hebben om te overleven		80	7,484	45,57	46,294	11	80	60	70	60	6,985	33,91	34,209	14	77	60	62	70	60	61	65	0	0	0	0	1	0	0	0	80	40	40	70	31	40	40	6
832	4/30/2021 12:41:24	R_1LetGEK1N43FbmI	NL	1	1	1	0	0	0	0		Een standaard inkomen		90	3,682	21,372	22,534	7	91	90	92	81	9,988	21,056	22,498	3	89	79	35	43	44	39	29	0	0	0	0	0	0	1	0	51	10	19	15	0	12	44	6
2171	5/6/2021 10:46:45	R_VI6e93RZS9ILLiN	NL	1	1	0	0	0	0	0		Genoeg inkomen om te leven		3	984,173	986,167	989,469	2	29	0	14	3	91,061	91,061	92,21	1	9	28	47	4	66	53	15	0	0	0	0	0	0	0	1	82	6	2	59	28	44	87	4
2919	4/29/2021 3:42:53	R_8G4w7ZACUkDQ0pj	NL	1	0	0	0	1	0	1	werk	Het basisinkomen is een universeel inkomen dat wordt toegekend aan iedere burger, ongeacht diens achtergrond.		40	29,261	29,261	30,077	1	20	20	20	30	157,106	157,106	157,83	1	20	50	30	0	20	20	20	0	1	0	0	0	0	1	0	80	0	40	71	50	50	0	6
419	5/4/2021 7:29:47	R_2ymioB7yNBN4T9x	NL	1	1	0	0	1	0	0		Wat u dagelijks nodig hebt om te leven		50	1,242	4,561	6,247	3	42	39	62	72	1,026	10,711	12,566	5	39	60	29	29	61	18	18	0	0	0	0	0	1	1	0	61	31	31	51	66	19	81	3
315	5/1/2021 2:30:02	R_2s716mArhlQtWxb	NL	1	0	1	0	0	0	0		Loon		54	10,505	36,941	37,62	10	51	50	49	66	,817	7,738	8,122	7	69	61	66	64	64	58	52	0	0	0	0	0	0	0	1	68	45	68	67	78	56	79	3
682	4/29/2021 6:01:26	R_1dnOHYwfHtp6Tao	NL	1	1	0	0	0	0	0		Een gegarandeerd inkomen dat elke burger van de overheid krijgt		66	12,199	67,097	67,675	7	71	51	68	47	,864	20,525	21,02	8	72	53	68	71	56	55	70	0	0	0	0	0	0	0	1	75	74	64	75	77	71	85	3
843	4/29/2021 8:08:23	R_1nZwE8r8HfrIBdQ	NL	1	1	0	1	0	0	0		Een inkomen waarvan je kan van leven, woning, eten, kleding, school..,		84	2,615	48,956	49,488	10	91	89	91	55	8,358	38,733	39,726	10	53	53	83	63	47	81	10	0	0	0	0	0	0	0	1	41	6	3	86	13	76	32	3
944	4/30/2021 12:18:28	R_1fj6R2EGhQgVnEi	NL	1	1	0	0	0	0	0		geld dat men krijgt van de overheid		59	34,243	44,613	45,954	5	72	50	68	55	29,077	29,077	30,037	1	50	57	62	51	31	75	35	0	0	0	1	0	1	1	0	75	76	74	62	86	78	83	6
427	4/29/2021 2:43:20	R_DlePgYaUc2Otb9v	NL	1	1	0	0	0	1	0		Een minimuminkomen voor elke volwassene, ook al werkt die niet, betaald door de staat.		20	23,652	23,652	24,696	1	30	0	20	60	14,321	14,321	17,781	1	20	60	70	10	70	0	20	0	0	0	0	0	0	0	1	80	0	100	100	20	60	0	2
2491	4/29/2021 10:33:31	R_3fr5N47twgE6edq	NL	1	1	0	0	0	0	0		Minimum inkomen voor standaard levensstijl		28	174,828	187,718	189,118	4	29	29	30	17	20,505	28,656	31,601	8	28	61	49	19	30	30	29	0	0	0	1	1	0	0	0	29	82	39	69	82	68	31	4
670	5/1/2021 13:49:42	R_9QPv7GAadyIcfMR	NL	1	1	0	0	0	0	0		Minimum inkomen nodig om te overleven		34	12,162	71,866	72,82	17	16	3	8	38	8,727	23,086	23,887	9	10	20	68	0	3	0	0	0	0	0	0	0	0	0	1	27	80	85	18	69	20	79	4
997	5/3/2021 12:34:56	R_3q7Cuf02lL7u7xA	NL	1	1	1	0	0	0	0		Het absolute minimumloon zodat je menswaardig kan leven		80	14,576	90,516	92,378	10	70	28	69	57	10,639	46,852	47,401	7	58	38	87	0	31	80	68	0	0	0	0	0	0	0	1	81	100	60	79	87	59	100	2
273	4/29/2021 4:09:06	R_b4t8R7pNidV0g13	NL	1	1	0	0	0	0	0		Iedereen krijgt sowieeso een minimumloon		93	30,109	30,109	31,005	1	60	80	60	57	3,294	5,13	14,074	3	53	66	82	72	0	0	0	0	0	0	0	0	0	0	1	61	69	62	76	58	55	54	4
693	4/29/2021 3:46:54	R_2vdZR4eLxtXtCep	NL	1	1	1	0	0	1	0		De normale inkomsten		62	25,351	25,351	26,592	1	61	61	72	71	20,635	20,635	24,876	1	71	71	29	29	30	29	30	0	0	0	0	1	0	0	0	51	0	62	63	64	65	50	2
1722	4/29/2021 13:39:13	R_UzuGEfVTaRPCR9f	NL	1	1	0	0	1	0	0		Een inkomen dat voor iedereen hetzelfde is ongeacht het werk.		0	13,055	102,948	104,124	27	0	0	0	0	11,907	72,947	76,052	24	0	0	0	0	100	0	0	0	1	0	0	0	0	0	0	70	30	70	0	80	0	0	5
473	4/29/2021 9:37:26	R_1CjuROWagUcuqmm	NL	1	1	1	0	0	1	0		Een onvoorwaardelijke som geld die iedereen ontvangt, ondanks verschil in job		40	12,733	20,378	21,376	12	45	56	50	52	34,587	37,267	38,171	4	47	65	60	26	53	49	47	0	0	0	0	0	0	0	1	62	45	53	58	48	45	40	2
641	4/29/2021 2:48:59	R_3jSwVFEEjysGxit	NL	1	1	0	1	0	0	0		Minimuminkomen om te kunnen leven		80	37,877	37,877	38,634	1	81	19	83	20	31,047	56,325	57,159	19	30	40	72	71	93	40	39	0	0	0	0	0	0	0	1	61	93	21	52	78	54	33	4
441	4/30/2021 2:48:30	R_6VfArgLuWdaj7H3	NL	1	1	0	0	0	0	0		Een basisinkomen is een gegarandeerd inkomen dat de burger deels krijgt van de staat.		82	24,529	25,181	26,543	2	80	21	73	74	17,15	20,808	21,574	3	73	87	82	79	71	89	18	0	0	0	0	0	0	0	1	86	83	73	40	95	70	86	2
1160	4/29/2021 14:13:27	R_3qCqO5Iim3vYhr7	NL	1	1	0	0	0	0	0		Geld dat je minimaal nodig hebt voor basisbehoeften		32	73,793	94,463	95,198	5	31	35	32	34	1,7	16,434	17,586	7	23	46	51	-88	53	29	28	0	1	1	1	0	0	1	0	50	53	51	54	52	41	57	4
561	4/29/2021 4:59:13	R_2aaRXZhZoGJc3oe	NL	1	1	0	0	0	0	0		Een minimuminkomen waarop iedereen recht heeft		81	24,527	29,525	30,97	2	81	28	57	80	10,68	32,829	34,291	3	78	79	79	79	29	28	33	0	0	0	0	0	0	0	1	74	0	0	1	0	0	0	2
888	5/1/2021 1:26:03	R_1iedBClthGGCRQl	NL	1	1	1	0	0	0	0		Het minimum inkomen		64	11,957	61,169	63,879	8	61	80	93	52	8,262	60,209	61,558	7	53	59	59	9	15	8	8	0	0	1	0	0	0	0	0	72	39	39	42	5	48	1	2
999	4/30/2021 1:17:16	R_Wes0euT3F1CyL3b	NL	1	1	0	0	0	0	0		datgene wat je verdient per maand		50	86,359	93,272	101,235	2	60	70	39	60	36,353	36,353	38,128	1	60	51	71	20	30	59	19	0	0	0	0	0	0	0	1	51	20	51	60	59	59	29	2
1679	4/30/2021 3:56:01	R_322sr5PKj5cTc3c	FR	1	1	0	0	0	0	0		Une rémunération fixe générale à tous que l'on travail ou non		1	85,708	88,963	93,058	2	9	19	8	8	63,402	63,402	66,644	1	9	41	9	0	20	0	0	0	0	0	0	0	0	0	1	60	0	5	29	75	13	82	4
659	4/30/2021 10:23:08	R_1QMlM1YN6aF4u3v	FR	1	1	0	1	0	0	0		Un montant que l'on verse à chacun qu'il travaille ou non		10	17,392	22,856	24,037	3	40	30	66	30	12,001	46,324	47,912	2	57	72	72	22	29	38	59	0	0	0	0	0	0	0	1	83	36	65	38	31	32	24	4
597	5/4/2021 7:25:49	R_2OIusXuGYppKkRO	FR	1	1	0	0	0	0	0		ce que toute personne devrait recevoir travaillant ou pas!		20	36,603	38,291	39,602	2	20	70	10	30	23,932	23,932	25,296	1	25	30	70	2	19	18	19	0	0	0	0	0	0	0	1	71	0	41	41	40	40	50	5
834	4/30/2021 3:11:22	R_3EoNrlnZe7zu6Nz	FR	2	-99	-99	-99	-99	-99	-99			je suppose que c'est une somme attribuée a chacun par mois	5	33,311	36,992	38,356	2	7	92	1	1	63,666	63,666	66,125	1	4	23	91	0	100	4	0	0	0	0	0	0	0	0	1	71	100	34	51	77	51	51	4
870	5/4/2021 12:13:19	R_2CJURUDUMHg51vE	FR	1	1	0	0	0	0	0		Revenu minimum garanti		2	6,157	45,001	47,454	19	5	83	8	8	1,162	35,955	36,824	21	6	50	32	72	94	37	64	1	0	0	0	0	0	0	0	52	12	14	87	56	27	72	4
768	4/30/2021 3:21:27	R_1C7KSryh1Am1k6l	FR	1	1	0	0	0	0	0		un revenu d'integration		9	27,92	35,422	37,267	2	10	0	51	0	2,735	13,861	15,428	2	9	51	51	51	0	0	0	0	0	0	0	0	0	0	1	51	0	0	0	0	0	46	1
631	4/30/2021 2:08:55	R_21h60jvpb3hk5J6	FR	1	1	0	0	0	0	0		minimum garanti		20	39,473	43,347	45,101	2	41	20	9	30	16,928	16,928	18,093	1	20	22	0	0	72	0	0	0	0	0	0	0	0	0	1	75	0	21	70	71	20	0	3
638	4/30/2021 5:42:54	R_2WPacCTTlDNTPtk	FR	2	-99	-99	-99	-99	-99	-99			le minimum de revenu pour avoir une décente	70	29,957	31,206	32,323	2	39	1	0	3	39,469	39,469	40,707	1	20	19	4	0	80	31	72	0	0	0	0	0	0	0	1	30	8	11	9	35	6	36	1
557	4/30/2021 6:11:02	R_1Gv2m1jN6KhgWPk	FR	1	0	1	0	0	0	0		Un revenu minimum pour garantir une vie décente		73	10,583	30,801	31,596	5	69	4	64	72	4,823	20,357	21,154	4	67	68	72	73	17	25	22	0	0	0	0	0	0	0	1	67	91	85	85	90	88	83	3
488	5/1/2021 16:33:41	R_3MKbfQ2MQsBYHNo	FR	1	1	0	1	0	0	0		Un revenu pour tous les citoyens afin de pouvoir vivre de manière correcte		77	10,557	34,91	35,685	5	74	68	74	88	14,457	17,542	18,047	4	82	83	29	19	39	79	93	0	0	0	0	0	0	0	1	82	17	38	30	17	31	21	6
986	4/30/2021 14:09:50	R_uwX8FiWnig8QCch	FR	1	1	0	0	0	1	0		une base de revenu commune à tous les citoyens		71	16,519	35,964	37,701	7	70	0	41	39	19,892	36,188	37,835	6	-88	41	31	0	60	29	30	0	0	0	0	0	0	0	1	40	0	0	1	0	0	27	2
749	4/30/2021 11:37:36	R_25ZwKXGH8B0hcGV	FR	1	1	0	0	0	0	0		Même revenu pour tous		31	46,563	46,563	48,652	1	5	7	17	0	19,091	19,091	20,897	1	0	71	66	4	67	13	60	0	0	0	0	0	0	0	1	89	0	2	3	0	17	41	2
450	4/30/2021 2:56:06	R_1Nwg6iArF2SYX21	FR	1	1	0	0	0	0	0		une allocation de base		100	21,548	21,548	22,299	1	80	55	40	80	36,417	41,644	42,833	4	75	75	75	75	80	80	100	0	1	0	0	0	0	0	0	80	100	100	100	100	52	100	1
1413	4/30/2021 8:23:20	R_1PbD2kd6HppYWna	FR	1	1	0	0	0	0	0		Consiste à verser une allocation mensuelle à tous, sans condition.		65	18,414	73,855	80,495	16	50	60	50	50	9,276	44,994	46,001	7	50	40	75	0	80	50	25	0	0	0	0	0	0	0	1	85	20	50	70	20	70	30	3
681	5/4/2021 1:54:35	R_DMmq5PLsDWaRoDD	FR	1	1	0	0	0	0	0		Revenu minimum univeesel		75	19,749	36,177	37,149	4	70	29	69	71	24,762	35,76	36,906	2	77	55	80	4	29	82	82	0	0	1	0	1	1	1	0	78	12	60	50	55	33	45	3
783	4/30/2021 3:24:33	R_10TbDzlxCRVlpFO	FR	1	1	0	0	0	0	0		revenu minimum qui permet juste de survivre		30	42,446	47,377	56,981	2	30	31	30	30	23,865	23,865	25,666	1	30	81	30	0	72	30	0	0	1	1	0	0	1	0	0	70	0	0	0	0	0	0	1
368	4/30/2021 8:09:48	R_yWvoUlkwiFCQh0d	FR	1	1	0	1	0	0	0		Revenu min pour vivre		55	8,37	37,282	37,901	9	60	0	50	40	3,823	15,858	16,434	5	50	60	0	10	90	40	0	0	1	0	0	1	0	0	0	71	70	87	33	34	35	69	4
670	5/10/2021 8:23:41	R_ODvjScoFYTeLj0t	FR	1	1	0	1	0	1	0		C'est un revenu minimal que chacun aurait quelque soit sa situation		71	8,885	21,367	23,907	7	92	100	95	83	3,7	31,671	32,5	7	92	55	83	100	0	71	40	0	0	0	1	0	0	1	0	11	82	100	75	44	88	88	4
976	4/30/2021 1:51:49	R_28SQkLJ8OfHWy7P	FR	1	1	0	0	0	0	0		Le minimum pour vivre		56	8,054	52,801	54,927	13	52	9	28	71	12,138	120,809	123,099	8	59	64	27	16	69	28	60	0	0	0	0	0	0	0	1	55	67	41	35	59	52	77	3
660	5/6/2021 0:37:26	R_1oaJSXWfZBgdkAA	FR	2	-99	-99	-99	-99	-99	-99			ne sais pas	49	69,807	69,807	72,349	1	51	23	51	51	34,425	34,425	36,801	1	51	44	51	51	51	51	51	0	0	0	0	0	0	0	1	31	40	60	57	70	71	52	3
545	5/4/2021 11:42:51	R_1Qi3Z9BVkQcHLmP	FR	1	1	1	0	0	0	0		Un revenu minimum		28	14,911	39,415	40,044	7	22	0	0	60	3,725	37,87	38,566	9	54	42	50	5	10	71	93	0	0	0	1	1	0	1	0	86	30	25	22	21	26	20	2
873	5/2/2021 9:54:02	R_unbl6HBmVlLBszv	FR	1	1	0	0	0	0	0		le revenu minimum auquel une personne a droit		30	60,675	63,258	65,321	2	10	51	60	70	30,212	50,687	51,779	3	52	27	0	50	70	40	60	0	0	0	0	0	0	0	1	72	0	0	70	0	40	30	3
460	5/1/2021 23:57:35	R_3iXC6mfKSM8FdGD	FR	1	1	0	0	0	0	0		c'est le revenu minimum pour vivre		71	39,798	39,798	41,891	1	61	100	52	71	16,975	17,338	18,713	2	67	51	20	53	40	60	19	0	1	1	0	1	0	0	0	43	47	45	45	47	57	47	3
402	4/30/2021 23:05:30	R_PZgnAHflEhdoUWl	FR	2	-99	-99	-99	-99	-99	-99			Revenu minimum de l'heure	18	19,082	19,082	20,091	1	22	35	18	17	19,259	19,781	20,807	2	11	55	19	13	71	26	6	0	0	0	0	0	0	0	1	27	78	65	46	62	28	11	4
602	4/30/2021 15:21:20	R_2aK04HSbx5laSIr	FR	2	-99	-99	-99	-99	-99	-99			Le Revenu minimum	47	4,256	43,446	44,854	11	53	0	53	52	5,123	20,017	21,261	10	53	63	100	100	79	69	65	0	0	0	0	0	0	0	1	62	0	28	31	0	35	0	1
804	4/30/2021 15:53:52	R_1j95CwzKWve8L8O	FR	1	1	1	0	0	0	0		Un revenu pour les travailleurs en-dessous duquel il n'est pas envisagé de travailler et de pouvoir vivre décemment		55	23,724	53,955	54,669	7	46	70	50	67	36,768	46,132	47,14	5	71	50	19	9	9	33	82	0	0	0	0	0	0	0	1	61	0	10	50	0	0	0	1
650	5/1/2021 3:58:05	R_79Q2P3oOMgWKBb3	FR	1	1	0	0	0	0	0		Une allocation versée chaque mois à tous les belges, genre revenu universel.		70	18,909	22,05	23,05	2	70	50	70	60	11,773	25,115	27,078	3	60	60	70	50	40	60	60	0	1	0	0	0	0	0	0	70	30	31	40	40	20	35	2
4141	4/30/2021 9:33:38	R_4YkQbJXeK9U98YN	FR	1	1	0	0	0	0	0		Même somme pour tous		82	921,506	994,55	995,589	16	54	61	70	75	8,652	29,943	31,047	5	61	60	54	31	61	47	33	0	0	0	0	0	0	0	1	80	19	31	31	48	45	46	3
648	4/30/2021 12:40:01	R_3HMLE73jr2rGKMA	FR	1	1	0	0	0	0	0		le salaire minimum		8	55,119	55,119	56,606	1	28	0	20	0	27,023	27,023	29,43	1	8	50	50	39	81	8	11	0	0	0	0	0	0	0	1	79	72	71	90	25	31	21	3
456	5/1/2021 6:27:23	R_28TzcB4GRYGIciv	FR	2	-99	-99	-99	-99	-99	-99			Le revenu minimum	50	26,78	26,78	27,736	1	50	0	50	50	15,347	15,347	16,352	1	50	50	50	50	50	40	40	0	0	0	0	0	0	0	1	71	0	50	50	50	80	70	4
386	5/2/2021 22:33:31	R_3n8jQiwR3W2LnMv	FR	1	1	0	0	0	0	0		Le.minimum		100	6,252	22,856	23,865	9	73	100	92	72	10,729	29,671	30,346	8	80	78	100	52	39	100	100	0	0	0	0	1	0	0	0	82	100	100	100	100	100	100	1
649	4/30/2021 6:47:36	R_2t4LB61g33kOhJm	FR	1	1	0	0	0	0	0		Revenu minimal		12	115,219	185,119	186,029	16	43	71	34	16	2,519	21,056	22,02	8	34	72	27	19	59	5	0	0	0	0	0	0	0	0	1	100	25	41	100	34	77	68	3
451	5/6/2021 8:58:49	R_2yme7ItjJObX3VK	FR	2	-99	-99	-99	-99	-99	-99			un revenu minimum	92	33,879	33,879	34,62	1	72	71	80	80	40,744	41,665	43,117	2	71	81	82	1	41	40	72	0	0	0	0	0	0	0	1	93	2	31	51	42	43	3	1
1179	4/30/2021 1:55:18	R_3lEODkdBQoNMSPL	FR	1	1	0	1	0	0	0		Le revenu minimum qu un citoyen doit percevoir		100	9,535	51,363	52,171	13	88	51	76	75	28,051	85,798	86,566	15	80	57	72	35	39	92	3	0	0	0	0	1	0	0	0	58	24	80	79	91	95	96	2
993	4/30/2021 6:37:36	R_3JaAfG1WNqZhTHk	FR	1	1	0	0	0	0	0		revenu minimum garanti		100	6,277	51,133	51,94	3	100	100	85	85	3,349	13,577	14,544	3	89	28	92	39	80	18	1	0	0	1	0	1	0	1	0	81	0	26	29	52	80	70	3
322	4/30/2021 2:25:57	R_aXFrKFuDvj9KnkZ	FR	1	0	1	0	0	0	0		Un revenu assuré pour tous		100	45,966	45,966	46,601	1	100	100	100	100	1,939	1,939	2,767	1	100	100	100	100	0	100	100	0	0	0	0	0	0	0	1	100	100	100	100	100	100	100	2
748	4/30/2021 23:37:54	R_1jTfoI63FWkzGbZ	FR	1	0	1	1	0	0	0		c'est un revenu universel est un montant fixe octroyé à tout le monde sans conditions		100	26,623	28,828	43,148	3	81	91	85	86	45,891	45,891	46,898	1	86	75	29	91	50	71	71	0	1	0	0	0	0	0	0	60	0	19	60	61	73	0	4
611	4/30/2021 1:48:21	R_25XRuNgAmWEys8m	FR	1	1	0	0	0	0	0		Revenu attribué à chaque. Personne en âge de travailler		96	14,047	24,2	25,001	5	95	97	100	95	9,723	19,416	20,395	4	100	87	66	55	21	92	28	0	0	0	0	0	0	0	1	93	34	15	87	45	77	74	3
1526	5/2/2021 13:30:29	R_2qpUx7AhtqPqAYT	FR	2	-99	-99	-99	-99	-99	-99			un revenu qui ne pourrait pas être en dessous d'une certaine sommes	50	130,691	130,691	133,558	1	51	29	51	61	131,074	131,074	135,517	1	61	29	71	19	70	66	40	0	0	0	0	0	0	0	1	51	9	10	29	9	66	30	1
416	4/30/2021 4:16:18	R_3RlSXV3Ogpvb91z	FR	2	-99	-99	-99	-99	-99	-99			aucune idée	5	12,787	16,607	17,833	5	9	8	4	0	6,402	7,811	8,777	2	5	70	86	0	92	3	10	0	0	0	0	0	0	0	1	5	11	100	67	68	2	1	5
381	4/30/2021 1:42:34	R_3HIwg5yPeT0G1kU	FR	1	1	0	0	0	0	0		Ok		91	,439	3,374	4,095	5	92	85	81	77	,405	1,714	2,241	3	70	79	79	72	64	67	70	1	0	0	0	0	0	0	0	21	13	23	24	23	25	24	1
508	4/30/2021 10:00:26	R_baswKOU6RlJ5kMV	FR	2	-99	-99	-99	-99	-99	-99			Revenue sur le salaire	99	3,703	26,046	26,666	11	90	82	67	79	7,005	16,814	17,249	2	70	85	77	89	29	87	76	0	0	0	0	0	0	0	1	25	100	91	77	85	86	100	3
355	4/30/2021 11:02:12	R_3HU2h5KnmWXsqgJ	FR	2	-99	-99	-99	-99	-99	-99			sais pas	57	50,645	53,142	54,964	3	49	51	51	55	24,813	24,813	26,652	1	55	50	31	29	51	51	51	0	0	0	0	0	0	0	1	51	51	49	51	51	51	51	6
762	5/4/2021 15:09:38	R_2SvOP3ns46irwU2	FR	1	1	0	0	0	0	0		octroyer un revenu minimum à toute personne sans revenu		60	79,054	84,323	86,59	2	71	40	61	61	42,66	42,66	44,075	1	60	-88	51	9	9	9	9	0	0	0	0	0	0	0	1	82	4	4	5	2	3	2	1
1083	4/30/2021 4:42:59	R_2sZ0zNoWL1pkfwL	FR	1	1	0	0	0	0	0		un revenu attribué à chacun quelle que soit sa situation ou son âge		65	65,931	72,373	76,282	2	55	30	40	40	33,604	33,604	34,94	1	40	70	60	20	70	50	70	0	0	0	0	1	0	1	0	85	0	10	70	0	90	10	3
537	4/30/2021 3:00:19	R_wMBuxprciQPI4HD	FR	1	1	0	0	0	0	0		Salaire minimum		0	3,025	41,446	42,995	14	0	100	0	0	3,858	12,094	12,826	2	0	65	25	25	80	10	5	1	0	0	0	0	0	0	0	30	100	100	100	100	100	100	2
870	4/30/2021 3:57:03	R_3MyEw2A9Lu3Qy8i	FR	1	0	0	1	1	0	0		Le revenu minimum		50	3,583	66,756	70,307	6	51	61	31	42	8,455	34,342	35,293	8	40	45	82	65	10	29	0	0	0	0	0	0	0	0	1	81	6	20	65	40	60	65	3
647	4/30/2021 2:36:53	R_2qlL7c15KXZYA52	FR	1	1	0	0	0	0	0		Montant forfaitaire attribué à tous		67	3,115	63,243	66,045	19	72	50	80	61	5,379	34,822	35,427	12	61	50	50	9	71	50	72	0	0	0	0	1	0	0	0	81	0	50	50	0	30	0	1
523	4/30/2021 7:59:27	R_2XgqIjVl6XA11G6	FR	2	-99	-99	-99	-99	-99	-99			Une allocation pour chaque menage	29	23,401	41,468	42,392	3	51	20	27	46	14,39	15,395	16,342	2	47	19	58	45	66	20	43	0	0	0	0	0	0	0	1	61	4	40	73	55	55	62	3
350	5/1/2021 4:30:29	R_wYjlPYTfOmqSzQt	FR	1	1	0	0	0	0	0		un revenu haut dessus du seuil de pauvreté		60	25,924	27,021	27,961	3	71	20	61	83	7,41	7,41	8,453	1	72	82	61	60	81	58	42	0	1	0	0	0	0	1	0	62	0	99	74	76	78	99	3
1261	5/1/2021 2:29:00	R_2yqq7HKCh7xkdkW	FR	1	1	0	0	0	0	0		Chaque personne reçoit une somme d'argent identique et		10	7,355	114,151	115,101	9	30	30	50	20	216,642	266,757	267,518	5	20	70	40	0	70	30	0	0	1	0	0	0	0	0	0	60	30	30	60	60	100	80	3
678	5/9/2021 10:48:58	R_3MEgzGIvWcPzxiP	FR	1	1	0	0	0	0	0		Minimum fournit		52	14,026	32,938	33,816	6	39	24	38	48	13,409	34,38	35,6	12	22	60	68	21	67	38	37	0	1	0	1	0	0	0	0	69	6	36	53	27	53	27	2
605	5/10/2021 8:38:44	R_216qJrUgBJ2h0ty	FR	1	1	0	1	0	0	0		un revenu guaranti		82	23,013	23,013	24,184	1	71	93	51	82	16,759	18,375	19,373	2	72	92	21	19	80	19	20	0	0	0	0	0	0	0	1	20	11	12	72	16	53	55	3
1047	4/30/2021 3:18:15	R_237RA1lVuoRWbMR	FR	2	-99	-99	-99	-99	-99	-99			Minimum vital	27	1,845	57,426	58,846	12	33	4	57	48	1,111	52,177	52,97	14	50	64	45	47	65	43	47	0	0	1	0	1	0	1	0	81	34	38	36	37	38	48	1
365	5/4/2021 2:47:36	R_3njRJkev7lYVRn7	FR	1	0	0	0	0	1	0		Revenu de base le même pour tout le monde		86	10,06	14,755	15,826	3	80	60	82	81	9,131	11,262	12,073	2	84	78	83	81	31	90	91	0	1	1	0	0	1	1	0	97	19	21	83	43	77	28	4
609	4/30/2021 8:13:37	R_1nYHcpglO0zr6uf	FR	1	1	0	0	0	0	0		un revenu qui permet de vivre avec le minimum de décence		1	13,187	13,187	15,799	1	0	0	0	0	8,446	8,446	9,921	1	0	0	0	0	0	0	0	1	0	0	0	0	0	0	0	0	100	100	100	100	100	100	5
453	4/30/2021 17:21:29	R_29t9wcXQabx3myn	FR	1	1	0	1	0	0	0		Un revenu général à tous me monde		62	5,277	13,602	15,606	6	59	39	42	50	1,345	13,028	14,021	12	62	75	74	59	66	42	68	0	0	0	0	0	0	0	1	72	60	68	86	69	67	75	2
641	5/4/2021 13:24:36	R_28UG0P1KMQ4UQGy	FR	1	1	0	0	0	0	0		Revenu le même pour toute personne se retrouvant sans emploi		91	5,211	28,849	29,373	7	85	87	100	100	3,6	26	26,549	8	100	50	19	18	8	88	19	0	0	0	0	0	0	0	1	91	0	86	100	9	25	0	4
475	5/8/2021 15:51:36	R_3lDJ4LbqscTldvV	FR	1	1	0	0	0	0	0		Revenu en dessous duquel on ne peut descendre		83	21,916	28,785	29,819	5	51	71	52	62	7,898	15,663	16,724	3	67	84	26	36	62	63	38	1	0	0	0	0	0	0	0	63	14	13	35	26	89	29	3
493	4/30/2021 7:29:22	R_urzoUSarSb0duw1	FR	1	1	1	0	0	0	0		Le minimum		50	5,607	33,196	33,662	5	100	80	70	52	10,148	33,119	34,164	11	86	88	40	0	0	0	100	0	0	0	1	1	1	0	0	53	0	80	1	0	0	0	1
644	5/3/2021 1:35:10	R_yV1FatDjlT1AKop	FR	1	1	1	0	0	0	0		Un revenu identique à chacun		78	6,055	39,438	39,95	15	87	77	80	64	7,771	43,444	44,03	9	59	50	68	42	33	67	63	0	1	1	0	0	0	0	0	82	36	69	72	27	50	46	6
2461	5/5/2021 3:04:39	R_DwM0itIYKjaxCJX	FR	1	1	1	0	0	0	0		Le smique		98	15,193	54,101	54,734	9	95	100	98	94	1,927	67,594	68,574	14	89	87	86	83	0	100	100	0	0	0	1	0	0	1	0	75	85	76	86	89	91	85	3
1113	4/30/2021 1:59:36	R_3peTUBb2sZSAqdh	FR	1	1	0	1	1	0	0		Salaire minimum garanti		74	4,817	52,41	53,296	15	69	54	49	23	10,184	24,393	25,079	7	25	50	98	67	23	48	13	0	0	0	0	0	0	0	1	82	24	18	28	20	22	19	3
691	5/3/2021 3:53:45	R_6V9MTm5zLKh4Plv	FR	1	1	0	0	0	0	0		Le même pour tous ceux qui ne travaillent pas		79	19,267	69,97	70,451	12	81	0	50	60	11,394	43,548	44,315	7	49	17	83	30	0	0	89	0	0	0	0	0	0	0	1	79	0	2	1	0	0	0	2
561	4/30/2021 3:41:12	R_3qsXpQfXhowIbPE	FR	1	1	0	0	0	0	0		un revenu minimal pour subvenir à ses besoins qutoidiens		81	25,601	25,601	26,698	1	71	41	70	72	18,745	18,745	20,192	1	72	60	70	8	72	40	19	0	0	0	0	0	0	0	1	80	9	40	73	28	61	41	2
261	4/30/2021 4:52:00	R_2ZIkvHWeIduDWzn	FR	2	-99	-99	-99	-99	-99	-99			Revenu minimum	72	,685	21,31	21,979	4	76	76	76	77	1,409	2,114	2,858	2	74	74	79	74	80	76	78	0	1	0	0	0	0	0	0	74	79	80	79	79	78	79	4
996	5/7/2021 4:33:10	R_1INa8LHVkUm4uSR	FR	2	-99	-99	-99	-99	-99	-99			Allocation universelle ?	1	13,942	60,343	61,205	12	0	10	0	0	12,982	55,802	56,588	9	0	19	0	14	0	0	0	0	1	0	0	0	0	0	0	91	0	0	0	0	0	0	1
854	5/2/2021 4:57:05	R_3hGc1wvWXf2nl8v	FR	1	1	0	0	0	0	0		Revenu minimum quek que soit l'occupation professionnelle		81	13,138	42,54	44,454	9	78	0	73	71	14,724	40,201	41,064	8	71	-88	60	0	3	6	16	0	0	0	0	0	0	0	1	71	0	40	37	26	41	33	2
853	4/30/2021 14:10:02	R_1HpKRpkm5bpztqv	FR	1	1	1	1	0	0	0		Un minimum vital		71	56,952	65,906	67,234	2	51	0	51	71	37,694	37,694	39,884	1	61	84	69	6	40	39	32	0	0	0	0	0	0	0	1	8	9	14	82	51	36	37	2
453	4/30/2021 10:15:18	R_cU7vU0SeX53Owdb	FR	1	1	0	0	1	1	0		revenu garanti pour chaque personne dans un pays		100	4,952	4,952	8,435	1	100	20	80	100	8,121	8,121	8,87	1	81	61	0	20	0	62	91	0	0	0	1	0	0	0	0	1	100	0	100	100	0	100	1
2179	4/30/2021 2:23:04	R_ClbRdFAT879CYLv	FR	1	1	1	0	0	0	0		nsp		29	38,911	104,374	105,772	2	50	9	49	0	29,266	30,568	32,132	2	8	49	29	9	48	41	19	0	0	0	0	0	0	0	1	33	48	51	47	51	51	51	6
533	4/30/2021 2:28:39	R_3mgTiNrR9vBPqD7	FR	1	1	0	0	0	0	0				41	2,38	39,551	40,674	6	43	10	44	43	12,085	21,492	27,169	3	43	32	63	65	50	51	40	0	0	0	0	0	0	0	1	52	7	41	41	42	67	40	3
571	4/30/2021 7:16:38	R_2eRs9jGfx91JayU	FR	1	1	0	0	0	0	0		revenu accordé à chacun sans conditions		40	38,747	38,747	40,35	1	50	50	30	50	37,946	41,162	42,83	2	50	60	0	0	50	50	0	0	1	1	0	0	0	0	0	20	0	20	93	50	90	20	5
734	4/30/2021 23:49:32	R_qwSz6lQNpDBHHJ7	FR	1	1	0	0	1	0	0		le même pour tout le monde		71	41,157	45,365	46,895	2	60	57	49	70	30,501	30,501	31,596	1	51	50	51	0	81	52	51	0	0	1	0	0	0	0	0	81	0	0	51	22	75	0	1
581	4/30/2021 4:41:30	R_0AQgHsi32CaXCs9	FR	1	1	0	0	0	0	0		Revenu minimum acceptable		79	4,749	9,843	10,79	3	90	22	88	82	1,069	1,986	3,398	2	78	75	75	71	27	32	21	0	1	0	0	0	0	0	0	60	21	21	20	22	21	26	1
856	4/30/2021 11:52:02	R_el0RkGJQY60In0R	FR	2	-99	-99	-99	-99	-99	-99			Un revenu pour les besoins primaires	100	36,955	58,158	58,89	4	50	100	2	83	12,581	45,427	46,259	3	70	81	65	24	62	85	100	0	1	1	1	0	0	0	0	30	65	57	59	62	69	78	5
433	5/1/2021 5:20:39	R_2tat6kXckSBiiXg	FR	1	1	0	0	0	0	0		allocation sans condition		53	2,854	5,959	7,085	2	55	56	57	62	2,626	4,764	7,593	2	57	55	58	57	68	68	71	0	0	0	0	0	0	0	1	74	1	1	1	2	2	2	1
969	5/1/2021 15:09:12	R_ClxTKYUmJe3wWk1	FR	1	1	1	0	1	1	0		Une allocation égale, garantie à chaque citoyen quelque soit son statut socio-professionnel, son état civil, ect.		10	39,67	44,255	45,754	2	34	10	40	20	38,292	40,431	41,145	2	30	55	34	39	10	10	29	0	0	0	0	0	0	0	1	70	0	70	70	49	31	10	2
1336	4/30/2021 2:36:47	R_SZY2xCRIf38xUvT	FR	1	1	0	0	0	0	0		Un revenu que toute personne résidente dans le pays doit recevoir au minimum		50	4,723	72,155	76,11	9	51	0	50	50	13,792	32,293	32,649	7	51	51	60	39	80	51	50	0	0	0	0	0	0	0	1	50	0	0	41	0	49	0	4
829	4/30/2021 2:49:30	R_23eFZzLKzCJcQhj	FR	1	1	0	0	0	0	0		Un revenu pour tout le monde, même pour ceux sans travail ni chômage		70	13,069	40,091	40,856	6	60	85	70	70	9,237	41,344	41,762	5	64	57	30	30	26	24	63	0	1	0	0	1	0	1	0	37	34	33	36	34	34	38	3
476	5/3/2021 6:15:38	R_3DjzQNDRqlWUTBc	FR	1	1	0	0	0	0	0		Un revenu minimum pour tout le monde		50	1,983	36,146	36,851	7	50	37	37	51	1,266	18,678	19,358	7	48	47	44	48	46	40	41	0	1	0	0	0	0	0	0	63	29	39	61	77	29	65	3
1119	4/30/2021 2:15:37	R_2VlJu1EhL2W22zt	FR	1	1	1	1	0	0	0		Moyens pour subvenir aux moyens quotidiens		82	21,274	80,967	83,14	6	69	19	72	89	43,434	75,122	76,389	10	74	65	22	22	27	93	76	0	0	0	0	0	0	0	1	89	0	0	0	0	0	0	6
529	4/30/2021 13:59:51	R_2CNgvPOFVmHAxtB	FR	1	1	0	0	0	0	0		Un revenu minimum permettant de survivre		90	1,932	26,683	27,461	15	88	73	93	82	1,302	26,258	27,182	12	79	62	60	5	13	13	69	0	1	0	0	0	0	1	0	73	0	0	0	0	0	0	1
630	4/30/2021 1:43:01	R_RlfzoLEguzVaa3L	FR	1	1	0	0	0	0	0		revenu minimum pour chaque citoyen		65	40,598	46,75	48,533	2	62	50	51	65	44,572	44,572	46,631	1	50	49	30	29	70	70	71	0	1	0	0	1	0	0	0	77	0	0	0	0	15	0	2
615	4/30/2021 11:47:44	R_BYgbFIBaTAQYvm1	FR	1	1	0	0	0	0	0		un revenu identique minimum pour tous		90	34,363	41,959	43,1	3	95	100	95	19	27,057	27,057	28,708	1	91	30	82	100	40	9	9	0	0	0	1	0	0	0	0	71	0	0	0	0	0	0	5
455	5/3/2021 7:00:38	R_1eCtRXo0O4yZ8c8	FR	1	1	1	1	0	0	0		un minimum d un certain revenu		81	20,081	30,587	31,517	10	50	61	71	30	18,197	18,197	25,475	1	81	42	31	10	19	70	72	0	0	0	0	0	0	0	1	71	71	100	21	100	21	100	4
1240	5/1/2021 12:41:01	R_3qrOej2U8ddaUFC	FR	2	-99	-99	-99	-99	-99	-99			revenu minimun	19	25,671	27,369	45,738	2	28	13	51	21	22,752	22,752	24,246	1	22	41	51	36	60	40	42	0	0	0	0	0	0	0	1	71	10	61	62	51	77	75	3
595	4/30/2021 3:12:25	R_2D7I16E4DIOg0ak	FR	1	1	0	0	0	0	0		un minimum pour tous		71	11,807	11,807	12,927	1	67	67	63	73	2,054	3,814	4,42	3	83	78	82	80	73	72	77	0	0	0	0	0	0	0	1	76	78	80	81	82	82	84	4
739	4/30/2021 6:14:06	R_yDsygKS9RtRI1CF	FR	1	1	0	0	0	0	0		revenu accessible à tous		50	32,3	34,537	45,783	2	50	40	60	30	19,8	19,8	21,696	1	30	40	70	60	30	30	50	0	0	0	0	0	0	0	1	60	0	21	22	23	50	50	3
421	4/30/2021 5:04:04	R_O0XE1UlshtUkU8x	FR	1	1	0	0	0	0	0		Recevoir une somme chaque mois		71	4,751	22,421	23,467	5	74	70	73	72	1,917	11,691	12,263	6	69	71	61	26	20	83	63	0	1	0	0	0	0	0	0	100	2	1	60	24	28	100	3
1063	4/30/2021 2:51:49	R_25tItKX1fHtbvyv	FR	1	1	0	0	1	0	0		somme d'argent versée à toute la population sur une base individuelle, sans conditions de ressources ni obligation ou absence de travail		15	5,001	47,803	49,12	3	30	4	8	5	39,894	39,894	44,111	1	10	90	90	20	0	9	0	0	0	0	0	0	0	0	1	40	0	30	70	30	60	80	2
501	5/3/2021 10:18:26	R_pFSp5SCnyGXoDtv	FR	1	1	0	0	0	0	0		Un revenu pour tout le monde		73	46,606	55,749	56,537	6	72	70	65	72	5,759	41,466	42,192	3	70	71	82	72	36	44	37	0	0	0	0	0	1	0	0	69	26	23	21	38	42	41	4
557	4/30/2021 13:44:44	R_yC5I08WH00ve2e5	FR	2	-99	-99	-99	-99	-99	-99			Aucune idée	50	39,211	39,211	40,856	1	50	50	0	50	9,755	9,755	10,664	1	50	50	50	50	100	50	0	0	0	0	0	1	0	0	0	100	50	50	50	50	50	50	3
865	5/10/2021 4:52:59	R_3F2PrrN606UFDfu	FR	1	1	0	0	0	0	0		revenu minimum garanti		83	48,744	48,744	49,549	1	81	72	83	0	57,516	57,516	59,547	1	73	51	71	73	70	50	29	0	0	0	0	1	0	0	0	62	60	100	72	73	74	100	4
1656	4/30/2021 2:46:49	R_3G0OLxGdCnhWKK3	FR	1	1	0	1	0	0	0		un minimum vital pour se loger et se nourir		100	40,631	40,631	419,994	1	100	100	100	92	30,252	37,024	38,847	2	92	81	76	60	100	9	9	0	0	0	0	0	0	0	1	91	0	0	42	0	91	34	3
945	4/30/2021 2:36:06	R_9LbT4Yr3A1Gc1UZ	FR	1	1	0	0	0	0	0		un minimum egal pour tout le monde		70	64,408	64,408	67,823	1	9	19	40	81	90,325	90,325	92,58	1	8	51	81	9	100	0	19	0	0	0	0	0	0	0	1	81	0	17	100	17	100	17	4
692	5/10/2021 8:02:36	R_2VDb9orXz4emArk	FR	1	1	0	0	0	0	0		un minimum d'argent pour tout le monde		30	36,721	36,721	39,136	1	50	80	19	40	24,781	24,781	29,445	1	70	19	18	9	81	80	29	0	1	0	0	0	0	0	0	61	0	0	100	80	100	0	4
797	4/30/2021 8:42:40	R_2UapTC6z9BFuyp2	FR	1	1	1	0	0	1	0		Le salaire ou allocation de remplacement		22	22,623	22,623	24,331	1	35	10	20	37	12,442	12,442	15,205	1	10	9	9	0	91	0	0	0	1	0	0	1	0	1	0	51	100	75	51	51	18	74	6
926	4/30/2021 3:34:22	R_3LhyIAki3a4xj8h	FR	1	1	0	0	0	0	0		C’est une somme que tout le monde aura et que l’on pourra compléter par le travail.		91	50,487	76,675	77,461	6	92	100	92	90	21,946	35,794	38,102	5	90	96	0	0	50	91	91	0	1	1	0	1	0	0	0	92	0	92	50	51	94	49	4
1349	4/30/2021 2:53:47	R_1FyzkBbgbWwqisJ	FR	2	-99	-99	-99	-99	-99	-99			???	44	30,175	32,801	34,911	2	36	42	36	41	21,692	21,692	22,857	1	44	25	31	8	59	27	36	0	0	0	0	0	0	0	1	58	0	0	0	0	63	0	1
809	5/5/2021 8:22:31	R_2wBplXP4yD5prM3	FR	1	1	0	0	0	0	0		C'est pour subvenir à ses besoins vitaux au minimum		34	8,366	59,468	61,611	24	0	0	51	0	2,669	13,401	14,122	5	0	100	1	0	100	0	58	0	0	0	0	0	0	0	1	100	100	100	100	100	100	100	5
540	4/30/2021 10:22:42	R_3M5yiasUS2PnXA4	FR	1	1	0	0	0	0	0		allocation universelle sans condition		40	9,674	59,342	69,719	3	40	81	60	60	17,962	21,186	22,403	2	60	30	71	20	61	61	61	0	1	0	0	1	0	0	0	80	0	1	1	1	0	0	1
651	5/3/2021 11:50:36	R_vxcZ53opaIzjNzr	FR	1	0	0	1	0	0	0		un revenue min de 300 euro pour les 18 plus les allocations		2	9,031	44,619	46,15	7	2	3	3	6	10,917	19,192	20,923	3	5	5	1	3	100	3	0	1	0	0	0	0	0	0	0	1	100	57	22	35	9	0	5
617	5/1/2021 3:36:49	R_sGMF1KCvU1HPZJv	FR	2	-99	-99	-99	-99	-99	-99			C’est un revenu minimum auquel tout le monde aura droit, ce revenu variera en fonction du statut de la personne mais ne descendra jamais en dessous du « revenu de base » accordé.	68	9,231	21,468	22,491	6	50	80	61	50	6,322	19,047	20,103	6	44	50	89	28	50	89	55	0	0	0	0	0	0	0	1	61	29	30	31	31	31	32	3
1205	4/30/2021 2:24:57	R_3svIunq3AgXXKMb	FR	1	1	0	0	0	0	0		revenu minimum pour vivre désâment		90	42,54	53,886	55,979	3	90	51	90	90	33,678	33,678	34,699	1	90	90	81	50	51	51	90	0	0	0	0	0	0	0	1	81	10	51	11	11	11	11	2
817	5/2/2021 15:43:45	R_2qCveIJCPVZ4uNd	FR	1	1	0	0	0	0	0		même montant pour tout le monde		1	44,626	44,626	48,896	1	0	0	1	0	18,423	18,423	19,988	1	0	71	62	71	10	0	0	0	1	1	0	1	1	0	0	0	0	0	37	34	0	71	4
945	4/30/2021 2:02:07	R_0e52M4RCEkdMWE9	FR	1	1	0	0	0	0	0		revenu sous lequel on ne peut pas aller		62	26,018	27,279	28,323	3	66	30	67	58	26,462	27,536	29,001	3	62	72	74	61	54	76	60	0	0	0	0	0	0	0	1	67	81	69	64	72	70	78	3
1178	4/30/2021 2:12:02	R_qx67wd04qZZswJX	FR	1	1	0	1	0	0	0		Salaire normal		83	12,202	39,183	41,457	6	75	83	80	83	8,836	23,083	23,989	6	73	77	33	33	75	70	76	0	1	0	0	0	0	0	0	28	12	13	11	9	7	8	5
908	5/1/2021 9:07:07	R_1rfCbbVC1vUxxRC	FR	2	-99	-99	-99	-99	-99	-99			Aide financières	58	4,232	58,509	59,917	6	53	42	38	47	7,708	51,702	52,556	6	57	21	40	63	44	37	64	0	0	0	0	0	0	1	0	42	21	22	66	25	63	87	3
783	4/30/2021 7:28:21	R_2YVzD81r2rlacyY	FR	1	1	0	0	0	0	0		une allocation attribuée à tout le monde lui permettant de vivre		50	28,094	33,321	34,806	2	61	30	32	50	28,999	39,193	40,398	3	29	71	70	19	71	20	9	0	0	1	0	1	0	0	0	30	82	49	73	82	12	84	2
580	4/30/2021 5:58:13	R_3lA0NktRTOPciBW	FR	1	1	0	0	0	0	0		un revenu permettant de vivre avec un minimum de décence		82	13,225	25,264	26,449	2	92	51	90	81	1,878	24,01	25,246	4	68	40	1	31	1	90	50	0	0	0	1	1	0	0	0	42	81	90	85	97	90	88	6
529	5/1/2021 3:12:35	R_2VkVvGGIRZLfqvZ	FR	1	1	0	0	0	0	0		revenu minimum perçu sans travail		92	25,325	25,325	26,722	1	92	81	92	92	14,352	15,249	16,654	2	92	91	63	51	51	51	31	0	0	0	0	0	0	0	1	91	9	51	51	10	51	13	2
2678	4/30/2021 2:50:00	R_21h5RZVuqLED7QM	FR	1	1	1	1	0	0	0		octroyer à toute la population, sans condition un même revenu de base		50	78,333	78,333	79,901	1	50	59	48	50	464,874	464,874	465,841	1	50	21	62	0	76	50	50	0	0	0	0	0	0	0	1	9	0	0	0	0	0	85	1
977	4/30/2021 14:37:05	R_2SruFcmHuytkfMF	FR	1	1	0	0	0	0	0		revenu qui permet de vivre sans avoir à travailler		50	99,079	144,481	146,319	3	25	0	30	30	67,02	67,369	68,63	2	25	70	60	10	50	50	60	0	1	1	0	0	0	1	0	75	0	0	0	0	0	0	1
585	5/6/2021 11:57:27	R_r6FPCfMPFxO20UN	FR	1	1	0	0	0	0	0		Le revenu que tout le monde reçoit au minimumn		96	13,7	35,624	37,596	10	91	91	82	91	17,977	24,946	25,406	6	93	93	86	77	95	74	61	0	0	0	0	0	0	0	1	63	90	89	21	73	38	83	2
902	4/30/2021 10:56:12	R_3PpHka4FInSLaSN	FR	1	1	0	0	0	0	0		un revenu forfaitaire de base pour tous qui remplacerait toutes les allocations sociales		50	76,127	76,127	88,911	1	65	50	50	65	45,555	45,555	46,385	1	60	85	1	0	0	21	0	0	1	0	0	1	0	0	0	70	0	80	80	0	25	0	3
980	4/30/2021 2:00:51	R_1rCyWjQrQZx7Vge	FR	1	1	0	1	0	0	0		une somme mensuelle identique pour chaque personne majeure		10	14,378	69,011	69,983	7	40	75	80	20	13,384	59,085	59,92	5	40	44	0	0	10	61	4	0	1	0	0	0	0	0	0	5	20	30	100	92	93	19	5
769	5/2/2021 6:52:41	R_2TTBXNyYL88AGEi	FR	1	1	0	0	0	0	0		Un revenu accordé à tous et sous lequel on ne pourrait pas engager des travailleurs.		30	22,513	40,026	40,926	6	20	19	40	20	20,235	24,824	25,735	3	19	31	71	10	61	30	30	0	0	0	0	0	0	0	1	61	0	1	1	1	24	0	4
832	5/2/2021 11:53:29	R_2zC3OxaEU4XUORg	FR	1	1	0	0	0	0	0		un revenu minimum pour tous quelque soit sa situation.		100	37,407	40,627	41,632	3	100	100	100	90	36,938	42,48	43,609	2	90	50	60	0	50	50	0	0	0	0	0	0	0	0	1	50	0	50	50	0	50	50	6
769	4/30/2021 4:16:17	R_2dmYl5iT40CL9WQ	FR	1	1	0	0	0	0	0		un montant fixe que reçoit chaque citoyen sans condition qu'il travaille, ait travaillé ou pas		81	24,34	24,34	25,9	1	100	82	92	85	25,194	25,194	26,534	1	92	61	92	100	20	19	100	0	0	0	0	1	0	0	0	81	10	10	20	10	21	35	2
1468	4/30/2021 2:23:19	R_3nT6G4IsBCEY9Nl	FR	2	-99	-99	-99	-99	-99	-99			Aucune idée	85	4,693	64,667	68,059	12	50	80	50	90	75,273	100,138	102,434	7	70	65	87	79	70	80	70	0	0	0	0	1	0	0	0	60	75	50	55	85	-88	76	6
636	4/30/2021 8:37:30	R_3Ej9vpb80RXFJus	FR	1	1	1	0	0	0	0		Une base de revenus identique pour chaque citoyen quel qu'il soit		75	21,926	21,926	22,779	1	60	50	60	65	33,756	33,756	35,172	1	55	50	70	50	30	65	75	0	1	0	0	1	0	1	0	90	20	65	50	20	30	70	3
421	4/30/2021 4:24:54	R_3KunPBxQrmHxgIY	FR	1	1	0	0	0	0	0		un revenu qui a un minimum comme plafond		26	27,789	27,789	29,009	1	3	9	3	27	20,757	20,757	21,519	1	9	9	71	27	13	51	16	0	0	1	0	0	0	1	0	91	0	21	2	0	64	4	1
956	4/30/2021 2:14:31	R_1o6FXAKmZp220fr	FR	1	1	0	0	0	0	0		Un montant alloué à toute personne majeure		51	9,363	101,827	103,908	11	50	-88	50	50	10,548	54,741	55,579	9	50	60	59	35	70	42	16	0	0	0	0	1	0	0	0	73	0	0	50	50	49	100	2
338	4/30/2021 2:43:44	R_2c87Fqeh7wWqBLV	FR	1	1	0	0	0	0	0		Le meme revenu minimum pour tout le monde		92	6,09	11,701	12,343	4	91	86	86	84	,585	1,537	3,895	2	84	84	82	89	50	89	50	0	0	0	0	1	0	0	0	84	57	60	71	61	67	62	2
664	4/30/2021 3:16:57	R_2YxO0z9STjTQb2B	FR	2	-99	-99	-99	-99	-99	-99			Que tout le monde aie le meme salaire	65	4,097	57,253	58,26	21	55	40	65	70	6,026	34,025	35,054	15	70	66	67	15	41	41	44	0	0	0	0	0	0	0	1	90	3	8	38	0	63	51	3
792	4/30/2021 1:53:08	R_8zZHsiVsSOGrAMV	FR	1	1	0	0	0	0	0		Un revenu minimum que tout citoyen travaillant doit gagner. Impossible d'aller en dessous de ce plafond.		54	30,833	35,636	36,871	2	62	32	64	40	21,632	28,758	29,94	2	65	81	70	5	65	57	68	0	0	0	0	0	0	0	1	55	46	64	39	26	51	63	2
661	4/30/2021 2:47:42	R_1lfAIMB0WWxwLu8	FR	2	-99	-99	-99	-99	-99	-99			Le revenu minimum vital	50	9,172	42,569	43,24	10	40	30	30	20	24,311	39,186	40,205	5	30	50	50	30	80	0	30	0	1	0	0	1	0	0	0	61	0	0	70	0	70	52	2
730	4/30/2021 13:32:47	R_1LjnS4uw50xfVPx	FR	1	1	0	1	0	1	0		Revenu minimum "toléré"		100	94,008	94,008	95,098	1	100	80	100	100	19,236	19,236	21,633	1	100	0	0	100	0	100	100	0	0	1	1	0	0	0	0	0	0	0	100	100	100	50	3
718	4/30/2021 4:55:54	R_217edaycUqsTKzA	FR	2	-99	-99	-99	-99	-99	-99			Salaire minimum	60	58,771	58,771	61,283	1	50	40	40	10	44,131	44,131	45,67	1	0	70	50	0	50	30	50	0	0	0	0	0	0	0	1	20	26	39	16	0	35	0	1
349	4/30/2021 2:02:46	R_3kdeUG1vEh3aNLj	FR	1	1	0	0	0	0	0		Suffisant pour vivre		50	4,219	9,015	9,683	4	50	0	41	52	1,345	8,153	8,766	5	40	53	44	42	55	46	32	0	0	0	0	0	0	1	0	58	59	16	56	57	57	76	4
1011	4/30/2021 2:03:38	R_1mwPaSSnx9I4p6n	FR	1	1	1	0	0	0	0		Revenu identique pour tout le monde indépendamment de son statut social		100	3,878	32,102	33,164	8	100	100	100	90	4,952	37,368	38,915	11	82	35	62	18	23	31	5	0	0	1	1	1	0	1	0	49	13	31	7	10	22	13	1
999	4/30/2021 3:15:15	R_3nec7Xve58qIdyC	FR	1	1	0	0	0	0	0		le même pour tous au départ		9	97,087	97,087	98,942	1	40	50	61	8	43,005	45,187	48,032	2	30	61	61	60	9	60	61	0	0	0	0	0	0	0	1	71	10	9	9	10	30	30	3
1394	4/30/2021 7:13:23	R_9MFNBkChwGv3AUV	FR	2	-99	-99	-99	-99	-99	-99			Salaire minimum	22	1,783	4,083	4,914	3	5	0	0	0	5,949	9,512	10,342	2	0	0	0	0	77	0	0	0	0	0	0	0	0	0	1	32	74	84	28	81	0	95	5
527	4/30/2021 2:13:43	R_3fNaEAQI8fx3znP	FR	1	1	0	1	0	1	0		Revenu mensuel accordé à tous sans condition		72	27,467	30,829	32,344	2	-88	0	60	40	13,866	29,283	30,976	3	41	47	51	8	15	52	49	0	0	0	0	0	0	0	1	79	0	0	0	0	0	0	1
585	4/30/2021 2:43:36	R_3ku0sLRmOMv2Lqh	FR	1	1	1	0	0	0	1	Le boulot	C'est une somme versée à tous les citoyens, sur une base individuelle, sans conditions de ressources ni obligation de travail.		65	76,32	79,857	81,584	4	55	24	60	66	18,301	20,884	21,898	2	54	65	55	40	60	71	61	0	0	0	0	0	0	0	1	96	0	0	0	0	0	0	1
602	5/1/2021 10:29:27	R_1IE0FVoeVqq7GAZ	FR	1	1	0	0	0	0	0		Le pinimup d'argent que on touche meme sans travailler		61	15,361	26,091	26,707	3	80	51	60	70	13,468	22,817	23,695	3	79	51	51	20	9	82	92	0	0	0	0	0	0	0	1	92	10	71	92	71	89	80	3
346	5/1/2021 2:11:04	R_snH3Craswx12cCJ	FR	2	-99	-99	-99	-99	-99	-99			le revenu moyen qu'une personne doit avoir	50	24,747	24,747	25,726	1	40	61	40	51	11,085	11,085	11,904	1	45	29	51	51	51	51	39	0	0	0	0	0	0	0	1	40	22	27	27	27	51	43	2
1336	4/30/2021 22:13:01	R_2VHNKWtOEwkZcCV	FR	2	-99	-99	-99	-99	-99	-99			Un même montant par profession ?	20	15,023	72,851	80,838	9	10	1	1	1	13,204	50,809	52,677	9	4	50	20	10	5	4	2	1	0	0	0	0	0	0	0	80	1	52	94	3	30	3	6
1075	4/30/2021 6:58:33	R_31ASnRExy3f7Mn9	FR	2	-99	-99	-99	-99	-99	-99			le minimun pour vivre convenablement	50	303,951	305,41	307,269	2	50	40	50	50	37,981	37,981	39,232	1	40	40	60	40	60	40	30	0	0	0	0	0	0	0	1	60	60	40	40	60	40	40	3
371	5/10/2021 8:09:34	R_2aegUMXRmvy63x4	FR	1	1	1	1	1	1	0		Une allocation donnée à tous		36	,014	16,202	20,536	8	62	53	60	55	2,073	13,802	15,569	8	-88	40	30	79	33	35	58	0	1	1	0	1	0	0	0	78	0	0	0	0	0	31	1
1044	5/3/2021 8:03:29	R_1ln36oR7CGUo4ld	FR	1	1	1	0	0	0	1	Lors d'activités militantes	Allocation forfaitaire octroyée par l'état à toute personne de 18 ans au moins active ou non.		25	58,921	62,106	64,323	2	0	40	25	25	50,535	50,535	52,428	1	25	60	60	30	30	25	55	0	0	0	1	0	0	0	0	75	0	0	0	0	0	60	1
412	4/30/2021 1:45:35	R_3nowYb9pOTOcCj4	FR	1	1	0	0	0	0	0		minimum vital		10	13,8	16,498	18,378	3	9	9	9	3	7,331	7,851	10,3	2	5	4	29	11	31	6	1	0	0	0	0	0	0	0	1	19	60	60	40	50	45	50	6
1589	4/30/2021 2:11:33	R_3g28Zale0uzUaTK	FR	2	-99	-99	-99	-99	-99	-99			un revenu minimun	43	158,917	159,854	160,667	2	60	73	27	40	17,664	17,664	18,642	1	65	73	34	57	0	26	100	0	0	0	0	0	0	0	1	20	32	40	24	38	29	26	3
584	5/1/2021 1:40:29	R_1hEi138zxP869jZ	FR	1	1	0	0	0	0	0		Un revenu accordé fixe		62	7,527	32,238	32,984	5	79	69	65	68	,663	5,243	6,075	6	66	65	62	62	91	39	6	0	0	1	1	0	1	0	0	83	52	58	18	25	79	3	2
1193	4/30/2021 2:46:46	R_3Eaq8FDuhXccYSc	FR	1	1	0	0	0	0	0		revenu minimum que l'on reçoit lorsque l'on travail		70	61,334	66,015	68,804	4	72	62	51	19	38,149	40,293	43,394	4	50	72	51	70	51	51	70	0	0	0	0	0	0	0	1	60	20	20	71	51	51	19	3
408	4/30/2021 2:29:36	R_cZxXMp7xFbrxpkJ	FR	1	1	0	0	1	0	0		revenu net		19	14,588	20,303	29,767	2	28	1	29	9	6,553	6,553	10,545	1	20	23	40	36	81	37	0	0	0	0	0	0	0	0	1	71	0	0	0	1	0	0	1
763	5/1/2021 0:59:36	R_1jHBwblm36Onsxe	FR	2	-99	-99	-99	-99	-99	-99			ne sais pas	49	5,513	5,513	6,584	1	52	51	51	51	2,262	2,262	3,479	1	51	51	51	51	51	49	51	0	0	0	0	0	0	0	1	51	81	77	76	75	75	74	3
668	4/30/2021 3:49:15	R_1pE6YSUYMI47W0X	FR	1	1	0	0	0	0	0		allocation basique		82	44,648	47,966	51,092	3	87	51	83	78	32,12	32,12	34,108	1	77	51	78	51	79	51	51	0	0	0	0	0	0	0	1	74	4	51	10	13	12	10	1
853	4/30/2021 12:44:45	R_2uIgsGmkCs0nyBL	FR	1	1	0	0	0	0	0		Un revenu minimum d'entrée peut importe le métier		27	17,908	49,962	51,62	7	27	3	29	16	17,549	70,304	71,129	14	13	38	37	20	60	29	59	0	1	1	0	0	0	0	0	40	2	24	50	54	32	53	4
620	4/30/2021 2:02:23	R_2YyRCB4EMlEr7Ep	FR	1	1	0	0	0	0	0		Un revenu fixe, moyen, pour chaque personne, travaillant ou non		40	41,148	41,148	42,377	1	70	19	60	0	33,077	33,077	34,588	1	40	60	60	0	40	40	40	0	0	0	0	0	1	1	0	71	0	0	0	71	70	70	1
812	5/10/2021 8:12:56	R_24qpsdNlsTCaJHe	FR	2	-99	-99	-99	-99	-99	-99			Je ne sais pas.	25	54,764	63,83	65,25	4	50	0	20	40	35,346	35,346	37,001	1	51	25	20	0	65	30	30	0	0	0	0	0	0	0	1	90	100	100	100	100	90	100	6
1277	5/3/2021 5:46:45	R_qJErFjZJqr9rOq5	FR	2	-99	-99	-99	-99	-99	-99			le minimum vital	9	3,945	89,664	104,769	4	50	70	20	50	50,55	105,069	106,277	5	50	30	50	50	50	50	50	1	1	1	0	1	0	1	0	50	50	50	0	0	50	0	1
380	5/1/2021 7:54:28	R_1JKrGmQRL6OdukH	FR	2	-99	-99	-99	-99	-99	-99				82	5,222	5,222	6,467	1	92	92	91	90	6,819	6,819	9,033	1	92	91	92	83	84	94	91	1	0	0	0	0	1	0	0	92	82	82	87	80	81	85	5
341	4/30/2021 7:30:20	R_3dGsXVlFYbaq8Xf	FR	1	1	0	0	0	0	0		Revenu minimum		49	16,222	21,288	22,08	3	-88	61	57	57	2,028	4,248	4,903	4	57	-88	57	-88	59	58	55	0	0	0	0	1	0	0	0	59	15	100	50	65	32	100	1
575	4/30/2021 2:51:48	R_3CPBdpHSG5FNwtj	FR	1	1	0	0	0	0	0		Revenu minimum		80	9,043	34,656	39,198	5	70	30	80	60	6,207	43,637	44,258	12	61	20	20	0	0	30	30	0	1	1	0	1	0	1	0	70	30	80	30	30	20	60	3
529	4/30/2021 1:59:55	R_sGbWs3exTy1T1p7	FR	1	1	1	1	1	0	0		un revenu minimal pour tous même sans travailler		91	14,204	24,438	25,471	3	93	9	85	94	19,839	23,195	24,855	2	90	92	0	9	10	80	89	0	1	1	0	1	0	1	0	71	10	92	10	10	12	11	2
417	4/30/2021 4:11:44	R_2XbqpN2qrA6nohj	FR	1	1	1	0	0	1	1	Google	Revenu minimal		64	5,66	14,538	15,081	7	69	29	52	68	,875	9,422	9,813	3	50	66	37	66	35	69	80	0	1	1	0	1	0	1	0	70	66	62	65	69	65	74	3
444	5/2/2021 7:48:12	R_10oOrMqM11kqIjr	FR	2	-99	-99	-99	-99	-99	-99			Revenu minimum	47	12,594	33,857	35,463	4	45	18	31	48	4,337	18,666	20,348	4	33	73	41	10	76	15	7	0	0	0	0	0	0	0	1	59	19	26	80	68	83	23	3
1329	4/30/2021 13:25:53	R_2ZUfudyN7IUatOa	FR	1	1	1	0	0	0	0		une rente mensuelle universelle		10	38,328	42,404	45,25	2	42	30	40	40	29,733	29,733	32,01	1	40	30	30	0	60	30	60	0	0	0	0	0	0	0	1	45	30	30	50	45	30	55	3
547	5/2/2021 9:20:20	R_2WAr5eJJGzSvsPr	FR	2	-99	-99	-99	-99	-99	-99			1400	8	15,923	37,864	38,773	5	10	7	7	100	5,885	11,666	12,206	3	5	3	100	17	100	2	100	0	0	0	0	0	0	0	1	0	3	0	3	0	0	8	6
4849	5/1/2021 4:34:04	R_1NkwVS141k1bDv4	NL	1	1	0	0	0	0	0		Een vast bedrag dat je maandelijks ontvangt ongeacht of je werkt, hoeveel je werkt, of je op pensioen bent of in ziekteverlof.		82	28,511	51,047	84,365	4	92	71	82	81	22,344	37,767	52,933	2	100	71	61	19	9	9	8	0	0	0	0	0	1	0	0	80	7	7	8	96	8	9	2
993	4/30/2021 3:33:15	R_28D3ffXPpOHBLWk	NL	1	0	1	0	0	0	0		inkomen voor iedere volwassene al of niet werkend of niet		40	24,382	83,471	84,547	4	62	70	51	39	42,994	42,994	44,646	1	62	20	31	20	82	10	0	0	0	0	0	0	0	0	1	62	30	90	60	33	82	60	5
1909	4/30/2021 3:03:39	R_32QIZ1Ao0F3UibD	NL	1	1	0	0	0	0	0		dat iedere werknemer een gelijk minimum loon krijgt dat kan aangevuld worden afhankelijk van de functie en eventueel andere criteria		30	126,071	144,924	149,276	7	50	50	50	80	96,123	102,444	105,99	2	80	60	10	0	0	20	20	0	0	0	0	0	0	0	1	50	0	100	100	0	100	0	2
502	5/3/2021 11:16:45	R_1jHdCcfiOmFuME4	NL	1	1	0	0	0	0	0		Een loon waarmee je uw noodzakelijke dingen mee betaald. Eten, elektriciteit huur....		80	6,172	8,371	9,113	2	81	81	100	81	6,301	28,291	28,787	6	85	81	82	81	51	81	60	0	0	0	0	0	0	0	1	0	71	70	0	82	0	83	5
1625	5/3/2021 2:26:41	R_3MfVLN5wc2OzUIp	NL	1	1	0	0	0	0	0		een inkomen waarmee je toekomt om maandelijks op een redelijke wijze te kunnen rondkomen in je kosten en behoeften, geen luxe		40	81,017	118,48	137,163	4	55	30	51	41	46,509	46,509	49,925	1	51	42	61	30	61	30	20	0	0	0	0	0	0	0	1	60	20	51	60	30	45	46	2
1203	4/30/2021 4:58:36	R_2OOOENlxqkSWat1	NL	2	-99	-99	-99	-99	-99	-99			Één minimumloon dat iedereen zou krijgen	61	2,647	175,396	176,327	9	60	61	50	29	31,718	83,59	84,341	8	35	36	30	61	37	48	50	0	1	0	0	0	0	0	0	52	29	35	70	50	50	60	2
633	4/30/2021 3:10:00	R_1MYFeRXNXLrJCW4	NL	1	1	0	1	0	0	0		Een minumum inkomen dat jr krijgt als belg		66	38,112	51,732	53,179	13	30	8	51	40	11,849	26,069	27,392	3	18	54	51	41	79	8	7	0	0	0	0	0	0	0	1	92	51	3	38	92	42	64	4
262	5/1/2021 11:39:16	R_20PwGIQt3RTxEe2	NL	2	-99	-99	-99	-99	-99	-99			Minimumlon	50	1,584	23,354	24,14	9	50	35	50	65	4,747	21,2	21,814	9	61	56	58	60	88	24	0	0	1	0	0	0	0	0	0	72	80	87	57	59	58	66	2
566	4/30/2021 4:13:01	R_1LvudH1A7GuTpPj	NL	1	1	0	0	0	0	0		een minimum inkomen voor ieder persoon om een beetje deftig te kunnen leven		82	28,456	28,456	30,911	1	82	51	70	61	21,416	21,416	23,42	1	53	61	59	21	91	51	51	0	0	0	0	0	0	0	1	81	11	82	65	32	51	31	3
787	5/1/2021 14:25:50	R_2bIOsRo9zYrQdk0	NL	1	1	0	0	0	0	0		een inkomen voor iedereen waarvan je kan leven		49	56,032	61,07	62,878	2	60	65	39	43	28,56	28,56	29,538	1	50	61	50	30	80	60	40	0	0	0	0	1	0	0	0	30	20	13	18	29	29	60	3
331	4/30/2021 1:42:15	R_1dxVOIVqYnzNdAf	NL	1	1	0	0	0	0	0		minimum aan inkomen		30	15,622	15,622	16,738	1	18	10	16	39	5,802	5,802	7,199	1	29	28	51	60	29	28	19	0	0	0	0	0	0	0	1	81	88	55	66	90	69	55	3
558	5/1/2021 9:23:00	R_1M4Xe3IUCKpwxza	NL	1	0	0	1	0	0	0		Voor iedereen het minimumloon		0	53,079	67,05	68,26	4	0	0	0	0	17,989	22,4	24,508	3	0	0	0	0	50	20	0	0	0	1	0	1	0	0	0	100	50	100	50	80	50	100	3
695	4/30/2021 1:46:44	R_DS7vMm1ltpuNbq1	NL	1	1	1	0	0	1	0		Een minimuminkomen waar iedere burger recht op heeft.		100	2,099	36,738	37,549	6	100	100	100	100	4,207	45,381	46,012	9	100	100	63	68	13	10	2	0	0	1	0	1	0	0	0	93	0	0	0	0	0	0	2
776	4/30/2021 13:38:32	R_2D8Q06dLe49G4WF	NL	1	1	0	0	0	0	0		1000		82	44,701	126,264	131,942	4	81	51	85	51	26,835	26,835	28,258	1	61	73	51	61	41	71	31	0	0	0	0	0	0	0	1	71	69	73	72	71	64	94	1
569	4/30/2021 5:48:51	R_2YKipPvEyRoPZ9I	NL	1	1	0	0	0	0	0		voor iedereen een vast bedrag en afschaffing van alle andere uitkeringen		70	29,545	29,545	31,056	1	71	100	72	19	33,503	33,503	34,423	1	19	-88	81	16	52	50	51	0	0	0	0	0	0	0	1	51	0	39	57	23	24	99	2
899	4/30/2021 11:43:20	R_2Va5u5ya4hsqN5a	NL	2	-99	-99	-99	-99	-99	-99			Gegarandeerd inkomen	30	10,904	30,614	31,59	6	70	0	20	30	11,636	23,465	24,2	3	40	46	90	40	40	20	0	0	0	0	0	0	0	0	1	60	2	80	100	20	30	80	5
501	4/30/2021 1:54:09	R_3hs9Kl6fNHTs2gc	NL	1	1	0	0	0	0	0		Gegarandeerd minimuminkomen voor iedereen		1	24,583	26,385	32,084	2	1	50	2	9	25,747	25,747	27,303	1	2	29	19	50	4	30	91	0	1	0	0	0	0	0	0	81	1	10	50	41	70	50	4
711	4/30/2021 3:30:59	R_3FPw7YZ20R7xtbM	NL	1	1	0	0	0	0	0		Iedereen krijgt een basisinkomen van de overheid ongeacht de job, vermogen		50	38,945	62,314	63,932	3	65	80	60	60	35,515	35,515	39,407	1	65	40	10	10	20	20	20	0	0	0	0	0	0	0	1	75	20	90	90	30	80	30	5
575	5/2/2021 11:56:44	R_w5KzAYavh18puDL	NL	1	1	0	0	0	0	0		Een vast maandelijks bedrag dat elke inwoner van dat land krijgt.		70	46,316	46,316	48,158	1	70	80	71	72	25,803	25,803	26,824	1	59	70	18	70	19	82	21	0	1	0	0	0	0	0	0	40	8	28	94	2	78	62	3
407	4/30/2021 3:02:05	R_12D2AtoSIS8S7Qg	NL	1	1	0	0	0	0	0		Vast bedrag		9	37,829	61,351	62,497	7	9	8	10	8	3,473	11,377	12,293	8	10	20	10	7	61	4	7	0	0	0	0	0	0	0	1	29	9	9	81	71	83	100	3
499	4/30/2021 2:53:39	R_2fk438CGIp4He6m	NL	1	1	0	0	0	0	0		Een minimumbedrag dat je sowieso maandelijks krijgt.		92	24,245	24,873	25,67	2	82	96	82	72	20,227	20,227	21,23	1	77	61	38	11	32	82	17	0	0	1	1	0	0	0	0	71	54	70	64	46	22	78	3
700	5/2/2021 6:28:18	R_3MAsVJvDhAEHTeA	NL	1	1	0	0	0	0	0		Een minimum inkomen (ondergrens van loon) waar geen enkele werknemer mag onder vallen		1	39,512	39,512	41,87	1	10	0	0	8	33,436	33,436	35,732	1	9	1	92	0	82	0	0	0	1	0	0	0	1	0	0	61	10	10	29	9	9	80	2
473	5/2/2021 7:24:45	R_r24rl0XBWJuviN3	NL	1	1	1	0	0	0	0		Ieder heeft een loon om te starten. De rest kan maar moet je niet bijverdienen		50	13,985	31,131	31,907	7	53	69	51	25	8,323	19,909	20,899	9	25	53	0	71	0	78	0	0	1	0	0	1	0	0	0	79	26	100	39	56	64	53	2
431	4/30/2021 2:11:29	R_2TuuveNOd9uPECR	NL	1	1	0	0	0	0	0		Het inkomen dat nodig is om een fatsoenlijk bestaan te leiden		86	10,914	46,786	47,701	11	91	91	88	87	6,879	12,433	13,033	6	92	85	62	91	79	78	78	0	0	0	0	0	0	0	1	61	81	67	73	73	42	41	3
980	5/1/2021 14:57:11	R_20YECl7KiSI3eJ4	NL	2	-99	-99	-99	-99	-99	-99			netto inkomen, een bepaald bedrag	20	20,665	69,865	73,569	3	60	9	29	18	38,971	38,971	40,313	1	29	18	60	9	31	31	19	0	0	0	0	0	0	0	1	40	71	61	9	81	31	65	5
568	4/30/2021 1:46:18	R_1mluQIRQtqWBIAS	NL	1	1	0	0	0	0	0		Een maandelijks vast bedrag dat aan iedere Belg zou gegeven worden		82	12,376	35,352	35,857	5	81	92	100	49	17,483	28,239	30,451	6	60	39	81	91	50	10	20	0	0	1	0	0	0	1	0	71	0	58	0	0	0	38	3
411	5/8/2021 10:03:16	R_27CiucylGCkBHiW	NL	1	1	0	0	0	0	0		Dat iedereen een gelijke basis krijgt van loon		76	22,009	27,455	28,007	3	78	80	86	80	3,893	12,817	13,347	6	74	74	33	64	65	65	32	0	0	0	0	1	0	1	0	74	31	65	66	34	68	24	3
585	4/30/2021 6:34:04	R_vJfVIRSQcJFLzH3	NL	1	1	0	0	0	0	0		iedereen krijgt standaard een vast loon dat aangevuld wordt als je werkt		30	8,165	39,438	40,578	8	20	40	30	20	38,432	38,432	40,31	1	20	80	60	70	80	10	10	0	0	0	0	0	0	0	1	30	0	30	50	20	50	0	2
577	4/30/2021 2:36:33	R_1rjrGrcRwI3B7ai	NL	1	1	0	0	0	0	0		het minimum inkomen		0	37,201	39,668	41,832	2	0	0	0	0	24,721	24,721	25,808	1	8	0	50	48	49	49	49	0	0	0	0	0	0	0	1	9	0	0	0	0	0	100	4
408	4/30/2021 1:41:27	R_3G3WJ5bzwItJ4LQ	NL	1	1	0	0	0	0	0		Iedereen ontvangt een inkomen ongeacht als men wel of niet werkt		81	53,433	53,433	54,624	1	83	80	73	84	17,717	17,717	19,993	1	70	79	23	21	29	73	15	0	0	0	0	0	0	0	1	80	25	72	82	63	68	28	4
1084	4/30/2021 3:17:37	R_33p7mIbr5aID4CB	NL	1	1	1	0	0	0	1	bepaalde politieke partijen	een vast inkomen voor iedere volwassene gelijk ongeacht hun opleiding		90	75,794	75,794	79,604	1	80	60	75	80	58,184	58,184	60,748	1	75	75	70	20	50	50	50	0	0	0	0	1	0	0	0	75	30	60	20	10	20	20	2
1258	4/30/2021 10:49:11	R_3CGYygaKIDFSiPp	NL	1	1	0	0	0	0	0		Het minimumloon voor iedere inwoner		0	38,411	93,485	96,964	4	0	0	19	0	28,889	28,889	30,037	1	0	71	30	0	0	20	0	0	1	0	0	0	0	0	0	70	0	0	51	30	30	70	2
1414	4/30/2021 7:22:32	R_27xK9DBlJWga5nL	NL	1	1	0	1	0	0	0		een vast inkomen voor elke volwassene, bv.1000€, waarbij ieder zelf nog kan beslissen om bij te verdienen		60	120,957	121,734	123,298	2	60	90	51	55	37,162	37,162	38,615	1	58	61	50	40	40	91	50	0	0	0	0	0	0	0	1	41	30	46	61	62	61	50	4
1457	4/30/2021 1:58:17	R_1JXzF5z7FBKmu63	NL	1	1	0	0	0	0	0		Iedereen heeft recht op een minimum basisbedrag per maand		7	3,212	31,093	34,65	10	4	0	30	9	4,542	16,3	17,528	7	6	49	18	0	58	27	0	0	0	0	0	0	0	0	1	71	71	100	48	63	38	18	2
866	4/30/2021 12:09:44	R_3qsBSpzD0EJYDPr	NL	1	1	0	0	0	0	0		een loon dat haalbaar is voor iedereen		50	24,269	66,901	68,761	3	60	-88	51	51	39,07	39,07	40,795	1	51	61	62	61	62	51	30	0	1	1	0	1	0	0	0	61	31	33	51	51	51	51	6
1283	4/30/2021 2:12:07	R_2tg21i1uRdDbvab	NL	1	1	0	0	0	0	0		een minimuminkomen voor iedereen		21	91,633	91,633	93,535	1	11	25	5	11	77,219	77,219	78,735	1	22	39	61	10	75	22	0	0	1	0	0	0	0	0	0	33	0	0	0	0	52	51	6
543	4/30/2021 10:58:24	R_5hCTiydfyjBYrgl	NL	1	1	0	0	0	0	0		Minimumloon of inkomen dat iemand kan krijgen		15	13,556	68,489	72,744	8	25	0	16	15	7,359	21,047	21,698	4	14	45	70	2	77	15	1	0	1	0	0	0	0	1	0	48	9	8	96	50	80	40	2
873	4/30/2021 3:53:55	R_UJvBCxmCLGNKyw9	NL	1	1	0	1	1	0	0		Het recht om over minimale financiële middelen beschikken om waardig te knn leven		47	2,733	71,323	72,147	12	50	50	30	50	19,113	29,075	29,943	4	50	15	48	40	49	50	40	0	1	0	0	0	0	1	0	35	15	40	30	30	30	45	1
704	4/30/2021 2:25:53	R_2Y2Pm1UcN7qVbXC	NL	1	1	0	1	0	0	0		een minimum inkomen garanderen dat aan de levensbehoefte(n) kan voldoen		5	24,661	30,75	32,623	3	0	10	0	0	27,673	27,673	28,449	1	0	100	70	20	70	10	1	0	1	0	0	0	0	0	0	20	0	70	80	0	50	0	2
543	4/30/2021 4:40:50	R_sXto742ta4ms2Tn	NL	2	-99	-99	-99	-99	-99	-99			Een inkomen dat voor iedereen hetzelfde is	85	15,631	22,962	23,937	3	74	53	81	73	12,538	16,101	16,901	2	70	29	20	13	24	72	10	0	0	0	0	0	0	0	1	53	27	77	100	68	100	66	5
1027	4/30/2021 1:45:39	R_24dAVCm65WjCfjU	NL	1	0	0	0	1	0	0		een minimum gegarandeerd inkomen dat iedereen van de overheid krijgt.		50	293,812	331,521	331,918	7	30	0	29	30	20,151	20,151	22,827	1	30	11	66	31	64	30	31	0	1	0	1	1	0	0	0	64	82	81	43	82	44	84	2
873	4/30/2021 2:14:28	R_1eVnT0Dl6zCW5aA	NL	1	1	0	0	0	0	0		het minimum loon waar iedere Belg recht op heeft. Zit je eronder dan leef je onder de armoedegrens.		60	54,528	58,827	61,394	2	30	29	29	0	37,655	37,655	43,091	1	0	50	0	0	100	0	0	0	1	0	0	0	0	0	0	50	30	79	79	49	80	81	4
732	4/30/2021 1:53:30	R_2PigcfnTcOyTYXr	NL	1	1	0	0	0	0	0		vast inkomen ongeacht of je werkloos bent, werkt, op pensioen...		80	3,319	21,643	22,488	5	80	18	65	65	7,464	23,866	25,264	4	65	81	91	29	100	77	57	0	1	0	0	0	0	0	0	66	75	86	86	86	86	16	2
713	5/4/2021 3:03:23	R_3njEyljpk0HwPEf	NL	1	1	0	0	0	0	0		Iedereen krijgt een inkomen		71	4,291	47,491	48,333	21	68	100	69	81	3,797	35,24	35,92	19	79	93	90	27	84	31	70	0	0	1	0	1	0	0	0	71	21	80	63	40	38	35	2
788	4/30/2021 9:51:30	R_22QSOD1Mm9KeQ2Q	NL	1	1	0	0	0	0	0		een basisbedrag om in de levensbehoefte te voorzien		0	68,053	69,445	70,35	3	0	100	37	100	53,939	55,616	56,323	2	36	22	89	87	0	4	1	0	0	0	0	0	0	0	1	100	0	0	75	0	18	13	6
498	4/30/2021 2:04:03	R_xt77i2QEWuaWuL7	NL	1	0	1	0	0	0	0		in minimum inkomen voor iedereen		67	17,157	23,693	24,934	3	61	73	56	74	1,869	19,873	20,969	4	68	72	68	51	66	62	65	0	0	0	0	0	0	0	1	60	36	40	41	41	45	61	1
584	4/30/2021 7:38:17	R_22DELHoD75NTJGJ	NL	1	1	1	0	0	0	0		Ieder een basis en gelijkwaardige inkomen voorzien		80	4,23	31,83	32,428	8	86	86	80	86	6,035	28,24	28,788	6	82	70	76	71	50	41	5	0	1	1	0	1	0	0	0	15	100	100	69	84	50	75	3
778	4/30/2021 3:32:41	R_2pQqZN9L8qZfeCi	NL	1	1	0	0	0	1	0		een minimum loon		50	59,661	59,661	61,949	1	70	0	19	51	36,491	36,491	38,802	1	61	39	69	10	30	31	23	0	1	0	0	1	0	0	0	60	20	21	57	60	51	100	3
967	4/30/2021 10:45:42	R_3O1BjiEJ53vXLdM	NL	1	1	0	0	0	0	0		Een gewaarborgd bedrag voor iedereen.		0	26,395	26,395	29,175	1	0	0	0	0	52,567	52,567	54,426	1	0	20	70	0	90	0	0	0	0	0	0	0	1	1	0	10	100	0	70	60	0	90	4
932	5/2/2021 3:29:45	R_datFM0fX7R2mVuV	NL	1	1	0	1	0	0	0		Een basisuitkering zonder verplichtingen		50	17,598	18,612	19,464	2	50	50	50	61	13,584	13,584	15,729	1	50	81	19	0	50	61	0	0	1	1	0	0	0	0	0	72	0	100	30	44	66	67	3
893	4/30/2021 3:14:30	R_2pY3XGyi28bcQ2r	NL	1	1	0	0	0	0	0		een vast basisinkomen voor iedereen		100	25,178	49,773	51,913	8	100	51	82	100	19,346	29,304	30,713	2	100	76	51	100	0	0	0	0	0	1	1	0	0	0	0	43	51	15	51	48	63	51	5
405	4/30/2021 3:17:44	R_3KNIZc1bghdKT9P	NL	1	1	0	0	0	0	0		een inkomen dat de overheid garandeerd voor elke volwassene in dit land		60	27,24	27,24	28,445	1	37	17	40	82	11,059	11,732	13,763	2	53	53	63	65	62	84	54	0	1	0	0	0	0	0	0	5	45	46	58	46	66	35	1
779	4/30/2021 1:59:57	R_31FBmyHFnOR3qPR	NL	1	0	0	0	0	0	1	Sociaal huis	Bestaansminimum		68	22,11	49,861	50,809	10	39	0	81	40	14,634	27,934	28,852	2	39	0	50	0	18	69	87	0	0	0	0	0	0	0	1	39	100	20	20	88	88	87	3
827	5/3/2021 7:47:59	R_8nQwqEQbeNtMF6F	NL	1	1	0	1	0	0	0		een bedrag dat je maandelijks ontvangt, zonder dat je hiervoor ook maar iets moet doen om te leven		61	70,113	70,113	73,917	1	66	64	63	51	38,126	42,246	43,244	2	65	35	92	4	70	11	0	0	0	1	0	1	0	0	0	38	0	71	51	51	86	51	2
913	5/7/2021 13:06:16	R_3fjkpHCHrsvlIzK	NL	1	1	0	1	0	0	0		het inkomen dat men nodig heeft om zich van de basis noodzakelijkheden te voorzien		75	35,484	40,829	42,198	2	71	20	70	19	53,682	53,682	54,721	1	31	20	100	0	16	9	39	0	1	1	0	1	0	1	0	72	32	93	32	24	13	14	3
943	5/8/2021 8:56:38	R_1NxDK5ORV3jZ5ty	NL	2	-99	-99	-99	-99	-99	-99			geen idee	47	21,097	23,918	24,835	4	41	0	36	51	325,263	328,496	329,055	3	47	44	46	45	60	40	39	0	0	0	1	0	0	0	0	33	57	61	58	60	53	70	4
554	5/1/2021 14:26:14	R_51I9WkEc2HtsPU5	NL	1	1	0	0	0	0	0		Een vast minimum basisinkomen voor alle volwassen burgers voorzien		48	32,691	34,108	35,914	2	59	30	44	29	25,898	26,922	28,929	2	35	71	45	61	39	54	63	0	0	0	0	1	0	0	0	71	40	55	55	30	24	38	2
999	4/30/2021 2:37:34	R_1FfSNhlXn07uRGs	NL	2	-99	-99	-99	-99	-99	-99			minimumloon	30	54,279	70,636	72,349	2	60	0	20	30	57,042	67,382	69,335	3	50	50	70	50	71	20	61	0	0	0	0	0	0	0	1	50	70	70	70	80	40	40	3
635	4/30/2021 2:09:53	R_1IsKu19hD5G8lq2	NL	1	0	0	1	0	0	0		iedereen een vast minimumbedrag		50	28,576	39,836	41,716	4	53	2	40	41	20,431	20,431	22,61	1	7	11	57	0	54	10	1	0	0	0	0	0	0	0	1	21	99	9	0	36	36	9	4
1603	4/30/2021 14:51:41	R_22Kfj3c6tGc2RsJ	NL	1	1	0	0	0	0	0		Iedereen krijgt een gelijk minimuminkomen ongeacht het werk dat je al dan niet doet		65	165,224	280,916	282,38	28	60	50	55	17	3,691	40,084	41,249	10	30	52	56	61	57	57	35	0	1	0	0	1	0	0	0	74	35	59	35	18	23	50	2
837	4/30/2021 2:01:00	R_3dLpKN4uitU5L4y	NL	1	1	0	0	0	0	0		Een bepaald bedrag dat een persoon ontvangt, ondanks of hij/zij werkt of niet. Indien hij/zij niet werkt, neemt dit wél de plaats in van een werkloosheidsuitkering.		51	63,23	63,23	65,244	1	49	91	52	49	11,141	11,141	12,265	1	49	51	53	28	82	61	0	0	0	0	0	0	0	0	1	91	0	0	30	0	27	100	1
1199	4/30/2021 2:22:48	R_10AFHoed3YZYDUp	NL	1	1	0	0	0	0	0		Het minimuminkomen waar iemand recht op heeft		73	38,805	61,733	62,215	9	75	86	56	26	8,476	17,769	18,275	4	27	50	33	33	28	27	48	0	1	1	1	1	0	1	0	46	25	10	93	85	96	88	3
546	5/10/2021 2:17:45	R_2zoOWVLaYtytbPh	NL	1	1	1	0	0	0	0		Een bedrag dat elke persoon zeker moet hebben als inkomsten		20	36,723	54,648	55,391	3	20	51	44	15	6,48	14,376	15,025	3	17	71	43	51	51	18	21	0	1	0	0	0	0	0	0	18	38	52	42	47	36	46	4
1003	4/30/2021 2:27:25	R_5cDmLDqNfftfpXb	NL	1	1	0	0	0	0	0				71	63,138	63,138	69,775	1	71	0	70	71	45,436	45,436	47,356	1	72	60	50	30	80	30	19	0	0	0	0	0	0	0	1	77	20	70	50	20	50	50	3
512	5/1/2021 5:47:04	R_1FD4ED1kKqArWdu	NL	1	1	0	0	0	0	0		minimum inkomen		60	29,554	32,361	33,293	2	71	0	51	81	23,546	23,546	24,949	1	81	71	8	8	91	0	0	0	0	0	0	0	0	0	1	9	29	93	100	71	100	72	5
844	4/30/2021 12:26:14	R_qQ1ngU2MXf1pqoh	NL	1	1	0	0	0	0	0		Loon om niets tedoen		11	3,451	27,168	28,086	6	14	28	29	15	19,385	56,682	57,726	9	17	45	7	8	17	10	11	0	0	0	0	0	0	0	1	63	0	16	48	56	54	51	2
753	5/5/2021 8:19:26	R_2QlVCC6oIo3CzUr	NL	1	1	0	0	0	0	0		Voor iedereen geld om de basisbehoeften te doen		15	8,757	28,922	30,311	6	62	38	40	27	6,013	43,377	44,431	7	29	22	21	46	81	5	12	0	0	1	0	0	0	0	0	16	84	82	34	93	47	70	3
871	4/30/2021 7:50:16	R_2B3RX43ilbrnvTl	NL	1	1	0	0	0	0	1	Vakbond	Vast basisbedrag voor iedereen		51	25,501	64,9	68,334	15	39	10	44	30	25,737	40,186	41,8	4	9	30	60	10	50	41	62	0	0	0	0	0	0	1	0	71	0	0	0	0	0	0	1
720	4/30/2021 3:25:54	R_2s5Uv2PGhKy76Rz	NL	1	1	0	0	0	0	0		Dat IEDEREEN een inkomen krijgt om te voorzien in de basisbehoeftes zoals huisversting, voeding, energie, kleding, onderwijs		83	26,172	26,172	27,271	1	82	44	82	53	18,255	18,255	19,578	1	55	9	82	53	1	4	1	0	0	1	0	0	0	1	0	81	0	0	0	0	0	0	1
1387	5/4/2021 9:34:05	R_2v0xCgv7KZb901o	NL	1	1	0	0	0	0	0		een inkomen om aan de voornaamste behoeftes in het leven te voldoen zoals eten, water, elektrisiteit		65	80,67	80,67	85,057	1	62	0	61	70	56,96	56,96	63,552	1	65	76	81	0	0	0	0	0	0	0	0	0	0	0	1	100	0	0	81	51	51	0	2
423	4/30/2021 10:54:40	R_1PRVKIYzEdCGx6S	NL	1	1	0	0	0	0	0		Iedereen krijgt 1000 €, ongeacht zijn activiteit		96	10,109	20,783	21,586	7	96	98	98	100	16,093	17,436	18,031	2	99	95	46	96	46	2	4	0	0	0	0	0	0	0	1	86	2	5	86	53	57	7	4
621	4/30/2021 8:31:06	R_3eypIJMlu2R912x	NL	1	1	0	0	0	0	0		Een inkomen waarin je jezelf voldoende kan voorzien in je basisbegoeften		60	18,902	48,78	55,283	11	60	59	40	60	9,632	25,771	26,377	7	51	71	61	0	53	53	52	0	1	0	0	1	0	1	0	67	39	91	78	59	52	53	5
1034	4/30/2021 7:03:48	R_3RxVzQiY5mxDNHk	NL	1	1	0	0	0	0	0		een wettelijk gegarandeerd (minimum ) inkomen van overheidswege		0	58,945	88,643	90,564	6	8	0	0	0	29,673	30,849	32,234	2	0	0	30	0	0	0	0	0	0	0	0	0	0	0	1	93	0	100	100	75	0	92	4
647	5/2/2021 4:30:16	R_Xtbm3wMTnOqA6IN	NL	1	1	0	0	0	0	0		Iedereen ontvangt een "basisbedrag" waarmee de basics kunnen betaalt worden		100	23,331	26,085	27,269	2	60	30	81	29	37,253	37,253	52,763	1	80	49	0	0	0	70	81	0	0	0	1	0	0	0	0	30	100	40	81	100	90	70	1
432	5/1/2021 4:33:20	R_210wO5TGXA17mHH	NL	1	1	0	0	1	0	0		wat iedereen minimum ter beschikking zou moeten hebben om in zijn onderhoud te voorzien		75	17,725	20,837	21,394	3	51	82	45	80	16,274	16,274	17,63	1	51	60	80	75	20	65	90	0	0	0	0	1	0	0	0	71	90	60	60	80	60	90	3
439	4/30/2021 2:04:27	R_1OPOcOzhSoUh01G	NL	1	1	0	1	1	1	0		Een vast bedrag in valuta dat elke inwoner - eventueel afhankelijk van bepaalde voorwaarden (leeftijd, nationaliteit etc.) - van ene land zou krijgen van de overheid van dat land.		93	26,774	26,774	32,52	1	82	82	83	98	14,959	16,073	17,25	2	88	48	0	9	55	46	2	0	0	1	1	1	0	0	0	1	93	8	10	25	13	24	5
274	4/30/2021 9:20:13	R_3kLd1e0o997N42e	NL	1	1	0	0	0	0	0		Bedrag dat mensen minstens nodig hebben		67	2,451	5,692	6,389	3	52	0	38	53	,72	4,964	5,715	3	52	70	40	52	90	29	0	0	0	0	0	0	0	0	1	59	75	84	66	64	33	71	3
578	5/1/2021 3:02:07	R_1oBbtrAtkN9yE9K	NL	1	1	0	0	0	1	0		Basisbedrag waar iedereen recht op heeft, een minimum om mee te kunnen overleven		100	22,993	38,716	39,536	4	70	100	41	70	12,353	26,134	26,842	6	57	74	100	82	24	90	100	0	0	0	0	0	0	0	1	75	0	80	59	0	0	0	2
819	4/30/2021 5:39:02	R_Df2GJbaWpZa6SY1	NL	1	1	0	0	0	0	0		Bruto loon		81	1,947	11,18	12,079	9	79	63	63	79	4,116	39,816	40,778	10	78	40	52	60	74	60	42	0	0	0	0	0	0	0	1	82	89	49	67	72	76	91	4
301	4/30/2021 10:07:30	R_22lufyQu0MNp9UP	NL	1	1	0	0	0	0	0		Minimaal loon/uitkering voor iedereen		0	,887	2,107	2,637	2	0	56	0	24	,515	3,301	3,759	2	76	45	0	0	0	0	0	0	1	0	1	0	0	0	0	0	35	100	100	32	100	16	5
1651	4/30/2021 11:12:26	R_Owd1LIGZRXCBJO9	NL	1	1	0	0	0	1	0		Een minimuminkomen, een bedrag waarover de regeringen veel praten, maar weinig mee doen		71	264,199	265,682	267,421	2	72	67	61	70	10,8	10,8	12,289	1	71	76	80	29	76	68	61	0	0	0	0	0	1	0	0	87	22	22	21	21	22	88	2
2190	4/30/2021 4:27:35	R_2yszFHCUPcduwcz	NL	1	1	0	0	0	0	1	Vakbondswerk	Een minimale bestaanszekerheid		80	14,775	42,2	43,826	8	87	31	80	75	8,409	19,289	20,782	6	74	80	9	10	8	50	7	0	0	0	0	0	0	0	1	69	0	1	0	4	2	1	1
932	5/1/2021 0:58:28	R_3PyPCOowK7ZC0RO	NL	1	1	0	0	0	0	0		Het inkomen wat iedereen zou moeten krijgen		65	20,868	49,634	51,193	8	70	81	55	61	10,891	39,961	42,23	7	60	61	45	31	90	60	40	0	0	0	0	1	0	0	0	70	0	65	45	30	60	60	1
862	4/30/2021 1:49:33	R_2VaKELCivJWQoCo	NL	1	1	0	0	0	0	0		Een vast bedrag dat ieder belg krijgt elke maand		0	59,142	72,87	74,064	6	0	29	9	0	35,419	49,648	50,502	3	0	72	0	0	0	0	0	0	0	0	0	0	0	0	1	49	23	50	89	24	83	65	3
554	5/1/2021 0:07:06	R_qQTwquhV1hR5gPf	NL	2	-99	-99	-99	-99	-99	-99			Leefloon	64	14,669	47,74	48,671	15	57	34	53	52	16,645	25,902	26,723	5	53	64	71	34	22	75	40	0	1	1	0	1	0	1	0	64	53	53	39	58	29	60	4
439	4/30/2021 1:58:51	R_3GoVvC6fUarxdQE	NL	1	1	0	0	0	0	0		iedere volwassen persoon krijgt een (laag) inkomen en kan dit verhogen door te werken.		100	9,476	17,397	25,689	3	91	100	76	92	17,844	17,844	19,305	1	88	72	91	7	61	73	71	0	0	0	0	0	0	0	1	85	0	12	7	3	2	13	2
640	4/30/2021 2:09:50	R_1eOW84E1J1uetpN	NL	1	1	0	0	0	0	0		minimuminkomen		9	36,617	40,091	42,009	2	9	11	51	5	23,684	23,684	24,97	1	5	71	41	5	40	7	0	0	0	0	0	0	0	0	1	72	15	22	77	23	76	100	2
1010	4/30/2021 1:59:59	R_1geeeqHwcBDriYB	NL	2	-99	-99	-99	-99	-99	-99			Het minimum inkomen dat iedereen zou moeten krijgen	30	38,059	38,059	39,788	1	51	13	61	5	41,532	44,65	45,683	2	31	19	70	41	21	51	11	0	0	0	0	0	0	0	1	42	8	9	9	6	7	6	6
720	4/30/2021 1:50:02	R_3qlgGYAzxrEyfEo	NL	1	1	0	0	1	0	0		Vast inkomen		50	41,328	75,486	79,289	3	50	41	61	50	19,482	19,482	21,556	1	51	39	51	30	71	50	40	0	0	0	0	0	0	0	1	41	28	28	65	27	65	51	2
623	4/30/2021 2:17:47	R_2sCmIg52I2J7GPn	NL	1	1	1	0	0	0	0		Onvoorwaardelijk inkomen voor iedereen		1	8,404	43,271	44,393	12	0	0	0	0	3,2	12,136	13,046	3	0	15	10	0	0	0	0	0	0	0	0	0	0	0	1	39	0	7	0	0	0	9	1
517	5/3/2021 8:07:35	R_3a66ZjLBYIkmiiZ	NL	2	-99	-99	-99	-99	-99	-99			net voldoende om te overleven	50	64,091	64,091	65,023	1	-88	50	50	50	43,101	43,101	43,992	1	51	44	53	50	51	49	50	0	0	0	0	0	0	0	1	49	0	51	51	0	49	51	6
768	4/30/2021 2:45:18	R_3FIFKWZ0DktiiK1	NL	1	1	0	0	0	0	0		iedere volwassene ontvangt een bepaalde som om basisbehoeften te kunnen dekken		30	13,916	67,015	68,689	5	61	61	-88	31	20,495	30,277	31,411	3	41	40	30	30	61	10	20	0	0	0	0	0	0	0	1	81	0	30	31	0	39	30	1
959	4/30/2021 2:02:55	R_3rNC9FnNN6sgznb	NL	1	1	0	0	0	0	0		een som geld die u moet in staat stellen om aan uw basisbehoeften te voldoen		0	46,749	56,43	67,822	3	19	0	20	0	10,273	31,123	32,467	3	20	50	50	0	50	0	0	0	0	0	0	0	0	0	1	80	10	81	70	0	0	60	2
602	4/30/2021 6:57:34	R_1pnyVkb2cVELW4Z	NL	1	1	0	0	1	0	0		een gegarandeerd inkomen		51	48,296	48,296	49,538	1	30	40	51	51	12,828	12,828	19,041	1	40	92	51	51	51	51	51	0	0	0	0	0	0	0	1	51	40	61	51	42	43	50	3
449	4/30/2021 11:24:59	R_1n6FkoMo0YUU3De	NL	1	1	0	0	0	0	0		een gegarandeerd inkomen dat aan iedereen wordt toegekend		19	28,074	28,862	32,115	2	71	0	71	9	20,17	20,17	21,791	1	70	40	19	0	72	19	18	0	1	0	0	0	0	0	0	41	19	19	31	32	71	72	4
865	4/30/2021 9:29:35	R_3Mh4Ab3zEEDzBJv	NL	1	1	0	0	0	0	0		geen idee		49	71,936	76,444	79,695	2	51	51	40	88	35,662	35,662	38,933	1	51	80	51	8	51	51	51	0	0	0	0	0	0	0	1	87	72	51	63	51	51	51	6
436	5/2/2021 2:24:18	R_3fGCOpTT11gbRhC	NL	1	1	1	0	0	0	0		Een som geld van de overheid dat iedereen elke maand krijgt. Andere toelagen, zoals kindergeld, zitten daarin vervat		8	12,946	45,749	46,543	7	18	43	13	0	14,514	17,97	18,795	2	0	72	69	0	0	0	0	0	0	0	0	0	0	0	1	62	24	61	24	23	0	38	2
1098	5/4/2021 5:44:39	R_ZlvZ3CMUm1qfPxv	NL	1	1	0	0	0	0	0		Min bedrag om te overleven		70	28,277	94,82	96,096	14	60	69	60	68	16,497	52,489	53,436	6	66	70	42	16	80	34	7	0	1	0	0	0	0	0	0	42	15	25	62	43	47	79	2
639	5/3/2021 11:28:59	R_1JIyWS9txZOfbrs	NL	1	1	0	0	0	0	0		Een som waarmee je zonder zorgen je basisbehoeften kan betalen		10	26,766	29,214	37,721	2	50	0	50	10	27,69	27,69	28,309	1	50	70	65	20	40	50	60	0	0	0	0	0	0	0	1	40	50	50	80	65	60	50	3
627	4/30/2021 6:11:12	R_YSnNYadWdMnF2sV	NL	1	1	1	0	0	0	0		Een inkomen dat iedere persoon (Belg) krijgt, ongeacht de financiële situatie of beroepsactiviteit (geen voorwaarden aan verbonden)		54	25,956	25,956	27,613	1	47	75	37	43	7,344	19,455	20,536	3	39	60	61	44	15	24	6	0	1	1	0	0	1	1	0	65	7	66	8	8	8	56	2
810	4/30/2021 9:14:34	R_29ttJtD1k77Ywu9	NL	1	1	0	0	0	0	0		minimumbedrag dat wordt toegekend aan een huishouden		20	50,891	53,308	55,803	2	30	19	61	20	28,13	29,588	31,007	2	20	51	40	21	51	31	61	0	0	0	0	0	0	0	1	61	0	68	68	48	51	58	1
657	4/30/2021 5:39:37	R_A060Pwk2Jijx6hj	NL	1	1	0	0	0	0	0		Voor iedere Belg of inwoner van België een vast minimumbedrag als inkomen		18	15,206	53,908	55,215	3	30	0	30	50	12,357	24,568	26,264	5	30	81	30	30	50	30	30	0	0	0	0	0	0	0	1	92	52	40	50	52	50	52	3
676	5/6/2021 13:22:35	R_2duJy0xzYL5LDlS	NL	1	1	0	0	0	0	0		iedereen kent een zelfde loon als basisinkomen		50	34,1	34,1	36,564	1	71	0	51	51	22,586	22,586	25,399	1	60	51	60	10	10	60	0	0	0	0	0	0	0	0	1	70	10	80	30	51	40	80	3
1741	5/6/2021 6:39:37	R_1iqeolyhuzj38CH	NL	1	0	0	0	0	0	1	politiek	Inkomen waarmee men zijn vaste kosten en andere noodzakelijke kosten maandelijks worden gedekt voor het gezin. Bepaald n.a.v. berekeningen o.b.v. reële en realistische cijfers per regio, stad/gemeente.		62	85,722	141,95	144,951	4	51	51	51	51	53,814	53,814	55,02	1	30	30	81	30	51	51	29	0	0	0	0	0	0	0	1	40	30	30	30	51	51	51	3
1431	4/30/2021 4:57:59	R_1jwBMJOOEjVBmFr	NL	1	1	1	1	0	0	0		Een bedrag waarmee je maandelijks je dagelijkse behoeften kan betalen zonder meer		19	27,256	108,502	110,78	10	61	0	19	84	28,801	56,101	58,066	9	82	-88	81	7	51	62	19	0	0	0	0	0	0	0	1	81	19	85	100	20	58	17	2
339	4/30/2021 23:31:58	R_29d0a2rTMOnVHa5	NL	1	1	0	0	0	0	0		Een inkomen voor iedereen ongeacht leeftijd, herkomst, werk,...		16	1,37	4,921	5,654	4	32	43	42	43	,413	11,987	12,598	11	40	76	92	32	44	54	69	0	0	0	0	0	0	0	1	73	75	75	100	45	50	90	4
577	4/30/2021 2:16:55	R_25AQscXgrNkW026	NL	1	1	0	0	0	0	0		gegarandeerd inkomen		49	14,672	58,118	60,626	2	50	21	19	31	24,684	26,395	30,213	2	30	58	16	2	46	47	2	0	0	0	0	0	0	0	1	50	75	23	22	94	54	0	3
479	5/10/2021 5:27:47	R_1nSY5m1m0nQgKPZ	NL	1	1	0	1	0	0	0		aan vast bedrag dat maandelijks wordt uitgedeeld aan iedereen ongeacht de werkfunctie van een persoon		81	32,229	32,229	33,424	1	67	70	60	74	24,741	24,741	25,47	1	71	61	30	2	20	20	0	0	0	0	0	0	0	0	1	61	0	55	55	5	40	75	3
839	5/3/2021 6:26:29	R_1lAiD8t6iQXf6Dy	NL	1	1	0	0	0	0	0		maandelijks een som ontvangen waarmee bepaalde basisbehoeftes betaald kunnen worden		60	75,799	75,799	76,933	1	64	60	70	55	34,931	49,441	50,824	3	59	92	35	14	50	70	30	0	0	0	0	0	0	0	1	94	95	30	84	87	58	80	1
1111	5/1/2021 20:02:26	R_3mmVTIWGmvxsu9R	NL	1	0	0	0	0	0	1	De politieke partij Vivant	een gegarandeerd inkomen voor iedereen		75	69,924	82,008	84,862	2	71	81	90	81	62,904	73,706	76,166	2	60	0	91	31	20	91	30	0	0	0	1	0	1	0	0	30	0	20	0	0	0	25	1
579	4/30/2021 1:42:55	R_2SBQqxX4inHAcZG	NL	1	1	0	1	1	0	0		Een vast bedrag voor elke Belg		100	13,764	24,518	26,085	7	99	77	100	100	2,383	25,831	26,592	7	87	16	60	15	19	91	6	0	1	0	0	0	0	0	0	37	100	100	80	80	70	49	2
823	5/1/2021 2:34:49	R_3NyNcvYP3PxfJKp	NL	1	1	0	1	1	1	0		het minimum inkomen nodig om te leven		30	51,582	71,175	74,927	6	55	20	55	-88	39,31	41,438	41,445	2	60	60	70	10	80	20	10	0	1	0	0	1	0	0	0	40	90	30	60	75	55	90	3
717	5/7/2021 8:06:38	R_DuaPXKUxelkavjb	NL	2	-99	-99	-99	-99	-99	-99			iedere persoon heeft recht op een zekere maandelijkse som om te leven	100	34,7	39,875	41,349	5	92	0	75	10	33,876	33,876	35,325	1	0	0	17	66	72	0	0	0	0	0	0	0	0	0	1	14	0	17	30	41	96	30	3
588	4/30/2021 7:56:44	R_XMJfNewzXScpuTL	NL	1	1	0	0	0	0	0		iedereen boven de 18 een inkomen geven van bv 1000 euro en dan mag iedereen kiezen wat hij als job echt wil doen erbovenop, om de armoede te verminderen maar dan gaan ook andere sociale systemen verdwijnen zoals uitkeringen en zo		40	15,053	47,372	51,787	8	32	30	55	39	16,644	31,358	33,439	5	30	66	81	10	0	61	0	0	0	1	0	0	0	1	0	74	28	60	30	30	30	80	2
710	4/30/2021 9:33:35	R_3QPemmcpc7osvMB	NL	2	-99	-99	-99	-99	-99	-99			Het minimumloon dat je nodig hebt om te kunnen leven	50	18,632	43,302	44,348	5	50	70	60	40	12,492	24,499	26,287	4	50	70	41	70	61	50	41	0	0	0	0	0	0	0	1	70	90	90	60	85	90	100	6
625	5/7/2021 9:54:56	R_2eUYemkPu0Q9rqQ	NL	1	1	0	0	0	0	0		Een inkomen dat iedereen sowieso krijgt van de staat.		29	60,021	63,447	70,054	3	38	72	34	32	39,109	39,109	40,052	1	27	38	62	0	15	15	16	0	0	0	0	0	0	0	1	73	23	95	71	35	55	37	2
486	5/6/2021 14:17:27	R_2DXIjk5NaLRVw3Y	NL	1	0	0	0	1	0	0		Een vast inkomen voor iedereen		100	2,63	27,258	27,801	12	100	100	100	70	7,293	21,516	22,061	9	63	81	18	0	0	100	100	0	0	0	0	1	1	1	0	100	100	92	77	76	66	100	1
686	5/4/2021 5:57:01	R_10xDXrc1mqcEw2c	NL	1	1	0	0	0	0	0		Los van eventueel werk dat men verricht krijgt iedereen een basisinkomen.		0	29,293	29,293	32,127	1	1	0	0	0	32,58	32,58	34,712	1	0	100	0	0	0	0	0	0	1	0	0	0	0	0	0	19	10	100	82	60	83	61	5
332	5/3/2021 5:56:37	R_2owix4XaKIqLlAZ	NL	1	0	0	0	1	0	1	werk	een minimum inkomen dat nodig is		73	2,898	3,444	4,816	2	66	90	70	92	3,28	3,28	4,324	1	60	55	0	30	51	75	10	0	0	0	0	1	0	0	0	60	100	85	39	71	0	80	4
887	4/30/2021 2:27:43	R_1Fndjbd3Fv8OYEO	NL	1	1	0	0	0	0	0		Iedereen hetzelfde basisinkomen ????		1	15,393	49,401	50,774	7	16	0	18	49	9,048	36,508	37,924	9	41	1	0	0	3	3	91	0	0	0	0	0	0	0	1	10	40	10	28	79	30	98	6
1025	4/30/2021 13:39:19	R_3iEYYbVBRrnjLpA	NL	2	-99	-99	-99	-99	-99	-99			voor iedereen een vast bedrag als startende werknemer	72	61,142	63,775	65,695	2	41	0	30	45	50,17	50,17	52,24	1	57	38	48	57	70	25	62	0	0	0	0	0	0	0	1	30	1	0	65	18	58	65	4
448	4/30/2021 2:15:58	R_shaLsivrSafWdup	NL	1	1	0	0	0	0	0		Leefloon: basisvergoeding omdat je in Belgie gedomicilieerd bent		19	28,561	31,196	32,556	2	29	0	29	19	8,748	8,748	10,267	1	28	61	0	0	19	0	0	0	0	0	0	0	0	0	1	81	0	100	49	51	51	20	5
1147	5/6/2021 0:51:18	R_3CBegDuvSTn3sTC	NL	2	-99	-99	-99	-99	-99	-99			Een bedrag dat je minimum elke maand als inkomen zou moeten hebben	13	50,768	50,768	55,931	1	19	100	3	0	39,242	39,242	41,319	1	51	0	100	0	0	28	0	0	0	0	0	0	0	0	1	59	0	60	53	0	100	100	3
792	5/1/2021 3:38:46	R_2YeKPhKeRnujoMI	NL	1	1	0	0	0	0	0		een globaal inkomen zonder eventuele extra's		50	70,94	70,94	75,591	1	40	40	51	45	34,095	34,095	41,167	1	45	40	19	51	61	40	19	0	1	0	0	0	0	0	0	40	30	30	60	50	60	60	4
794	4/30/2021 7:57:06	R_1FrEh6nBDAOvL6M	NL	1	1	1	1	1	0	0		Demotivatie premie		0	15,132	18,601	20,431	3	0	0	10	11	16,725	31,194	31,699	3	14	28	18	82	28	0	0	0	0	0	0	0	1	0	0	37	0	76	66	26	100	3	4
2004	5/2/2021 9:04:34	R_R4CI8YaUhXPfWNj	NL	1	1	0	0	0	0	0		een inkomen niet gerelateerd met de beroepsloopbaan		71	172,357	172,357	175,862	1	65	71	56	61	53,33	53,33	54,917	1	60	61	55	-88	65	40	40	0	0	0	0	0	0	0	1	40	61	44	56	62	56	56	2
428	5/1/2021 11:41:23	R_2SvOpy1pjY0l3pd	NL	1	1	0	0	0	0	0		iedereen basisinkomen en door te werken kan je meer verdienen		99	16,147	36,701	37,68	5	88	95	98	81	5,682	13,766	14,553	5	96	92	92	90	82	89	88	0	0	0	0	0	0	0	1	86	77	54	53	64	62	100	4
565	4/30/2021 11:58:52	R_1rwc1EZJPRWEbyy	NL	1	1	0	0	0	0	0		niet genoeg om te leven teveel om dood te gaan		100	30,37	33,987	35,614	3	100	100	99	100	19,507	22,364	24,318	2	100	100	0	0	100	100	1	0	0	0	0	0	0	0	1	81	39	27	1	2	2	1	3
1071	4/30/2021 2:18:41	R_1jiSU2DpolXoB0C	NL	1	1	1	1	0	0	0		een deftig huishuur kunnen betalen, voldoende middelen om eten en producten te kunnen kopen voor dagelijkse behoeften.		92	49,216	72,321	74,303	8	60	50	70	90	25,292	56,892	60,299	5	60	50	10	10	90	10	10	0	0	0	1	0	0	0	0	60	90	10	0	90	10	0	3
495	5/1/2021 7:32:35	R_1PXeSsjAuXyslti	NL	1	1	0	0	0	0	0		iedereen krijgt een minimum bedrag voor inkomen		81	28,047	37,587	42,316	6	71	71	82	83	14,448	14,448	15,504	1	70	70	52	8	80	82	81	0	1	0	0	1	0	0	0	82	90	72	97	97	85	98	2
860	4/30/2021 4:22:51	R_shio0dgGJsOxS37	NL	1	1	0	0	0	0	0		voor iedereen een vast bedrag ongeacht de werkelijke bijdrage		10	72,469	72,469	73,956	1	11	9	4	10	196,951	196,951	202,523	1	10	81	0	0	51	0	0	0	0	0	0	0	0	0	1	61	73	2	3	60	20	69	4
550	4/30/2021 2:46:11	R_1imqZojjKwSr6VZ	NL	1	1	0	0	0	0	0		een minimaalbedrag waar iedereen recht op heeft		28	29,871	45,025	47,334	2	45	50	30	31	22,449	22,449	23,862	1	36	47	51	8	74	27	27	0	0	0	0	0	0	0	1	65	0	10	84	51	85	100	6
324	5/1/2021 6:25:27	R_aaWxGJOTBTQgbrr	NL	1	1	0	0	0	0	0		Het laagst mogelijke uitkering om te voorzien in basisbehoeften		66	7,719	18,399	19,125	4	64	62	50	32	11,193	13,071	13,703	4	50	40	13	50	15	50	8	0	0	0	0	0	0	0	1	50	20	42	64	43	63	49	6
696	4/30/2021 2:24:06	R_pQ7pnLL4UKDdnMJ	NL	1	1	0	0	0	0	0		Een inkomen dat iedereen op zijn minst krijgt		100	18,56	18,56	19,981	1	100	100	100	81	16,821	17,662	18,465	2	100	100	100	0	0	0	0	0	0	0	0	0	0	0	1	0	100	100	100	100	100	100	5
1222	5/4/2021 3:02:59	R_2ckneyCvUnnMeqz	NL	2	-99	-99	-99	-99	-99	-99			iedereen heeft minstens dit bedrag als loon	51	14,989	35,646	36,914	8	59	50	52	50	13,956	22,751	25,009	3	51	70	56	51	0	70	59	0	0	0	0	0	0	0	1	40	80	0	51	51	39	100	2
737	5/3/2021 23:32:20	R_AMz6m4uPFGYwWWZ	NL	1	1	0	0	0	0	0		Iedere persoon ontvangt basisinkomen		59	2,355	44,455	47,752	7	62	68	50	44	17,307	24,851	26,032	3	49	56	66	28	41	55	20	0	0	0	0	0	1	0	0	60	38	61	62	47	51	62	3
445	5/1/2021 9:51:54	R_6PPDpO9j2MHw6f7	NL	1	1	0	0	0	0	0		Een inkomen waarvan je kan leven, waarvan je uw basisbehoeften kan betalen.		80	7,6	20,872	21,358	5	70	50	50	40	7,758	21,912	22,63	4	30	70	70	70	50	50	50	0	0	0	0	0	0	0	1	90	0	0	0	2	0	0	6
365	5/4/2021 11:02:07	R_1mqKIZo7mJrYQsc	NL	1	1	0	0	0	0	0		inkomen om rond te komen		43	3,513	3,513	4,579	1	59	65	58	60	2,298	2,298	3,331	1	39	39	41	37	59	56	56	1	0	0	0	0	0	0	0	59	30	30	32	31	45	35	2
1569	4/30/2021 2:08:40	R_Op9q4UhOZsYcxZ7	NL	2	-99	-99	-99	-99	-99	-99			een soort minimum inkomen	40	14,991	67,671	68,192	7	40	80	40	40	76,567	167,566	168,272	4	50	50	0	0	0	40	0	0	0	0	0	0	0	0	1	50	50	70	50	20	70	100	3
805	5/1/2021 9:00:01	R_25u8yd4VBrfF8ly	NL	1	1	0	0	0	0	0		Is een inkomen dat boven de minimum lonen en uitkeringen is		68	2,645	112,11	113,481	21	50	0	0	70	2,146	62,895	63,601	14	53	61	7	64	29	60	8	0	0	1	0	1	1	1	0	69	13	11	7	0	0	0	1
787	4/30/2021 3:23:25	R_3iOUmGEALvaf1xJ	NL	1	1	0	0	0	0	0		gegarandeerd inkomen dat je van de overheid kan krijgen		0	28,792	137,439	139,804	3	0	39	1	0	29,395	29,395	32,141	1	0	82	50	0	60	0	0	0	0	0	0	0	0	0	1	50	0	41	40	40	40	99	4
554	4/30/2021 2:06:32	R_1luA1XPT844MRRM	NL	1	1	0	0	0	0	0		Een vast bedrag dat iedereen krijgt ongeacht de activiteit		4	3,021	37,805	39,313	6	5	100	6	0	8,043	22,464	23,174	6	5	60	9	0	5	8	3	0	1	0	0	0	0	0	0	30	25	40	80	50	65	81	4
448	5/2/2021 6:24:54	R_1NmngsLNU9MG1WE	NL	1	1	1	0	1	0	0		Inkomen voor iedereen		16	6,667	20,769	28,715	7	50	74	19	28	7,755	21,043	22,241	9	31	81	79	0	6	6	6	0	0	0	0	0	0	0	1	84	0	82	0	0	0	61	1
877	4/30/2021 9:46:51	R_3RjDQloXe1OR62h	NL	1	1	0	1	0	0	0		Minimum loon dat nodig is om te le leven		71	18,4	83,809	84,764	13	77	41	90	58	11,596	42,503	43,917	8	52	54	57	40	64	65	38	0	0	0	0	0	0	0	1	66	55	92	72	84	87	87	1
684	4/30/2021 2:08:57	R_1JFbjWQVXeYwVsG	NL	1	1	0	0	0	0	0		een soort minimum leefloon voor elke Belg		81	40,48	40,48	44,53	1	82	51	61	86	28,992	28,992	30,962	1	62	93	54	1	51	51	20	0	0	0	0	0	0	0	1	40	0	51	51	51	62	41	3
459	4/30/2021 2:50:03	R_31jgX95UEcaipKM	NL	1	0	0	0	0	1	0		inkomen waarover iedereen zou moeten beschikken		46	31,169	31,482	34,703	2	40	71	6	24	23,102	23,102	25,49	1	29	51	40	31	61	51	49	0	0	0	0	1	0	0	0	41	100	73	52	79	54	69	4
544	4/30/2021 4:36:40	R_2EaUYtLyt5JMsD2	NL	2	-99	-99	-99	-99	-99	-99			?	0	6,518	24,682	25,801	6	0	0	0	0	10,14	13,49	14,47	2	0	9	20	0	0	10	0	0	1	0	0	0	0	0	0	90	0	0	0	0	0	60	1
431	4/30/2021 7:46:34	R_2VC40RRWKNdZO32	NL	1	1	0	0	0	0	0		een vast bedrag voor iedereen ongeacht dat je werkt of niet		72	22,387	22,387	25,221	1	70	66	69	74	2,569	10,651	12,808	9	67	60	61	64	66	64	66	0	0	0	0	1	0	0	0	67	79	80	81	83	43	82	2
719	4/30/2021 8:12:47	R_10SZP4c1K88xfPF	NL	1	1	0	0	0	0	0		een min. maandelijks inkomen voor eenieder of je nu werkt of niet		45	30,989	42,373	43,994	2	40	40	50	50	30,127	56,233	57,102	2	50	35	41	9	35	32	14	0	0	0	0	0	0	0	1	25	20	65	65	50	73	100	4
1023	4/30/2021 3:07:10	R_23V0MQ7a55ZhprD	NL	1	1	0	0	0	0	0		Dat er voor iedereen een minimale inkomengrens vaststaat		11	9,076	32,783	38,858	3	6	0	4	1	7,081	26,771	31,797	5	1	28	65	52	53	61	69	0	0	0	0	0	1	1	0	77	71	65	56	45	55	79	2
381	4/30/2021 6:12:00	R_6ooLIuI2HFuWXjX	NL	1	0	0	0	0	1	0		het inkomen dat elke persoon zou moeten krijgen		1	27,207	27,207	31,244	1	9	0	0	0	15,5	15,5	16,86	1	0	50	9	0	0	0	0	0	1	0	0	0	0	0	0	0	51	37	7	9	0	3	4
753	4/30/2021 8:14:23	R_3fjWw5fMByxN8Vb	NL	1	1	0	0	0	0	0		een minimum bedrag voor bv . gepensioneerde		62	37,07	47,513	49,323	2	59	51	51	61	24,3	26,634	28,1	3	51	51	22	51	29	51	70	0	0	0	0	0	0	0	1	69	41	52	51	42	63	65	3
962	4/30/2021 1:51:05	R_24wMuIRsRimbwpB	NL	1	0	0	0	0	0	1	De vroegere politieke partij waar Roland Duchâtelet deel van uit maakte: Vivant sprak al vele jaren geleden over een basisinkomen voor iedere Belg.	Iedereen krijgt een vast bedrag inkomen gestort ongeacht leeftijd, beroep of sociale klasse.		100	8,834	26,27	27,161	9	85	50	80	100	18,751	27,855	28,546	5	85	90	19	1	0	0	0	0	0	0	1	0	1	1	0	79	95	97	93	95	97	95	1
646	5/3/2021 15:55:39	R_1JLOufxUghLCYCo	NL	1	1	0	0	0	0	0		Een minimumloon voor iedereen.		5	2,361	18,354	20,575	8	5	0	5	5	3,085	10,2	11,123	6	5	75	50	5	5	5	5	0	0	0	0	0	0	0	1	30	5	5	65	5	35	35	2
454	5/3/2021 2:35:57	R_UnjpR9HwalaJ89b	NL	1	1	0	0	0	0	0		Iedereen krijgt hetzelfde 'startbedrag' en kan daarbovenop nog bijverdienen.		61	5,357	28,422	29,847	2	68	39	64	29	23,228	23,228	24,173	1	32	79	69	29	28	28	28	0	1	1	0	0	0	1	0	80	94	68	80	90	40	96	2
665	4/30/2021 14:06:15	R_1QbYwbasXPSNsVZ	NL	1	1	0	0	0	0	0		MINIMUM BEDRAG		80	134,535	144,225	145,955	4	80	70	71	81	16,301	16,301	17,99	1	71	71	70	70	70	71	72	0	1	0	0	0	0	0	0	71	70	81	71	72	81	72	3
2522	4/30/2021 2:21:19	R_3g8cvPQzvM3cePG	NL	1	1	0	0	1	0	0		gegarandeerd bedrag dat je krijgt vd overheid		30	31,443	65,909	67,723	5	61	0	60	41	15,35	24,556	29,371	2	60	70	50	9	70	19	9	0	0	0	0	0	0	0	1	71	9	40	91	82	60	35	2
457	5/2/2021 11:21:22	R_08PKowTKXjHD9Lj	NL	1	1	0	0	0	0	0		/		81	28,414	29,384	30,551	3	71	71	61	50	10,891	10,891	12,359	1	50	50	61	50	52	50	50	0	0	0	0	0	0	0	1	50	71	50	50	74	50	75	3
1070	4/30/2021 14:44:41	R_2BaLfEgE5caZwDU	NL	2	-99	-99	-99	-99	-99	-99			Net genoeg om aan de basisbehoeften te voldoen	83	32,664	70,098	71,051	10	88	100	94	77	17,105	45,527	46,283	10	83	93	100	58	27	52	50	0	0	0	0	0	0	0	1	80	3	54	17	76	51	50	2
333	4/30/2021 2:23:15	R_1dFFeFDwDfHeO4K	NL	1	0	0	0	0	1	0		De basis dat je hebt		65	1,068	58,216	58,79	7	60	60	64	67	,944	2,944	2,967	3	61	71	71	81	79	66	30	0	0	0	0	0	0	0	1	64	38	33	63	72	67	100	4
727	5/3/2021 6:59:45	R_1j8SzdT3LgL6JYJ	NL	1	1	0	0	0	0	0		Mensen zonder inkomen voorzien van een basis		68	4,754	39,722	41,077	9	58	27	58	61	1,634	11,249	11,946	2	67	42	71	41	33	78	39	0	1	0	1	0	0	0	0	62	70	68	38	70	58	89	2
944	5/1/2021 6:25:58	R_1NqYuMee8rEX9sZ	NL	2	-99	-99	-99	-99	-99	-99			Minimum loon	62	5,878	20,547	21,38	6	58	56	48	39	12,92	18,194	19,117	3	48	55	62	42	37	57	45	0	0	0	0	0	0	0	1	54	55	81	61	45	66	55	2
466	4/30/2021 5:01:33	R_1LCIe6sqkTbMZKp	NL	1	1	0	0	0	0	0		Minimaal vastgesteld loon		19	23,527	37,227	38,275	4	21	0	9	18	14,721	23,308	25,065	3	18	0	17	0	70	16	9	0	0	0	0	0	0	0	1	71	10	93	73	10	60	60	2
650	5/10/2021 2:39:04	R_2VO9MgB5aEUBliD	NL	1	1	0	0	0	0	0		het geld dat je krijgt door te werken		72	15,358	40,622	40,868	3	86	71	77	38	50,793	50,793	52,433	1	40	68	83	5	0	0	74	0	1	0	0	0	0	0	0	0	50	80	100	35	26	10	3
418	5/1/2021 3:15:03	R_1GPRsYD1GzdhuMT	NL	1	1	0	0	0	1	0		Iedereen die een bepaald bedrag ontvangt, ongeacht studie of werk		100	4,03	22,1	22,763	5	100	60	60	72	8,604	18,446	19,142	6	64	78	18	60	50	77	88	0	1	0	0	0	0	0	0	83	100	100	0	100	0	74	3
631	5/4/2021 6:20:59	R_vJD3f6EskdbHwtP	NL	1	1	0	0	0	0	0		het bedrag dat volstaat om goed te kunnen leven		59	22,673	22,673	24,069	1	52	0	60	60	13,568	13,568	15,507	1	59	71	48	52	82	60	82	0	1	0	0	0	0	0	0	71	78	70	60	67	72	68	2
398	5/1/2021 1:11:27	R_1nO5hwwU36luGCZ	NL	1	1	0	0	0	0	0		een minimum loon dat een werknemer moet krijgen		70	2,803	12,575	19,944	2	61	30	56	30	11,381	25,293	25,67	3	39	72	78	19	0	18	11	0	0	0	0	0	0	0	1	54	40	53	40	10	42	21	1
10707	4/30/2021 7:32:09	R_1jD4tZ58Xt1gxnm	NL	2	-99	-99	-99	-99	-99	-99			Een minimuminkomen voor iedereen	49	14,03	37,436	38,38	3	53	49	54	8	1,081	391,141	391,967	6	3	86	57	38	35	3	15	0	1	0	0	0	0	0	0	66	79	55	75	100	59	94	2
481	4/30/2021 12:24:16	R_3FVulBZJDKtI7yN	NL	1	0	0	0	0	1	0		Een soort van loon voor iedereen die niet werkt		50	29,821	30,482	31,499	2	30	20	19	19	14,779	15,536	16,52	2	19	60	29	29	34	35	39	0	0	0	0	0	0	0	1	52	60	61	61	55	42	44	2
963	4/30/2021 7:41:08	R_VXxRdXIr4Q6axR7	NL	2	-99	-99	-99	-99	-99	-99			Geen idee	54	8,001	53,089	55,189	19	62	72	50	57	12,136	31,576	32,608	13	67	67	59	54	51	55	44	0	0	1	1	1	0	0	0	71	40	42	70	55	72	62	4
742	5/3/2021 5:52:01	R_1cY9KbsyrERdW9T	NL	2	-99	-99	-99	-99	-99	-99			minimumloon	72	65,481	67,46	68,78	2	72	40	39	71	29,467	29,467	33,469	1	62	68	90	64	91	67	35	0	0	0	0	0	0	0	1	26	0	0	100	11	51	100	2
683	5/4/2021 5:19:33	R_1mym92oRoRtD3Do	NL	1	1	1	1	1	0	0		Minimuum inkomen waar men toch iets extra kan meedoen		5	13,991	28,774	29,49	6	14	15	5	14	6,225	45,902	46,949	4	13	13	57	3	62	4	0	0	0	0	0	0	0	0	1	15	72	6	43	45	23	24	5
410	5/7/2021 3:09:27	R_1Nay8zcGf3lLchc	NL	2	-99	-99	-99	-99	-99	-99			minimum dat iemand moet verdienen in een bepaalde sectot	60	32,824	34,25	35,495	4	61	50	60	72	4,075	9,995	10,315	4	71	71	71	67	33	69	79	0	0	0	0	0	0	0	1	80	16	29	82	10	80	10	2
615	4/30/2021 5:25:13	R_3j0NNjJTiIXhiUH	NL	1	1	0	0	1	0	0		een bepaald financieel bedrag om een deftige levensstandaard te kunnen leiden		19	34,785	34,785	36,517	1	20	9	10	82	6,38	6,38	8,195	1	10	50	30	0	50	18	50	0	1	0	0	1	0	0	0	71	5	5	81	30	100	90	2
378	5/4/2021 6:02:41	R_1HjWiWI8c8uGEp1	NL	2	-99	-99	-99	-99	-99	-99			Een inkomen dat je iedere maand krijgt.	35	3,163	4,905	5,525	2	25	26	27	31	,247	1,001	1,901	2	23	19	30	26	20	21	13	0	0	0	0	0	0	0	1	0	6	27	25	0	11	48	1
658	5/3/2021 9:40:52	R_3D1GVpzRiKq54yi	NL	1	0	0	0	0	1	0		Onafhankelijk of je werkt een inkomen		78	1,808	36,416	37,064	7	77	83	69	58	38,118	52,625	54,156	5	83	19	85	0	25	7	6	0	0	0	0	0	0	0	1	62	8	53	58	68	28	73	2
1263	5/1/2021 23:59:33	R_2X1FMcWXf2CjAQl	NL	1	1	0	0	0	0	0		Inkomen waarmee je kunt leven incl woningherstellingen dus meer dan (over)leefloon		39	104,847	110,13	111,18	4	40	6	8	58	35,479	37,565	38,565	2	57	41	-88	10	10	10	11	0	1	0	0	1	0	0	0	69	53	53	53	55	55	55	2
532	4/30/2021 14:02:39	R_2TZrapvJvUvrNlC	NL	1	0	0	1	0	0	0		Een gegarandeerde som geld die een persoon krijgt om zichzelf te onderhouden		25	3,39	37,549	38,033	9	30	40	65	0	4,4	14,402	14,956	6	0	70	15	0	30	20	20	0	0	0	0	0	0	0	1	75	15	80	65	30	50	40	2
905	5/4/2021 7:00:54	R_27VhkJ0X0SOnWt8	NL	1	0	0	1	0	0	0		Minimum inkomen		92	43,101	57,356	59,049	6	90	91	90	51	21,141	29,435	35,192	7	51	61	31	51	82	91	51	0	0	0	0	0	0	0	1	71	92	51	60	93	63	100	5
496	4/30/2021 11:54:34	R_1Q4ynGqd9jTy65N	NL	1	1	0	0	0	0	0		Één minimum inkomen waarmee alle basiskosten betaald kunnen worden.		28	5,101	28,23	29,519	5	53	33	68	70	10,373	20,546	21,162	5	39	52	38	32	62	33	35	0	0	0	0	1	0	0	0	75	32	33	63	33	62	27	6
1242	5/4/2021 9:38:08	R_3ha1qK5a9QRCLFo	NL	1	0	0	0	0	1	0		Wat ik maandelijks netto verdien		80	15,061	74,199	75,24	27	82	50	80	32	1,757	24,76	25,597	9	35	81	79	80	82	79	77	0	1	1	0	1	0	1	0	85	79	93	88	88	91	1	5
379	4/30/2021 5:02:25	R_3EiiEvKtNYBCsaJ	NL	1	1	0	0	0	0	0		Een inkomen dat iedereen krijgt zonder ervoor te werken		71	7,754	21,022	21,926	5	89	93	95	88	6,5	12,405	13,052	3	95	85	4	7	38	28	5	0	1	0	0	0	1	0	0	64	27	41	42	20	9	1	3
640	5/9/2021 0:57:09	R_3kNaBJimGM7Q1EH	NL	1	1	0	0	0	0	0		Minimum inkomen		-88	7,858	49,678	51,152	8	4	0	4	0	7,165	24,121	24,891	5	0	60	8	4	50	0	0	0	1	0	0	0	0	0	0	80	50	80	100	50	100	50	2
320	4/30/2021 1:49:47	R_PFZ2Hen5mUJlcBz	NL	1	1	0	0	0	0	0		Geen idee		82	7,507	17,201	18,199	3	79	67	71	70	2,821	10,701	11,571	4	69	68	84	82	12	82	14	0	1	0	0	0	0	0	0	61	18	20	69	19	22	22	4
575	4/30/2021 15:41:26	R_115eLrSr7qTlnQg	NL	1	1	0	0	0	0	0		iedere volwassene elke maand hetzelfde bedrag geven		1	19,19	27,646	30,443	4	9	9	40	1	11,546	19,059	21,59	4	9	10	40	0	41	0	0	0	0	0	0	0	0	0	1	10	82	100	100	61	100	62	5
992	5/3/2021 1:42:07	R_3iOVOisS0b1cLIM	NL	1	1	0	0	0	0	0		Een standaard inkomen voor iedereen, ongeacht werken/niet werken/statuut enz... Dit basisinkomen wordt aangevuld afhankelijk van al dan niet werken.		60	46,602	48,159	49,653	2	60	84	60	60	20,631	23,429	24,264	3	61	61	38	59	28	60	19	0	0	0	0	0	0	0	1	60	9	72	60	27	92	17	2
1645	4/30/2021 2:05:16	R_1M5qe7dwu098PKA	NL	1	1	0	0	0	0	0		een minimum inkomen die iedereen krijgt om van te leven		71	21,822	21,822	24,266	1	61	51	83	76	18,929	18,929	20,025	1	67	61	71	9	52	55	40	0	0	0	0	1	0	1	0	52	80	50	61	55	56	91	3
642	4/30/2021 3:03:18	R_3JgRIVdnzxQ54mD	NL	1	0	0	0	1	0	0		Inkomen waarop belastingen moeten betaald worden		70	74,155	127,991	128,584	16	70	71	82	80	,488	7,249	7,62	3	81	79	87	79	50	50	90	0	1	1	0	0	0	0	0	88	100	87	60	77	25	90	6
879	4/30/2021 5:37:48	R_PZjW2O6K84lbuz7	NL	1	1	0	0	0	0	0		een minimum inkomen voor iedereen		100	69,417	69,417	71,765	1	100	100	100	100	32,576	32,576	35,005	1	100	100	0	0	50	50	0	0	0	0	0	0	0	0	1	50	0	0	50	51	51	100	5
833	4/30/2021 3:03:39	R_2cd0nflj40Zqr29	NL	1	1	0	0	0	0	0		Een basis loon		75	,579	3,876	4,383	4	85	60	73	63	,54	5,133	6,223	6	64	56	11	63	65	70	15	0	0	0	0	0	0	0	1	28	91	65	33	75	26	63	4
514	4/30/2021 9:05:14	R_DVp39B9KmZUR4rv	NL	2	-99	-99	-99	-99	-99	-99			Minimumloon	50	11,359	65,127	66,768	15	60	100	50	70	13,252	28,373	29,539	7	60	49	60	70	80	75	80	0	1	1	0	1	0	1	0	70	100	86	90	100	80	100	2
463	5/6/2021 2:42:02	R_sX69VCyTjnhSLF7	NL	1	0	0	1	0	0	0		Middelste loon waar je net mee toe komt		47	6,002	30,101	31,428	35	52	53	44	61	1,68	9,001	9,694	5	46	53	63	58	48	52	44	0	1	0	0	1	0	0	0	45	53	53	53	53	53	52	3
907	5/3/2021 2:22:55	R_1n3DPKOrDIOKN2s	FR	1	1	1	1	0	0	0		Une somme identique perçue par les citoyens en fonction de leur revenu de base		60	19,874	47,094	47,713	7	45	71	51	65	16,336	45,222	45,888	6	60	45	71	41	71	40	29	0	0	0	0	1	0	0	0	61	80	66	70	69	50	73	4
705	5/4/2021 12:06:31	R_XuevvAxy7G77XnX	FR	1	0	0	1	0	0	0		Revenu identique pour tous de base		70	10,677	57,026	58,109	8	70	85	75	60	10,891	44,422	45,272	8	60	50	50	50	30	30	45	0	1	0	0	0	0	0	0	70	50	100	70	90	70	70	1
406	5/3/2021 7:12:10	R_3qjQVwkBFwKkTuv	FR	1	1	0	1	0	0	0		le revenu minimum		84	23,575	24,235	25,445	2	80	59	74	70	6,132	6,732	8,353	2	73	67	45	46	83	27	40	0	0	0	0	0	0	0	1	48	33	50	51	64	43	66	3
734	5/3/2021 2:05:51	R_1gGgzRxaQ3Gsyis	FR	1	1	0	1	0	0	0		Revenu alloué minimum		0	16,448	20,665	22,421	2	51	0	51	51	28,501	30,783	33,054	2	51	51	100	0	0	0	0	0	0	0	0	0	0	0	1	91	0	0	51	51	51	51	3
760	5/4/2021 3:08:24	R_2aIEmSef8sD6jNM	FR	1	1	0	0	0	0	0		SALAIRE MINIMUM		50	14,601	31,577	32,999	5	49	46	-88	39	4,582	8,995	10,411	5	37	27	35	39	19	22	23	0	0	0	0	0	0	0	1	29	1	5	96	28	8	95	5
746	5/3/2021 6:01:41	R_1ooFYRILgJSzGWO	FR	1	1	0	0	0	0	0		revenu que toute personne majeure aurait d'office		100	41,893	63,96	65,199	8	80	100	90	80	66,843	68,749	70,019	5	90	90	100	100	0	20	0	0	0	0	0	0	0	0	1	80	0	0	0	0	100	0	1
479	5/3/2021 8:28:01	R_1pESVhJHKte1wgY	FR	1	1	0	0	0	0	0		le minimum légal		1	24,378	24,378	29,035	1	0	82	10	9	14,077	14,077	16,012	1	15	9	82	41	81	25	13	0	0	0	0	0	0	0	1	30	18	19	34	27	10	32	3
745	5/3/2021 7:41:32	R_3qXcAF18e3V8NRJ	FR	1	1	0	0	0	0	0		Tout le monde pareil		90	8,76	41,756	42,661	10	82	100	100	89	14,479	38,933	39,596	3	84	83	95	60	22	25	22	0	0	0	0	0	0	0	1	34	31	27	28	59	33	35	6
902	5/3/2021 9:37:23	R_2EF4a9gdkI5PIY5	FR	1	1	0	0	0	0	0		revenu minimum pour chaque individu		90	38,621	44,508	45,389	4	80	71	71	90	178,646	181,033	181,929	2	80	60	60	71	92	60	71	0	0	0	0	0	0	0	1	90	0	0	2	1	8	0	2
841	5/3/2021 1:48:30	R_1mlLXLByrBskPPY	FR	1	1	1	1	0	0	0		Pour toute personne ne gagnant pas (ou petite pension) assez, un minimum (1500 €) serait accordé, appelé aussi "revenu universel".		10	32,642	32,642	34,815	1	9	50	10	9	16,189	16,189	20,074	1	10	50	70	10	70	10	10	0	0	0	0	0	0	0	1	50	50	50	50	50	50	50	4
1157	5/4/2021 1:45:06	R_25N5XgOSbkgJy09	FR	1	1	0	0	0	0	0		un revenu universel pour tous		-88	43,146	54,12	55,854	3	0	30	0	0	37,662	45,943	47,177	3	0	61	19	9	0	0	0	0	0	0	0	0	0	0	1	75	0	0	0	0	0	0	1
342	5/3/2021 3:36:15	R_3JLr2AAFXhzX7wB	FR	2	-99	-99	-99	-99	-99	-99			Revenu minimum de chaque personne pour assurer les dépenses nécessaire	10	17,549	35,267	36,222	5	62	0	26	9	5,008	5,834	6,487	2	56	4	40	16	85	7	2	0	0	0	0	0	0	0	1	80	6	5	16	16	98	61	4
1045	5/3/2021 11:57:31	R_2Y5GmwGVLadIWvr	FR	1	1	0	0	0	0	0		Un revenu vous empêchant de sombrer dans la pauvreté et le sans-abrisme.		100	45,909	47,591	49,618	2	81	0	74	100	36,33	36,33	38,299	1	86	92	51	0	92	96	71	0	0	0	0	1	0	1	0	82	0	0	7	0	1	0	1
806	5/3/2021 2:59:31	R_1kRZExeyt52wt7f	FR	1	1	0	0	0	0	0		revenu minimum		0	26,409	32,783	36,365	4	0	0	0	0	20,182	20,182	24,411	1	0	41	0	0	100	0	0	0	0	0	0	0	0	0	1	40	0	10	63	23	0	0	3
357	5/3/2021 2:23:45	R_23fwFLoTG50slhb	FR	2	-99	-99	-99	-99	-99	-99			Un min de salaire	51	25,787	37,201	38,612	7	-88	52	52	29	5,033	6,799	7,691	4	42	52	53	52	52	52	52	0	0	0	0	0	0	0	1	52	53	41	52	52	52	52	3
314	5/3/2021 9:58:21	R_WccEVCVv2jdr8Qx	FR	1	0	0	1	0	1	0		Minimum vital pour vivre sans travailler		100	3,212	16,725	17,143	11	100	99	100	100	,92	29,92	30,454	14	100	12	98	0	0	100	8	0	1	1	1	1	0	1	0	15	68	73	100	24	100	59	5
752	5/3/2021 5:16:21	R_2QSAC4RugzoSNQo	FR	1	1	0	0	0	0	0		Le minimum légal que tout le monde doit recevoir		100	5,299	59,849	60,327	11	100	91	82	100	9,898	45,64	46,067	11	77	91	14	0	7	81	2	0	0	0	0	0	0	0	1	25	3	5	3	5	5	100	2
416	5/3/2021 1:25:30	R_ZgxpV6cE4aE7IUF	FR	1	0	0	1	0	0	0		Une sommes versée par une communauté		67	,519	2,217	3,156	3	93	60	85	90	,406	2,629	2,647	4	75	74	91	86	6	18	13	0	0	0	0	1	1	1	0	53	87	86	94	100	92	85	5
636	5/3/2021 1:53:06	R_9FCxf25rRqpPwXL	FR	1	1	0	0	0	0	0		un revenu minimum pour tous sans condition (travail, handicap,...)		50	32,442	37,354	38,701	4	33	9	19	51	21,904	21,904	23,667	1	25	9	62	19	10	71	71	0	0	0	0	0	0	0	1	71	0	0	51	0	51	0	3
545	5/3/2021 1:21:02	R_2b1KYGUevdwpk5f	FR	1	1	0	0	0	0	0		Un Revenu au smic		67	3,659	35,42	36,734	11	72	74	11	100	2,918	14,705	17,109	10	73	64	100	28	100	100	100	0	0	1	0	0	0	0	0	100	100	100	100	100	100	100	1
1085	5/3/2021 1:53:10	R_3KT2bJic9eNUNaT	FR	1	1	0	0	0	0	0		Un certain nombre de personnes auraient le même montant		51	25,64	41,072	41,959	4	51	72	73	80	37,756	49,361	50,246	3	81	61	50	41	40	50	50	0	0	0	0	0	0	0	1	70	60	60	50	80	50	61	6
469	5/3/2021 1:23:52	R_3PivVMgx80JJG8q	FR	2	-99	-99	-99	-99	-99	-99			minimum	19	29,699	29,699	31,178	1	29	70	29	19	19,401	19,401	20,76	1	30	51	60	51	70	20	19	0	0	0	0	0	0	0	1	60	80	80	51	51	31	51	3
1006	5/3/2021 4:47:48	R_25N1yBYMqyYrx8n	FR	1	1	0	0	0	0	0		Revenus pour vivre potablement		80	37,648	61,186	61,9	12	61	81	50	83	17,914	35,003	36,388	6	74	77	83	30	100	41	39	0	0	0	0	0	0	0	1	80	95	82	59	86	44	58	3
1270	5/3/2021 6:41:19	R_1DBeOBBnJUar7rq	FR	1	1	0	0	0	0	0		le minimum exigé		20	76,3	81,006	84,076	2	40	0	0	50	59,408	59,408	61,848	1	50	0	50	0	0	71	25	0	0	0	0	0	0	0	1	71	0	0	0	0	65	50	1
691	5/3/2021 1:47:57	R_2hKvzU99sKSc9Dr	FR	1	1	0	0	1	0	0		Le minimum vital de revenu pour chacun et pour tous,		51	4,496	26,861	28,088	6	52	71	49	82	5,247	18,572	18,593	7	80	72	91	41	92	41	50	0	1	1	0	1	1	0	0	83	34	34	34	34	34	34	2
527	5/3/2021 3:54:34	R_25RZUZwTXtOf6rb	FR	1	1	0	0	0	0	0		Un revenu à tous, travailleur ou pas, jeune ou âgé		30	9,924	30,688	31,345	6	30	69	50	30	4,897	23,545	25,904	6	30	51	60	14	40	21	0	0	0	0	0	0	0	0	1	72	38	76	76	50	64	64	3
701	5/6/2021 6:10:31	R_sp0cY9m6QnSCnjH	FR	1	1	0	0	0	0	0		Une allocation minimale pour tout le monde		88	6,77	28,365	28,782	9	81	62	73	79	3,073	25,016	26,144	5	78	53	100	3	0	79	96	0	1	0	0	0	0	0	0	85	0	0	0	0	0	65	2
635	5/4/2021 8:57:52	R_T1pq22hcinJPPQR	FR	1	1	0	0	0	0	0		c'est la même somme d'argent versé à tout le monde		81	22,278	23,187	24,998	2	80	81	81	81	31,566	31,566	33,614	1	71	61	85	10	81	81	29	0	0	0	0	0	0	0	1	70	8	59	41	7	7	7	2
660	5/4/2021 15:35:12	R_5j0vwFTJp87D065	FR	1	1	0	0	0	1	0		Un revenu identique accordé à tout citoyen servant de base pour vivre que l'on travaille ou non		71	33,123	34,693	35,914	2	71	19	68	65	32,122	37,684	39,856	5	65	80	50	0	85	71	72	0	0	0	0	0	0	0	1	100	0	70	20	0	20	70	1
582	5/4/2021 1:59:40	R_1DqB613aeifVSme	FR	1	1	0	0	1	0	0		minimun pour vivre		100	40,288	41,714	43,876	2	100	100	100	100	9,557	9,557	10,4	1	100	80	80	100	100	51	82	0	0	0	0	0	0	0	1	100	0	0	0	0	100	0	4
1062	5/10/2021 7:17:12	R_1GPrrjfjlpFzqTi	FR	1	1	0	0	0	0	0		Revenu minimum salarial		39	8,403	35,023	35,7	7	25	0	16	4	5,498	21,569	23,041	6	16	72	2	22	50	70	20	0	0	0	0	0	0	0	1	61	60	62	29	74	57	95	3
566	5/3/2021 1:31:55	R_234gwCwXl55pQJj	FR	1	1	0	0	0	0	0		Un minimum de départ garanti égal pour tous		41	26,432	31,729	33,013	2	40	31	29	35	24,8	24,8	25,988	1	28	40	0	0	51	51	51	0	0	0	0	0	0	0	1	40	0	23	31	27	75	29	6
1245	5/7/2021 15:14:57	R_aWuPH3HL8AN0FvX	FR	1	1	0	0	0	0	0		Revenu versé à toute personne d’une organisation politique		51	31,305	88,4	89,633	7	72	51	40	29	20,15	53,937	54,879	3	30	81	19	20	30	50	81	0	0	1	0	0	0	0	0	82	0	30	70	70	71	83	5
628	5/3/2021 4:46:17	R_SHIGWeNjafbClix	FR	2	-99	-99	-99	-99	-99	-99			SMIC	-88	25,087	47,692	49,203	4	0	0	0	6	29,134	32,269	32,324	4	10	0	0	0	0	0	0	0	0	0	0	0	0	0	1	36	0	0	99	0	100	0	5
561	5/3/2021 11:51:29	R_2ALiU8RUGIkHhwG	FR	1	1	0	0	0	0	0		un revenu minimum pour permettre aux gens de vivre		1	27,375	35,845	38,041	4	9	0	0	9	13,813	18,093	20,088	2	19	19	50	0	10	9	0	0	0	0	0	0	0	0	1	75	50	50	50	50	50	50	6
628	5/4/2021 8:00:28	R_2QQUwLqs778T7X8	FR	2	-99	-99	-99	-99	-99	-99			Aucune idée	36	24,78	70,706	71,847	6	48	53	53	52	4,368	12,901	13,896	5	53	53	53	52	53	53	53	0	0	0	0	0	1	0	0	53	17	42	25	60	100	53	1
1059	5/3/2021 7:47:33	R_tX0qRHR9j0fGYM1	FR	1	1	0	0	0	0	0		Minimum reçu		49	8,606	45,942	47,318	14	52	13	19	43	8,938	22,747	23,544	8	34	38	0	10	53	53	53	0	1	0	0	1	0	0	0	36	0	25	36	38	100	39	6
475	5/3/2021 3:06:53	R_2EcKZuFAQFtcwxv	FR	1	1	0	0	0	0	0		tout le monde à droit à un revenu		49	5,387	31,472	32,289	10	51	71	51	24	3,852	18,016	19,307	5	25	65	22	51	78	38	38	0	1	0	0	0	0	1	0	66	88	84	68	82	77	92	2
902	5/3/2021 14:46:50	R_1gNjktt6Q120qax	FR	1	1	0	0	0	0	0		Revenu universel pour tous		90	2,785	30,482	31,022	9	78	93	60	76	5,259	29,958	30,978	11	86	90	73	1	0	69	100	0	1	0	0	1	0	0	0	77	31	61	41	34	96	11	1
560	5/3/2021 2:26:00	R_20MeTh9iTOAonC2	FR	1	1	0	0	0	0	0		revenu minimum garanti		10	21,429	31,072	32,524	3	20	0	50	9	13,661	21,555	23,313	2	19	50	10	0	40	10	0	0	0	0	0	0	0	0	1	60	0	60	71	50	76	0	4
6561	5/4/2021 12:00:01	R_10uEJmkH8vLJwBt	FR	1	1	0	0	0	0	0		Revenu garanti minimum		30	7,368	79,23	82,627	16	43	21	18	38	4,717	52,967	53,911	18	35	29	71	14	30	31	56	0	1	0	0	1	0	1	0	77	30	39	62	53	52	52	2
493	5/3/2021 11:04:11	R_2QGw6zRA3nkbWXs	FR	1	1	1	0	0	1	0		Un revenu minimum universel qui remplacerait le chômage et la mutuelle mais qui serait aussi offert aux personnes ayant un emploi		69	2,926	35,798	36,598	14	24	100	18	81	2,68	26,825	27,544	13	42	77	24	4	73	4	80	0	1	0	0	0	0	1	0	100	0	49	27	10	1	6	1
299	5/3/2021 1:49:08	R_1IYHJtZAnGZll7u	FR	1	1	0	1	0	0	0		Minimum vital		93	,839	15,578	16,778	8	95	74	90	79	1,135	16,324	17,07	8	82	65	74	19	53	75	79	0	1	1	1	1	0	1	0	71	41	42	41	37	53	39	3
1181	5/3/2021 1:34:44	R_3KGxNpYQx4Hx3X5	FR	1	0	0	0	0	0	1	Conference et debat sur le sujet	Un revenu sur base individuellee sans conditionnement et sans quune personne doive travailler ou pas		80	4,846	33,701	34,439	9	80	50	70	80	37,668	50,244	50,981	6	80	80	50	80	0	100	100	0	1	1	0	1	0	1	0	50	0	0	100	0	100	0	3
692	5/3/2021 4:53:10	R_3rTJIPyJ0BLJfLN	FR	1	1	0	0	0	0	0		aider les gens a mieux vivre, car les salaires ne sont pas très élevés		61	34,928	34,928	36,608	1	51	19	41	40	30,836	35,077	36,426	4	30	50	51	29	72	60	41	0	0	0	0	0	0	0	1	61	0	22	23	24	25	22	1
756	5/3/2021 12:26:32	R_1n8ZEvbNoLS9XF8	FR	1	1	0	0	0	0	0		Un salaire minimum à tous		50	2,656	27,306	30,563	25	65	51	63	63	4,132	24,797	26,401	19	61	54	18	12	43	40	15	0	0	0	0	0	0	0	1	74	8	29	38	37	26	36	4
510	5/3/2021 9:00:54	R_1Imx5uvvkvFnyfO	FR	1	1	0	0	0	0	0		un revenu minimum que chacun reçoit		91	34,748	47,292	48,612	3	81	70	70	90	18,625	24,873	26,344	3	80	83	28	21	20	81	50	0	0	0	0	1	0	0	0	92	30	32	64	34	56	64	2
881	5/3/2021 4:02:00	R_2sWK76kSBs62MdV	FR	1	1	0	0	0	0	0		Revenu minimum		40	35,988	37,13	38,284	2	60	51	60	60	48,584	70,288	71,268	2	60	70	40	65	51	55	55	0	1	0	0	0	1	1	0	65	70	80	65	65	51	60	3
562	5/4/2021 4:25:53	R_yOQ3a3ILEPzK1Dr	FR	1	1	0	0	0	0	0		De quoi survivre après avoir payé les diverses taxes, impôts et autres		-88	15,84	41,272	42,305	4	29	17	18	2	10,347	23,603	25,205	3	6	92	88	0	52	7	0	0	0	0	0	0	0	0	1	91	18	40	0	17	78	10	5
518	5/6/2021 12:50:06	R_2f3wIAzVnzRXmcH	FR	2	-99	-99	-99	-99	-99	-99			Un revenu fixe	68	8,03	46,823	47,518	7	82	69	67	70	1,629	7,238	7,796	4	71	68	62	64	19	77	77	0	0	0	0	0	0	0	1	36	27	26	28	25	24	20	2
733	5/4/2021 0:28:39	R_12Kfyi4B8oHNMv3	FR	1	1	0	0	0	0	0		Revenu minimum pour aspirer à une vie normale sans prise de tête		9	35,763	37,796	44,967	2	29	50	29	49	34,661	44,729	45,682	4	49	32	91	8	40	34	28	0	0	0	0	0	0	0	1	34	24	50	31	39	39	21	5
641	5/3/2021 2:09:11	R_yJgez0rixbi6DND	FR	1	1	0	0	0	0	0		Chacun reçoit une somme d'argent chaque mois		79	11,026	22,269	22,947	6	50	50	65	-88	17,011	38,1	38,279	7	50	50	50	60	40	65	49	0	0	0	0	0	0	0	1	100	0	0	0	0	0	23	1
739	5/3/2021 1:54:35	R_3HYQUa9n3sO8VYq	FR	1	1	0	0	0	0	0		revenu minimum pour ne pas sombrer dans la précarité		60	41,322	82,521	84,725	3	60	52	51	51	41,165	46,208	47,996	2	51	61	40	0	71	0	0	0	0	0	0	0	0	0	1	61	0	19	74	22	73	34	5
597	5/3/2021 4:18:33	R_21oEOoO9bIeKHfk	FR	1	1	0	0	0	0	0		Un revenu qu'on reçoit d'office		0	2,097	65,054	71,245	17	0	100	0	0	2,985	36,246	37,273	6	0	100	54	0	0	0	52	0	1	0	0	1	0	0	0	50	0	0	0	0	0	0	1
621	5/3/2021 3:42:45	R_1mgszdpTG5aY7Vk	FR	1	1	1	0	1	1	0		Un montant universel octroyé à chaque personne faisant partie d'un pays (1000 euro et quelques, je crois)		81	8,418	17,5	19,402	3	81	81	80	61	19,284	22,748	24,937	3	61	71	71	70	40	40	40	0	1	1	1	0	1	1	0	71	2	3	2	3	2	3	2
932	5/3/2021 8:40:56	R_1rfdvfIvTMlDzuw	FR	1	1	0	0	0	0	0		...		71	94,169	96,084	97,722	2	62	60	30	72	28,684	29,406	30,714	2	64	82	51	61	83	61	30	0	1	0	0	0	0	0	0	81	-88	-88	-88	-88	-88	-88	2
714	5/3/2021 2:41:18	R_WBBwHQZkZg1YU8N	FR	1	1	0	0	0	0	0		revenu minimum pour vivre		60	31,288	31,288	33,212	1	51	51	61	62	15,466	15,466	16,829	1	62	61	40	29	39	51	39	0	0	0	0	0	0	0	1	51	1	42	64	0	42	0	4
884	5/3/2021 3:08:04	R_4NShZ4hoiXLWvYJ	FR	1	1	0	0	0	0	0		Minimum garanti		30	76,727	77,753	79,766	2	30	15	15	20	34,616	36,274	37,582	2	20	30	30	0	50	20	30	0	0	0	0	0	0	0	1	81	19	49	43	74	45	46	2
404	5/4/2021 3:14:07	R_3Diqkg8m8cK5njy	FR	1	0	0	1	0	0	0		revenu sans compter les eventuelles primes		50	11,473	13,802	14,921	3	50	50	50	50	3,342	4,163	5,169	2	50	50	50	50	50	50	50	0	0	1	0	0	0	0	0	50	50	50	50	50	50	50	3
435	5/3/2021 7:44:21	R_eII9cQB2bVDC1LH	FR	1	1	0	0	0	0	0		C'est un revenu minimum pour tous		86	17,755	22,363	23,194	4	80	-88	63	79	7,179	9,101	10,001	3	83	80	88	15	23	98	84	0	0	0	0	0	0	0	1	80	3	4	11	5	5	32	1
485	5/4/2021 0:04:50	R_D8Hd3FdUfGWJG0h	FR	1	1	0	0	0	0	0		minimun légale		72	24,944	26,158	27,548	2	72	70	51	51	3,395	3,395	4,837	1	51	51	51	51	54	44	51	0	0	0	0	0	0	0	1	51	0	53	97	52	47	55	5
502	5/3/2021 10:06:30	R_1eqmQBAsKkYbKwB	FR	2	-99	-99	-99	-99	-99	-99			Aucune idée	95	,616	25,855	26,74	14	92	100	100	100	1,901	7,067	8,584	6	97	100	17	12	93	89	89	0	0	0	0	0	0	0	1	7	19	19	95	98	100	93	5
834	5/5/2021 9:05:55	R_3iy9jClWyhuOXIJ	FR	2	-99	-99	-99	-99	-99	-99			revenu minimum	40	106,841	117,752	119,287	3	-88	48	52	52	18,015	26,862	28,341	2	54	44	21	18	55	33	29	0	0	0	0	0	0	0	1	39	27	57	58	53	19	40	4
772	5/3/2021 5:45:04	R_2fB8lBYAOJGDb19	FR	2	-99	-99	-99	-99	-99	-99			un revenu octoyé aux personnes sans travail	71	53,368	65,868	66,841	3	70	39	62	71	30,716	30,716	32,406	1	70	72	19	4	30	62	60	0	1	0	0	0	0	0	0	81	62	20	42	71	42	78	2
703	5/3/2021 1:32:41	R_2qslQhLywMR9glj	FR	1	1	0	0	0	0	0		Revenu minimum pour. Vivre		83	8,567	51,421	52,616	8	85	85	50	80	2,945	27,659	28,691	8	81	22	75	53	79	82	82	0	0	0	0	0	0	0	1	88	81	70	44	20	42	19	3
894	5/4/2021 1:29:48	R_3KCtYlUZ3SxPBIZ	FR	1	0	0	1	1	0	0		c'est un revenu minimum qui serait alloué à tout un chacun sans prendre en compte la situation professionnelle, ni autre élément		66	17,165	43,083	43,908	5	68	63	58	72	21,252	28,364	29,783	7	63	60	74	24	50	63	32	0	0	0	0	0	0	1	0	69	25	38	42	38	43	33	6
821	5/4/2021 1:16:49	R_1E6ASnKXZWk1ayQ	FR	2	-99	-99	-99	-99	-99	-99			Revenu min idem pour tous	45	8,398	44,27	45,095	7	40	40	30	40	5,425	71,455	71,996	6	40	50	55	44	65	45	40	0	1	0	0	0	0	0	0	60	60	59	50	60	55	60	3
547	5/4/2021 0:01:33	R_2WDqKQoOICuR842	FR	1	1	0	0	0	0	0		Revenu universel minimum garanti		14	2,028	14,301	15,148	4	3	56	0	0	,675	1,765	2,659	2	0	79	60	8	12	7	30	0	1	1	0	1	0	1	0	57	5	5	5	4	5	5	1
447	5/3/2021 3:45:02	R_3M9Tdsp5Onp0B5w	FR	1	1	1	0	0	0	0		Un paiement sans led primes variables		71	4,431	31,486	32,257	9	32	34	51	33	1,394	6,752	7,497	2	48	48	54	50	50	53	53	0	0	1	0	1	0	1	0	50	0	0	0	0	0	0	1
588	5/3/2021 3:41:59	R_2CB6x809m7kIYBf	FR	1	1	0	0	0	0	0		c'est de pouvoir recevoir une revenu décent qui s'accorde avec les hausses de prix		81	22,751	22,751	25,593	1	81	50	60	72	20,4	20,4	21,411	1	70	40	51	51	51	71	62	0	1	0	0	0	0	0	0	60	30	30	30	30	71	72	2
604	5/3/2021 11:58:24	R_12ovhe65ybwdtDG	FR	1	1	0	0	0	0	0		Un revenu minimum pour tout le monde		60	10,359	43,682	44,329	6	58	50	53	52	10,47	34,058	35,236	5	55	50	15	25	51	52	60	0	0	0	0	0	0	0	1	71	55	58	19	50	37	50	5
685	5/4/2021 3:42:42	R_2f8UAinmSqcWgk0	FR	1	0	0	1	0	0	0		Le montant quand vous commencez à travailler		-88	5,265	31,745	32,9	13	-88	94	14	71	3,591	10,537	13,644	7	78	77	-88	65	13	5	100	0	0	1	1	0	0	1	0	0	3	3	0	100	100	100	5
592	5/3/2021 1:26:36	R_2XnwbzNGEDVKYud	FR	2	-99	-99	-99	-99	-99	-99			Revenu minimum	-88	5,215	34,339	37,225	15	38	0	18	49	6,757	20,924	21,601	7	47	40	43	52	58	53	50	0	0	0	1	0	0	0	0	29	2	6	49	0	43	2	4
691	5/4/2021 0:06:22	R_3dVSZCOmqGMe7zQ	FR	1	1	0	0	0	0	0		Ce qui permet de vivre sans risque		50	34,549	39,59	40,891	2	50	50	60	50	23,907	23,907	25,347	1	50	50	50	40	40	40	40	0	0	0	0	0	0	0	1	80	0	0	10	0	10	0	3
1278	5/8/2021 10:05:27	R_3nlcZpY1vpa3rbC	FR	1	1	0	0	0	0	0		Un revenu identique pour tout le monde, les travailleurs toucheront plus que les sans emploi		24	66,237	66,237	66,891	1	31	10	36	20	10,287	10,287	52,266	1	10	60	50	10	40	3	40	0	0	0	0	0	0	0	1	70	10	60	70	20	50	80	3
687	5/3/2021 9:13:09	R_24HL8C3jh3wyrz1	FR	1	1	0	0	0	0	0		un revenu identique pour tout le monde, indépendant de tout autre revenu tel que le salaire, des revenus de chômage, une pension de retraite ou une rente		81	3,787	49,47	51,082	11	71	60	92	81	3,012	31,745	33,204	3	81	19	60	51	81	83	9	0	1	0	0	0	1	1	0	18	10	60	90	61	89	100	5
797	5/3/2021 1:29:21	R_RmF16hjnFnaRDB7	FR	1	1	0	1	1	0	0		Un revenu que chaque adulte belge dans le pays touche de manière incondiscionnelle		70	26,953	34,703	35,92	4	90	60	70	60	19,81	19,81	20,922	1	75	80	50	25	40	35	55	0	0	0	0	0	0	0	1	80	10	25	45	30	45	70	2
1183	5/3/2021 3:23:52	R_2E4S2l3agGfBTsb	FR	2	-99	-99	-99	-99	-99	-99			c'est un revenu minimum	100	25,327	40,641	42,284	6	100	81	82	92	19,135	33,579	35,185	3	82	82	91	30	18	81	51	0	0	0	0	0	0	1	0	71	60	44	18	18	18	18	2
1210	5/3/2021 4:16:47	R_DnJoXyP3O8f0D7P	FR	1	1	0	0	0	0	0		un revenu minimum assuré pour tout le monde		60	50,648	57,852	60,527	2	61	52	52	71	46,233	46,233	47,504	1	64	70	77	9	40	30	71	0	0	0	0	0	0	0	1	81	52	60	50	61	52	55	2
564	5/3/2021 9:52:51	R_1dK45uUIVjtnDdi	FR	1	1	0	0	1	0	0		Revenu octroyé à tous dès la naissance		72	11,771	48,389	50,065	5	70	48	91	87	2,224	19,652	20,441	7	83	86	88	1	9	52	30	0	1	0	0	1	0	0	0	74	1	53	2	0	1	1	2
704	5/3/2021 4:13:00	R_2z6oDDXObd8g84w	FR	1	1	0	0	0	0	0		qui permet de vivre décemment		60	19,495	25,2	26,623	4	100	92	100	99	20,849	22,526	23,522	2	100	81	51	61	71	81	82	0	0	0	0	0	0	0	1	81	100	93	100	100	92	100	6
548	5/3/2021 8:50:38	R_1Q4vmuzVS0hTqZJ	FR	1	1	0	1	1	0	0		Salaire minimum sans travail		88	1,852	68,401	69,696	22	85	89	89	89	1,569	18,402	19,545	7	87	89	80	78	8	87	67	0	0	0	0	0	0	0	1	70	80	79	61	68	40	79	4
817	5/3/2021 5:26:39	R_2wjlMoQGN0Hm89B	FR	2	-99	-99	-99	-99	-99	-99			Un revenu minimum attribué à chaque Belge	54	41,847	57,497	59,102	10	50	100	0	92	95,804	100,544	101,828	8	95	53	97	91	93	50	0	0	0	0	0	0	0	0	1	50	0	25	100	50	51	50	1
696	5/5/2021 5:21:24	R_W8zDbzbP42XpeBr	FR	2	-99	-99	-99	-99	-99	-99			le minimum pour vivre	51	70,668	70,668	71,772	1	61	19	51	71	16,298	16,298	17,19	1	63	51	0	100	60	30	8	0	0	0	0	0	0	0	1	82	40	100	52	100	35	35	1
641	5/4/2021 0:32:28	R_3KPKUY2NQrsfxyE	FR	1	1	0	0	0	0	0		le salaire le plus bas		56	36,115	36,115	37,149	1	57	51	81	81	16,254	16,254	18,26	1	81	72	51	19	71	30	81	0	0	0	0	0	0	0	1	66	19	18	7	19	37	50	2
685	5/3/2021 11:25:39	R_1lz9ldHM8H7h97j	FR	2	-99	-99	-99	-99	-99	-99			le minimum que l'on puisse gagner	79	60,157	63,216	68,758	2	82	0	78	81	16,655	16,655	18,385	1	82	51	83	0	0	83	31	0	0	0	0	0	0	0	1	91	4	8	5	2	6	3	2
474	5/3/2021 7:45:52	R_2fiYnsi46Gdvhcs	FR	1	1	0	0	0	0	0		revenu universel de base versé par les pouvoirs publics		60	16,881	21,575	22,503	2	61	20	60	38	25,617	27,235	27,905	2	62	64	28	71	21	40	18	0	1	0	0	0	0	0	0	86	10	31	31	40	63	75	2
409	5/5/2021 13:57:06	R_1H1T8GGT0PeSk42	FR	1	0	0	1	1	0	0		Le revenu minimum		100	10,437	16,267	16,839	3	73	80	72	76	2,498	23,397	23,962	4	73	79	76	77	77	80	69	0	0	1	0	0	0	1	0	64	78	77	82	88	84	81	3
552	5/4/2021 2:14:43	R_12M6IUl34NvdGo0	FR	2	-99	-99	-99	-99	-99	-99			geen idee	70	22,445	27,593	28,574	2	76	42	81	44	15,659	15,659	18,667	1	63	61	9	41	60	0	0	0	0	0	0	0	0	0	1	59	0	0	16	0	0	0	6
8404	5/3/2021 3:32:39	R_3GuIHujj1vdhYIc	FR	1	1	0	0	0	1	0		somme d'argent versée par l'état à la population		32	6,722	11,44	12,13	3	60	25	61	61	1,997	1,997	2,752	1	39	66	58	60	61	36	64	0	0	0	0	0	0	0	1	78	60	63	66	63	70	69	3
658	5/3/2021 12:07:44	R_SGXoyyNqObhqbZv	FR	1	0	0	0	1	0	0		Revenu sans les suppléments et avantages comme les chèques repas, les voitures de société, etc		47	5,138	17,99	18,701	6	50	0	25	48	1,651	19,352	19,716	9	50	55	60	40	80	30	20	0	0	0	0	0	0	0	1	40	0	14	60	25	40	0	3
511	5/3/2021 4:44:55	R_2U2ZmRITsHmz5jW	FR	1	1	0	0	0	0	0		Revenu minimum garanti		100	4,98	28,732	29,268	10	100	100	100	74	10,012	25,646	26,367	9	80	100	100	0	13	13	0	0	1	0	0	1	0	0	0	53	0	0	95	0	39	0	1
365	5/6/2021 13:42:44	R_C17FafCVfBSkMKJ	FR	2	-99	-99	-99	-99	-99	-99			Je ne sais pas	65	1,862	21,714	22,234	7	65	65	65	65	1,467	7,167	8,402	4	65	65	65	65	50	66	62	0	1	0	0	0	0	0	0	65	0	70	60	24	80	76	3
532	5/3/2021 10:26:52	R_1QsAWizhjE6TGjC	FR	1	1	1	1	0	1	0		un revenu que chacun touche peu importe s'il a une activité rémunérée ou non. Revenu universel		39	41,786	41,786	50,292	1	31	10	20	21	21,215	21,215	22,608	1	18	70	10	0	78	8	10	0	0	0	0	0	0	0	1	66	9	51	10	10	72	69	4
3125	5/3/2021 3:49:15	R_x9LjXffCj2tz1G9	FR	1	0	1	0	0	0	0		un revenu minimum donné a chacun pour vivre décemment dans le but d'une meilleur répartition des richesse ( la dernière partie est idyllique)		85	32,152	36,753	40,685	6	100	100	100	65	20,075	36,984	39,227	5	70	50	50	0	100	80	60	0	0	0	1	0	0	1	0	70	0	0	0	0	0	0	2
631	5/3/2021 2:12:59	R_dhe6uU3v1eLyCRz	FR	1	0	0	1	0	0	0		Revenu le plus bas		50	9,942	25,204	26,145	3	51	0	52	59	7,401	20,803	22,034	4	60	50	60	55	82	29	30	0	0	0	0	0	0	1	0	70	80	64	54	100	82	82	3
6923	5/4/2021 4:50:22	R_tLiqIIZTmz4yMRb	FR	1	1	0	0	0	0	0		C’est un revenu minimum		70	43,06	57,252	58,095	7	70	31	59	20	5,016	31,916	31,943	11	40	50	81	70	40	60	61	0	0	0	0	0	0	0	1	69	19	22	19	9	62	15	3
654	5/3/2021 2:02:36	R_1Lng1lQrS8QEe1Z	FR	1	0	0	1	0	0	0		Un revenu minimum versé à des membres. Un revenu minimum garanti		100	4,659	28,544	29,518	10	100	61	80	62	2,482	47,387	47,954	16	65	66	37	1	29	33	69	0	0	1	1	0	0	1	0	34	0	38	58	0	0	0	2
919	5/3/2021 3:13:34	R_2Eu8mNpafEg8Y0G	FR	1	1	0	0	0	0	0		le minimum légal		50	40,743	43,896	45,03	3	62	0	51	60	6,003	6,003	7,745	1	59	61	38	39	60	29	30	0	0	0	0	0	0	0	1	40	40	100	61	79	61	62	3
683	5/3/2021 13:22:31	R_27seSx4GIYMrkyR	FR	2	-99	-99	-99	-99	-99	-99			Salaire minimum	50	12,038	68,577	69,258	4	70	10	81	81	34,041	34,041	35,122	1	70	60	40	19	71	61	81	0	0	0	0	0	0	0	1	80	50	50	41	51	49	50	1
1352	5/3/2021 5:13:46	R_10SC3Oi238uqiCk	FR	1	1	0	0	0	0	1	syndicats	revu minimum en dessous du quel on ne va pas		99	4,367	440,556	441,836	17	99	0	99	100	7,24	21,916	22,501	10	100	53	51	1	53	3	50	0	0	0	0	0	0	0	1	76	1	0	2	1	2	1	1
501	5/7/2021 12:12:49	R_3DbhTKpnDkk08dH	FR	1	1	0	1	0	1	0		revenu touché par l'ensemble de la population		60	5,213	48,924	49,58	11	64	67	56	68	,354	24,595	34,336	11	73	84	70	37	68	35	34	0	0	0	0	1	0	0	0	80	26	22	48	19	12	19	1
518	5/5/2021 8:03:20	R_pDBZ70yNJJSApQl	FR	2	-99	-99	-99	-99	-99	-99			Un montant minimum perçu par mois pour ceux qui n'ont pas de travail	3	12,451	35,398	37,154	8	1	6	51	20	14,551	20,2	21,104	3	18	50	50	41	50	54	53	0	0	0	0	1	0	0	0	82	0	0	0	0	0	0	1
518	5/3/2021 4:52:19	R_1OZ80O9omcvmlvF	FR	1	1	0	0	0	0	0		Revenu dont on disoose		19	7,03	28,705	29,885	9	4	0	5	2	5,786	18,802	19,999	6	2	4	80	71	72	24	0	0	0	0	0	0	0	0	1	79	27	100	0	98	4	33	3
711	5/3/2021 6:26:47	R_2THlcIdpdA98DKW	FR	1	1	0	0	0	0	0		une somme identique pour chacun que l'on reçoit toute la vie		61	26,573	53,548	54,5	4	42	32	41	43	22,709	32,143	33,491	3	41	56	46	56	75	33	16	0	0	0	0	0	0	0	1	81	49	39	80	31	79	88	3
526	5/3/2021 5:57:25	R_6gUpVfEdMnphTZD	FR	1	1	0	0	0	0	0		s'est le revenu minimum garanti		19	62,648	65,043	66,367	2	3	1	1	2	9,792	9,792	11,384	1	1	1	8	19	5	19	9	0	0	0	0	0	0	0	1	21	17	92	91	79	86	88	5
444	5/3/2021 2:01:11	R_2rkouQfOvfQP64Y	FR	2	-99	-99	-99	-99	-99	-99			je ne sais pas	71	26,797	28,38	29,847	2	51	51	51	31	21,59	21,59	23,778	1	31	39	51	51	40	39	30	0	0	0	0	0	0	0	1	81	0	0	20	10	21	0	1
9021	5/4/2021 3:24:30	R_YX58iYzCXg5dB97	FR	1	1	0	0	0	0	0		je ne sais pas		90	72,458	78,993	83,755	3	100	100	100	81	104,701	104,701	106,014	1	81	71	59	8	39	51	28	0	1	1	0	0	0	0	0	71	0	29	0	0	51	100	2
1073	5/3/2021 5:22:58	R_ywltnRWPUfTZ5Kh	FR	1	1	0	0	0	0	0		tout le monde percevrait un même revenu par mois et ce même pour ceux qui travaillent et perçoivent en plus de ce revenu de base leur salaire.		70	53,607	58,768	61,878	4	61	51	71	61	46,94	46,94	49,602	1	72	39	2	0	71	70	70	0	0	0	0	1	0	0	0	70	0	51	51	22	56	51	4
634	5/4/2021 3:00:36	R_27BY9WPw8mWf7MY	FR	1	1	0	0	0	0	0		un revenu attribué à tout le monde sans condition		72	39,59	39,59	40,755	1	70	81	61	61	31,3	31,3	32,385	1	60	72	70	71	82	48	50	0	1	1	0	1	0	1	0	81	91	80	89	72	60	90	2
720	5/3/2021 5:57:13	R_1CfFtON8rnN78iZ	FR	1	1	0	0	0	0	0		Revenu universel		70	8,885	63,665	64,552	14	50	23	55	0	6,187	32,779	33,731	13	51	50	61	2	81	25	0	0	0	0	0	0	0	0	1	73	0	70	30	50	21	21	1
806	5/5/2021 3:49:17	R_3343ZXBxarkzxwa	FR	1	0	0	0	1	0	1	L'agence Interim	La Commission paritaire de base		63	2,964	29,602	30,635	3	30	59	21	10	2,319	15,765	16,926	4	21	69	1	18	3	18	65	0	0	0	1	1	0	1	0	70	70	60	80	66	75	71	3
2118	5/3/2021 3:03:10	R_3oU5NBHxbjGN4Lw	FR	1	1	1	0	1	0	0		allocation versée à tous les citoyens majeurs sans condition		0	21,42	25,702	28,242	3	0	80	0	0	28,246	29,686	30,741	2	0	86	0	0	0	0	0	0	1	0	0	0	0	0	0	30	0	50	3	89	70	82	2
741	5/3/2021 5:56:41	R_2E9QNe2VG1EofsM	FR	1	1	0	0	0	0	0		Revenu accordé à tout un chacun		46	12,245	43,77	45,982	2	39	50	52	62	32,436	34,103	36,223	2	56	60	30	71	59	43	52	0	0	0	0	0	0	0	1	62	3	11	58	17	72	31	2
580	5/3/2021 1:49:49	R_1q7E6jI9RRooHiS	FR	1	1	1	1	1	1	0		Il s'agit d'un revenu universel que chacun reçoit à partir d'un certain age et qui est identique pour tout le monde		81	23,376	33,526	34,337	5	70	100	50	75	18,007	21,833	24,316	3	65	51	40	29	9	8	30	0	1	0	0	0	0	0	0	81	10	8	8	8	8	8	1
708	5/3/2021 2:05:49	R_1n2TdStRO6c7R8D	FR	2	-99	-99	-99	-99	-99	-99			Sais pas	42	39,903	39,903	41,642	1	40	9	30	92	20,758	20,758	21,729	1	84	94	92	62	97	74	63	0	0	0	0	0	0	0	1	85	92	85	55	90	59	84	5
518	5/3/2021 1:47:37	R_27fmLKMXGUwB4IY	FR	1	1	1	0	0	0	0		un revenu minimum qui sera attribué à tout le monde		60	23,524	23,524	24,825	1	40	70	60	40	26,855	26,855	27,597	1	40	70	18	8	30	29	50	0	0	0	0	0	0	0	1	65	29	60	92	61	41	21	4
696	5/3/2021 12:30:03	R_2dNjZd5cNvXNvpB	FR	1	0	1	0	0	0	0		C'est un revenu alloué dès 18 ans quoiqu'il arrive.		100	16,998	43,01	43,69	8	90	100	-88	100	28,341	35,611	36,348	4	90	70	0	100	0	0	0	0	0	0	0	0	0	0	1	80	0	100	70	0	50	100	3
732	5/3/2021 2:09:15	R_26hTEwsAgBrGlhd	FR	1	1	0	0	0	0	0		Une somme d'argent versé à tous les citoyens		59	2,309	33,26	34,631	14	60	80	53	26	20,157	32,774	33,618	6	20	80	53	0	27	29	80	0	0	0	0	0	0	0	1	80	0	34	45	0	20	20	1
982	5/3/2021 2:25:35	R_3EKd9gM0RctqqBW	FR	1	1	1	0	0	0	0		Un revenu minimum mensuel pour chaque habitant		60	8,016	55,818	57,437	33	60	65	40	60	1,071	22,36	23,27	13	60	45	30	55	60	30	35	0	1	0	0	1	0	0	0	60	25	30	35	45	60	55	2
826	5/10/2021 1:35:10	R_1GDMAi73hVedGJt	FR	2	-99	-99	-99	-99	-99	-99			comme un revenu universel minimum, peu importe le métier	61	1,063	53,926	55,709	2	60	51	72	50	68,298	69,304	70,623	2	53	60	71	35	30	29	30	0	0	0	0	0	0	0	1	60	38	39	39	38	38	38	2
444	5/3/2021 11:49:42	R_3hlMgCVSjoHi7xk	FR	2	-99	-99	-99	-99	-99	-99			Un revenu en fontion des metiers	50	4,43	36,674	38,492	11	29	28	12	28	10,264	52,767	53,536	7	22	23	80	77	71	68	53	0	0	0	0	0	0	0	1	49	28	29	33	30	29	28	3
691	5/3/2021 5:55:59	R_3U8vDVEOgf0xnZT	FR	1	1	0	0	0	0	0		Un revenu minimum pour tous mais qui remplace une partie d’allocations reçues, exemple chômage		20	21,881	30,393	30,847	5	30	40	30	15	18,6	26,422	26,444	5	20	30	60	0	61	52	61	0	0	0	0	0	0	0	1	79	0	45	20	35	40	30	1
554	5/10/2021 11:39:58	R_3n7cMEoxzgbLufp	FR	1	1	0	0	0	1	0		revenu minimum pour un salarié		19	33,517	34,566	36,011	2	57	24	24	41	25,093	26,498	28,126	2	60	72	71	14	74	22	70	0	0	0	0	0	0	0	1	67	16	59	50	6	50	50	2
433	5/3/2021 2:40:03	R_3noRPkCHzThVQoo	FR	1	1	0	0	0	1	0		Un montant mensuel alloué à toute personne majeure peu importe sa situation professionnelle ou personnelle		60	2,549	23,558	24,201	9	39	55	35	59	3,242	28,764	29,329	17	45	40	55	25	-88	48	60	0	1	0	0	0	0	0	0	60	40	60	55	49	49	45	3
772	5/7/2021 6:02:48	R_1DUynl90CZ0ONDk	FR	1	1	0	1	0	0	0		Chaque citoyen se voit offrir un revenue mensuel, sans contrepartie, dont l'idée est que chacun puisse vivre dignement. Ce revenu remplace toutes les aides sociales existantes		100	22,845	24,08	26,119	3	99	70	65	100	26,086	27,05	32,364	2	100	92	71	19	7	29	18	0	1	1	0	1	0	0	0	92	15	80	15	27	2	33	2
1393	5/3/2021 13:24:14	R_3iOVK1Xo0xjyrXC	FR	2	-99	-99	-99	-99	-99	-99			Le salaire de début de carrière selon barème, sans ancienneté	20	14,829	51,783	56,565	9	16	72	18	59	25,338	60,669	61,388	8	59	15	44	60	81	8	0	0	0	0	0	0	0	0	1	15	89	67	34	81	17	72	5
31907	5/4/2021 9:42:22	R_32M8bW1OYmabCYQ	FR	1	1	0	0	0	0	0		un salaire minimum		100	7,138	9,876	11,044	4	82	50	82	82	2,227	2,227	4,637	1	83	69	34	74	20	36	77	1	0	0	0	0	0	0	0	71	79	70	76	76	70	69	3
1268	5/3/2021 3:12:45	R_1LMcIcVD3iOAq3d	FR	1	1	0	0	0	0	0		Argent gaspillé...		0	,734	3,385	4,548	3	0	50	0	0	,792	5,382	6,532	4	0	10	60	0	65	0	0	1	0	0	0	0	0	0	0	75	75	100	50	81	100	80	4
1536	5/3/2021 2:11:36	R_2do9mHy4u0MdQkc	FR	2	-99	-99	-99	-99	-99	-99			Revenu forfaitaire pour tous. Et ceux qui travaillent ont un revenu complémentaire	-88	22,855	58,446	61,602	3	19	20	20	20	17,167	62,515	64,084	6	19	31	41	0	0	0	0	0	0	0	0	0	0	0	1	72	0	37	10	0	39	0	2
535	5/3/2021 23:47:49	R_3EtC9z0mrGsju8L	FR	1	1	0	0	0	0	0		un salaire de base unique pour tous		71	37,292	39,552	41,252	4	71	82	62	72	30,097	30,097	30,828	1	73	92	30	60	9	82	31	0	1	1	0	1	0	1	0	99	40	54	46	46	45	30	1
704	5/3/2021 12:39:24	R_1rCuIdldHfH4lEq	FR	2	-99	-99	-99	-99	-99	-99			?	60	37,434	56,969	57,851	7	50	54	50	50	,668	40,876	48,4	5	50	50	50	50	67	50	27	0	0	0	1	0	0	0	0	50	100	50	75	75	70	100	3
2103	5/3/2021 4:28:25	R_3Op6THBsVN2trmv	FR	1	1	0	0	0	0	0		un montant minimum que toute personne se doit d'avoir par mois.		81	18,637	31,75	32,65	6	81	0	82	71	20,049	26,984	27,99	3	80	92	92	19	0	83	94	0	0	0	0	0	0	0	1	66	0	0	0	0	0	0	2
517	5/3/2021 22:44:26	R_3O2ZiUHctfLAgUT	FR	2	-99	-99	-99	-99	-99	-99				1	35,677	36,879	38,732	3	0	2	2	1	20,783	20,783	22,42	1	1	9	18	1	60	0	0	0	0	0	0	0	0	0	1	62	13	6	73	68	85	36	2
684	5/4/2021 3:00:36	R_3qDmaOWBUEAue65	FR	1	1	0	0	0	0	0		revenu pour tout le monde		100	10,839	10,839	11,765	1	90	100	100	80	6,383	6,383	7,246	1	100	90	80	80	50	80	30	0	0	0	0	0	0	0	1	80	100	100	100	100	70	100	2
499	5/10/2021 17:38:48	R_paDKJHKxG7F74Rj	FR	2	-99	-99	-99	-99	-99	-99			Un revenu minimum ?	50	9,284	32,474	33,142	10	49	50	63	50	4,248	39,852	40,441	14	50	66	30	0	48	50	50	0	0	0	0	0	0	0	1	67	0	46	50	51	59	0	1
1155	5/3/2021 3:34:00	R_2lOclRJHOBDY8ut	FR	1	1	0	0	0	0	0		Un revenu versé à chaque citoyen peu importe sa situation personnelle (marié ou célibataire, ...).		30	18,653	21,468	22,881	2	20	20	30	30	21,9	21,9	23,583	1	20	40	40	30	40	30	10	0	0	0	0	0	0	0	1	40	30	50	40	50	50	70	3
665	5/3/2021 4:39:05	R_9oE2zTzVBzKWEP7	FR	1	1	0	0	0	0	0		Revenu le plus bas		86	18,876	60,383	61,161	22	68	50	50	72	1,642	26,241	26,928	13	50	59	50	0	74	50	50	0	0	0	0	0	0	0	1	84	82	72	73	77	95	50	4
496	5/3/2021 9:52:59	R_DLXQhNz0ZLBHPu9	FR	1	1	0	0	0	0	0		"Cela signifie que tout le monde touche ce revenu, que l’on ait à charge une famille ou pas, que l’on soit seul ou cohabitant, et peu importe que l’on soit riche ou pauvre. Enfin, ce revenu identique pour tous serait octroyé sans contrepartie, sans exigence de travail, que l’on soit disposé ou non à chercher un emploi".		50	32,584	32,584	34,339	1	-88	52	51	51	2,579	2,579	3,492	1	46	47	55	45	55	48	55	0	0	0	0	0	0	0	1	49	9	10	8	9	23	11	1
673	5/5/2021 5:05:26	R_1rAOxkNDplx8opj	FR	1	1	1	1	0	0	0		Revenu minimal garanti à tous, sans condition		80	16,956	35,223	35,876	6	75	70	50	50	3,195	22,219	22,87	6	50	80	50	30	60	20	20	0	1	0	0	1	0	0	0	70	0	25	0	0	0	0	1
523	5/3/2021 3:13:18	R_5ulD3cDW1qpbc09	FR	1	1	0	0	0	0	0		Somme fixe allouée par l'Etat		70	3,134	29,996	30,752	17	70	0	70	70	1,907	5,395	6,201	2	70	80	50	0	20	20	30	0	0	0	0	0	0	0	1	90	0	50	50	20	20	70	3
777	5/3/2021 5:54:54	R_2WJbIKuPzgFLJKo	FR	1	1	0	0	0	0	0		Revenu minimum pour chacun		79	6,116	44,39	49,921	19	75	32	82	80	5,982	33,879	34,817	17	80	62	20	11	50	51	9	0	1	1	0	0	0	1	0	80	12	12	91	93	100	100	4
492	5/10/2021 1:21:24	R_qUPMt3As19PKfT3	FR	1	1	0	0	0	0	0		revenu minimum pour vivre décemment		70	34,119	34,912	37,098	2	71	70	61	61	14,767	14,767	16,284	1	60	60	30	51	71	51	40	0	0	0	0	1	0	0	0	81	19	41	71	51	61	7	2
899	5/3/2021 12:56:32	R_3J9i79H1887UPMU	FR	1	1	0	0	0	0	0		un montant alloué à tous d'office, qu'ils travaillent ou non. Cela permettrait d'éliminer les allocations de chômage et les indemnités pour invalidité. Pour être juste, il faudrait que tout le monde y aient droit, même ceux qui touchent un salaire, sauf à partir d'un montant de salaire à définir (p.ex. à partir de salaires nets qui valent 3 ou 4 x le revenu de base, on ne toucherait pas ce revenu…		100	23,564	23,564	25,469	1	100	100	100	100	19,993	19,993	22,034	1	100	71	71	0	71	71	0	0	1	0	1	1	0	0	0	88	0	71	84	0	84	73	4
1045	5/3/2021 6:54:49	R_3qsT4Hp8DwFEBRw	FR	1	1	0	0	0	0	0		octroi d'un revenu à tout le monde, quelle que soit son activité		28	66,791	70,058	73,529	4	30	71	50	28	34,042	36,259	43,306	3	29	51	51	0	51	51	51	0	0	0	0	0	0	0	1	89	0	0	0	0	0	0	2
450	5/3/2021 3:07:45	R_1OwzqKEn0VdtgSn	FR	1	1	0	0	0	0	0		revenu universel		82	35,66	37,222	38,473	2	82	0	81	61	7,187	7,187	8,549	1	67	69	71	71	100	0	71	0	0	0	0	0	1	0	0	100	0	0	0	0	0	0	1
902	5/3/2021 3:33:32	R_2SBLnQUy6ZFEJLH	FR	1	1	1	0	0	0	0		Un revenus (du même montant) garanti pour tout le monde.		67	36,145	44,676	47,103	4	64	42	32	59	38,572	38,572	44,403	1	62	57	22	9	12	28	6	0	0	1	0	1	1	1	0	34	14	11	36	12	34	6	2
831	5/3/2021 3:09:17	R_2VR5dQ3bsULc7rK	FR	1	1	0	0	0	0	0		Un montant allouer par l'état à tous les citoyens des leurs naissances		60	44,358	76,306	77,422	4	100	9	100	50	41,346	49,65	50,547	4	100	40	100	100	100	70	71	0	0	0	0	0	0	0	1	60	0	0	0	0	0	100	1
801	5/3/2021 14:53:27	R_2SoU8m6S1QsJmWL	FR	2	-99	-99	-99	-99	-99	-99			le revenu principal brut	70	72,502	78,745	80,025	2	81	9	81	80	19,575	24,041	25,743	5	81	81	81	40	30	72	92	0	1	1	1	1	1	1	0	70	0	62	42	0	11	65	2
633	5/3/2021 5:25:52	R_1DU224jtq4Gbp3M	FR	1	1	0	1	0	0	0		Tous le même fond de caisse		20	36,463	46,535	47,785	3	21	17	16	20	19,406	26,105	27,061	3	19	18	18	17	50	3	9	0	0	0	0	0	0	0	1	50	18	16	49	50	50	50	3
582	5/3/2021 9:51:59	R_1eICE36IvbRKhxw	FR	1	1	0	0	0	0	0		Ce qu'on reçoit minimum comme salaire		59	6,885	28,657	29,665	9	29	0	20	70	9,886	22,205	25,041	8	48	40	30	52	77	61	83	0	0	1	0	0	0	1	0	81	55	53	74	74	80	92	6
811	5/10/2021 9:12:39	R_XGOYxVSJbdmWCI1	FR	1	0	0	0	1	0	0		Le revenu minimum que peut recevoir un ouvrier/employé		50	10,346	67,931	69,778	15	35	37	50	31	5,563	47,965	49,034	8	30	40	36	10	39	30	36	0	1	0	0	1	0	1	0	50	0	43	20	0	53	10	2
782	5/3/2021 2:14:55	R_2AS9KcxikphqnnN	FR	1	0	1	1	0	0	0		Une somme d argent donnée à chaque personne sans condition. La même somme pour chaque citoyen.		100	22,167	88,587	89,646	10	100	100	100	100	20,246	47,053	48,008	7	100	80	50	100	0	100	75	0	0	0	0	0	0	1	0	91	0	100	73	35	69	0	2
1746	5/3/2021 3:26:21	R_1kHB2I7PL4PqlPv	FR	1	0	1	0	0	0	0		L'allocation universelle, aussi appelée revenu de base, prévoit de verser de l'argent chaque mois à tous les citoyens, et ce dès leur naissance.		50	55,787	65,544	68,085	3	50	19	20	51	19,878	19,878	22,194	1	20	51	40	41	51	72	71	0	0	0	0	1	0	1	0	51	28	40	100	27	100	39	1
905	5/3/2021 10:43:55	R_Om4Uj0Qn3k8rpYt	FR	1	0	0	0	0	0	1	Formation en comptabilité	Salaire net		75	6,41	70,549	71,364	11	62	37	78	73	37,245	58,638	59,198	7	64	22	68	61	66	77	66	0	1	0	1	0	0	0	0	66	13	95	100	92	23	88	4
647	5/3/2021 1:23:28	R_1OJqZIhYrPr8qFG	FR	1	0	0	0	0	0	1	je suis à la base ici en belgique d'une idée semblable depuis 2015	un revenu donné , mais justifiable par 3H de travail quotidien au profit de la collectivité		100	10,92	20,583	21,948	3	100	0	91	100	8,118	17,828	18,919	3	100	9	20	0	0	100	100	0	0	0	0	0	1	0	0	10	100	0	0	80	0	51	5
274	5/3/2021 1:22:57	R_3PRFVtc7VKItDmR	FR	1	1	0	0	0	0	0		Revenu minimum et universelle		99	3,565	4,68	5,688	4	98	100	93	90	1,383	2,888	3,193	4	93	100	79	82	79	100	100	0	0	0	0	1	0	0	0	35	0	0	0	0	0	0	1
647	5/3/2021 1:49:07	R_2VyZfcYgSayFuXj	FR	1	1	0	0	0	0	0		minimex		1	28,333	30,42	32,224	2	4	1	2	0	25,791	26,745	28,136	2	5	4	3	5	53	2	4	0	0	0	0	0	0	0	1	69	2	3	73	2	74	5	3
825	5/3/2021 9:28:43	R_1gw2MitXqqHYkw2	FR	1	1	0	0	0	0	0		tout le monde aura le même revenu		50	65,348	70,063	71,801	4	51	40	41	51	20,872	20,872	22,843	1	51	30	41	0	82	20	0	0	0	0	0	0	0	0	1	61	0	0	0	0	33	33	3
791	5/3/2021 9:29:28	R_2al98JbuvPqSGpg	FR	1	0	0	0	0	0	1	politique	salaire de 1500 euros pour tout le monde surtout les allocataires sociaux		81	18,041	29,073	31,199	12	82	81	71	69	9,953	23,936	25,921	6	49	34	53	43	75	69	55	0	0	0	0	1	0	1	0	56	1	0	2	0	38	8	1
382	5/3/2021 5:33:28	R_1HcpQ48MV6iK9O9	FR	1	0	0	1	0	0	0		?		70	24,161	24,161	24,952	1	60	61	61	61	7,702	7,702	9,239	1	61	61	78	20	81	63	71	0	0	0	0	0	0	0	1	81	8	8	7	7	7	7	6
1460	5/5/2021 11:38:56	R_3EnlG9NcsKyt4jt	FR	1	1	0	0	0	0	0		C'est une revenu mensuel que l'on paierait à chaque habitant sans tenir compte des autres revenus éventuels		20	102,298	107,79	111,15	3	20	20	20	20	45,229	45,229	47,456	1	19	20	20	20	82	20	29	0	0	0	0	0	0	0	1	51	0	0	64	51	51	85	1
1475	5/3/2021 2:28:40	R_28LPj1MvkKUEeId	FR	1	1	1	1	1	0	0		revenu universel		100	5,367	8,593	9,388	2	100	100	100	57	2,697	2,697	3,379	1	55	56	54	78	54	-88	55	0	0	0	0	0	0	0	1	60	57	55	57	66	67	66	5
408	5/3/2021 1:39:32	R_1M0Y615IZsfNQS2	FR	1	1	0	0	0	0	0		Recevoir de l’argent sans rien faire		0	3,986	6,339	7,362	2	0	0	0	0	3,257	9,28	9,874	4	0	0	0	0	0	0	0	0	0	0	0	0	0	0	1	49	0	100	100	30	100	100	5
1417	5/3/2021 4:46:46	R_2CHsbwC31sXWgLH	FR	1	1	0	0	0	0	0		UN MONTANT FIXE CHAQUE MOIS...		0	9,686	47,507	50,307	8	0	100	0	50	8,617	46,441	49,033	9	0	80	100	100	100	100	0	0	0	0	0	1	1	1	0	100	0	100	100	0	100	0	5
312	5/8/2021 2:31:33	R_2xRvCJ3wWx23pue	FR	1	0	0	1	0	0	0		ce qu'on gagne sans compter les primes		49	5,653	5,653	6,488	1	51	51	51	55	12,79	12,79	13,782	1	51	62	59	51	51	67	52	0	0	0	0	0	0	0	1	72	51	51	51	51	51	51	6
747	5/4/2021 12:51:14	R_1YbxlAtSbXBMbW9	FR	2	-99	-99	-99	-99	-99	-99			Un revenu défini que tout le monde aurait d'office, qui peut augmenter mais pas diminuer.	75	49,84	55,619	57,112	3	70	90	50	72	53,662	53,662	55,632	1	61	71	29	55	65	92	86	0	0	0	0	0	0	0	1	65	45	60	40	60	40	0	6
554	5/3/2021 1:56:37	R_qyBrjy2UUCTyrPb	FR	2	-99	-99	-99	-99	-99	-99			même revenu pour tout le monde	20	35,396	35,939	37,378	2	50	30	50	50	16,195	16,195	18,385	1	20	20	71	10	50	61	71	0	0	0	0	0	0	0	1	71	28	71	72	31	39	73	2
1448	5/3/2021 4:48:09	R_24uxMMe68PXGaZU	FR	1	1	1	1	0	0	0		L état paye à tout le monde la même chose, ceux qui travaillent ajoutent cela à leur revenu		70	50,639	332,729	333,496	22	69	36	69	37	6,471	109,279	109,961	20	33	83	70	13	61	59	79	0	0	0	0	0	0	0	1	26	15	31	63	26	50	40	4
1176	5/4/2021 1:43:37	R_2D6xUTPF0oyuAVN	FR	1	0	0	1	0	0	0		Revenu minimum obligatoire		80	18,957	43,101	45,435	6	50	70	50	49	13,791	35,48	35,986	6	50	70	40	20	60	50	60	0	1	0	0	0	0	0	0	40	80	70	20	50	20	80	6
557	5/3/2021 2:04:53	R_BVOBhcLHnaB3m7L	FR	1	1	1	0	0	1	0		somme d'argent versé sans conditions		80	3,33	24,564	26,205	3	100	59	80	71	13,389	22,455	24,012	7	70	71	18	0	17	44	6	0	0	0	0	0	0	0	1	63	0	50	80	0	50	0	1
489	5/4/2021 11:33:05	R_DOIP8uwtGykuRvb	FR	2	-99	-99	-99	-99	-99	-99			Un salaire minimum	50	2,107	21,972	22,847	6	50	0	50	50	1,47	4,831	5,468	2	50	100	0	100	50	100	100	0	1	1	0	1	0	0	0	70	50	50	50	50	50	50	1
709	5/9/2021 1:03:48	R_2arHO8nR7KZhPGs	FR	1	1	0	0	0	0	0		revenu identique pour tout le monde		40	59,069	61,582	63,098	2	19	9	20	19	36,19	36,19	43,742	1	19	70	70	0	0	0	0	0	0	0	0	0	0	0	1	51	1	0	73	0	72	14	4
842	5/3/2021 5:23:04	R_2Qy7uyCmguBZEvi	FR	1	1	0	0	0	0	0		Pension minimum (trop basse) comparé au prix de la vie, pour tous.		1	17,018	17,018	22,923	1	1	1	1	0	16,775	16,775	19,344	1	0	10	0	0	0	0	0	1	0	0	0	0	0	0	0	0	0	0	51	51	70	0	2
468	5/3/2021 3:43:10	R_2anVWOzoR5nYTW6	FR	2	-99	-99	-99	-99	-99	-99			minimes	60	12,164	12,164	17,097	1	61	19	50	61	10,368	10,368	13,243	1	64	19	50	50	71	30	19	0	0	0	0	0	0	0	1	59	42	32	29	69	11	37	3
859	5/3/2021 1:28:16	R_3htFqsOX4zL6bNj	FR	1	1	0	0	0	0	0		C'est un montant minimum fixé et on ne peut pas donner moins		100	42,348	42,348	43,51	1	71	51	39	9	54,456	55,632	57,139	3	18	60	40	0	100	20	0	0	1	0	0	1	0	0	0	100	100	72	29	63	10	75	3
3769	5/3/2021 3:56:36	R_1MXQKmw6HtcAWA0	FR	1	1	0	0	0	0	0		c'est un revenu perçu indépendamment d'un travail rémunéré, salarié		50	103,693	108,03	111,185	2	50	50	20	20	41,191	44,059	65,862	2	20	70	10	0	25	25	70	0	1	0	0	0	0	0	0	60	0	0	0	0	0	0	4
477	5/3/2021 3:25:52	R_2diOg1C1JGg8g7m	FR	1	1	0	0	0	0	0		Revenu universel garanti alloué à toute personne adulte résidante du pays concerné.		72	31,482	31,482	32,303	1	80	71	62	25	34,623	34,623	35,46	1	13	90	23	35	59	37	53	0	0	0	0	0	0	0	1	72	5	13	78	40	28	17	4
726	5/3/2021 9:53:20	R_Q5kxCU5MUx8HUmR	FR	1	1	0	0	0	0	0		revenu pour vivre normalement		50	38,618	42,237	43,931	2	50	0	20	0	25,103	25,103	28,029	1	30	50	49	0	0	0	0	0	0	0	0	0	0	0	1	70	100	51	71	70	50	51	5
648	5/3/2021 9:27:31	R_1CxqnE0WUwMWzxq	FR	1	1	0	0	0	0	0		un revenu minimal pour pouvoir vivre		29	38,267	38,267	41,178	1	51	11	28	51	30,152	30,152	32,203	1	51	30	51	51	51	51	51	0	0	0	0	0	0	0	1	53	29	29	51	39	51	51	4
444	5/3/2021 1:37:13	R_1F8MBS9YQf6PxAj	FR	1	1	0	0	0	1	0		Revenu attribué à chaque citoyen		100	8,448	28,097	28,751	7	100	51	100	100	5,618	14,817	15,98	4	100	61	70	0	0	0	0	0	1	0	0	1	0	0	0	80	0	70	0	0	0	0	2
352	5/3/2021 9:39:37	R_ePWZYzi4Id0MLEB	FR	1	0	1	0	0	0	0		Un minum égal pour chaque citoyen		69	4,277	15,15	16,78	7	50	79	50	50	1,798	10,002	10,963	7	52	34	49	52	48	52	52	0	1	0	0	0	0	0	0	50	0	0	0	0	100	76	3
296	5/3/2021 12:12:13	R_2XaMuETgTkqBHsI	FR	1	0	0	1	0	0	0		un revenu donné à tous et ne rien espérer de plus de l'etat		100	25,003	27,075	27,945	5	100	60	100	100	5,558	6,328	7,4	2	100	100	100	100	100	98	0	0	1	0	1	0	0	0	0	0	0	100	13	14	12	100	5
725	5/4/2021 10:30:18	R_3p5BjQJSTRD1exL	FR	2	-99	-99	-99	-99	-99	-99			Je ne sais pas	50	7,242	55,102	56,059	6	53	40	53	52	18,682	32,602	33,501	6	39	37	37	33	70	31	53	0	0	1	0	0	0	0	0	53	67	72	61	74	53	24	2
530	5/10/2021 9:22:09	R_W67jfe4OmXnhCo1	FR	1	1	0	0	0	0	0		Revenu minimum		84	2,858	16,801	17,428	7	82	82	92	81	,711	30,667	31,25	15	81	71	51	19	0	0	60	0	0	0	0	1	0	0	0	81	10	21	31	30	31	0	2
310	5/3/2021 8:33:26	R_3hzrYsg4i7Nz2JJ	FR	1	1	0	0	0	0	0		Revenu universel		79	,491	3,001	3,602	3	81	71	76	76	,59	12,693	13,339	5	72	69	69	72	69	69	69	0	1	1	1	0	0	0	0	78	49	59	53	53	53	53	2
639	5/3/2021 1:50:28	R_sGMF49lV79zBTih	FR	1	1	0	0	0	0	0		C'est une somme allouée à tout individu vivant quelque soit sa situation		93	47,386	47,386	49,227	1	89	69	81	93	23,695	23,695	24,368	1	89	30	19	0	67	31	39	0	0	0	0	0	0	0	1	47	14	79	80	33	59	10	1
470	5/3/2021 4:45:22	R_vwYjua040OSrU5j	FR	1	1	0	0	0	0	0		revenu universel		81	9,448	18,49	19,168	4	72	51	82	80	3,533	32,604	33,26	4	83	74	51	73	51	51	84	0	0	0	0	0	0	0	1	52	51	60	80	100	100	100	6
944	5/3/2021 5:15:16	R_269oXr0xHvmzNVC	FR	1	1	0	0	0	0	0		..		62	,535	4,62	5,242	3	61	61	61	62	,433	2,901	3,501	3	60	71	60	62	39	81	71	0	0	0	0	0	0	0	1	80	0	0	20	0	0	0	1
1985	5/3/2021 9:30:51	R_3M40Y17TBH3ubue	FR	1	1	0	0	0	0	0		REVENU MINIMUM POUR CHAQUE PERSONNE OU MENAGE		50	73,416	73,416	77,683	1	72	0	72	51	111,054	111,054	114,66	1	71	51	100	0	0	71	25	0	0	0	0	0	0	0	1	92	72	51	31	31	0	40	1
437	5/10/2021 9:14:47	R_T65qTTUd1zn54UF	FR	2	-99	-99	-99	-99	-99	-99			Aucune idée	10	14,188	14,188	15,273	1	10	20	10	10	12,781	12,781	15,39	1	10	60	20	30	80	10	0	0	1	1	1	0	0	0	0	70	10	40	60	40	20	30	4
442	5/5/2021 11:47:32	R_1hLGZCPip7zT0Y0	FR	1	1	0	0	0	0	0		allocation financiere recue comme une aide sans condition		51	7,298	37,268	38,246	3	30	92	53	53	7,292	9,915	11,694	2	40	35	82	12	90	29	23	0	1	0	0	0	0	0	0	77	0	0	0	0	0	0	1
3480	5/6/2021 6:55:33	R_1ODlw0dpKwQQ5fQ	FR	1	1	0	1	0	0	1	Lecture spécialisée	Allocation universelle attribuée à chacun.e sans conditions		69	1012,049	1020,774	1021,622	5	69	20	50	20	2,987	39,787	40,597	12	50	24	51	10	51	50	51	0	0	0	0	0	0	0	1	69	51	51	51	51	51	51	3
464	5/3/2021 1:23:14	R_2D60sQOjPUmZqG4	FR	2	-99	-99	-99	-99	-99	-99			Revenu minimum universel	30	13,285	29,64	30,313	8	59	18	28	30	10,158	18,895	20,953	4	66	32	50	24	66	37	26	0	0	0	0	0	0	0	1	39	1	7	5	15	22	73	4
506	5/3/2021 1:34:03	R_Ddbhv57zoCPebrX	FR	1	1	0	0	0	0	0		Revenu minimum		29	10,618	40,292	40,897	8	49	0	36	57	10,613	24,33	24,706	8	65	58	57	0	69	27	31	0	0	0	0	0	0	0	1	75	85	66	23	62	23	51	3
570	5/3/2021 12:33:40	R_26eCU7HJOSC7Rp6	FR	1	1	1	0	0	0	0		Permettre à chacun d'avoir un revenu quelque soit le pays		100	11,428	28,761	29,891	6	100	88	100	100	9,986	16,522	17,212	4	100	88	94	85	100	100	80	0	0	0	0	0	0	1	0	100	71	73	84	81	72	74	1
1738	5/3/2021 5:08:12	R_3Jk5dfN7t8xnnLU	FR	1	1	0	0	0	0	0		Un revenu de debut de arriere ou de sans emploi decent		49	6,631	168,967	171,72	36	51	50	52	57	7,869	39,769	46,938	8	49	53	81	60	53	63	64	0	0	0	0	0	0	0	1	69	38	38	28	36	33	32	4
558	5/3/2021 2:17:44	R_cZNZVytmgdSYDF7	FR	1	1	0	0	0	0	0		Revenu minimum vital		86	6,277	36,325	38,058	7	91	100	80	88	3,327	13,017	14,127	4	87	73	30	80	0	20	79	0	0	0	0	0	1	1	0	67	41	28	0	7	2	0	2
938	5/3/2021 3:30:25	R_oY9TsUriDV6qWhX	FR	1	1	0	0	0	0	0		Revenu versé à tous citoyens par des politiques ,genre d’allocations		10	16,69	34,754	35,601	3	10	19	19	30	1,814	26,91	27,83	3	30	20	81	9	39	62	40	0	1	0	0	0	0	0	0	40	39	39	71	40	63	42	3
527	5/3/2021 2:44:38	R_yVDCE7xdaAcDQU9	FR	1	0	0	1	0	0	0		Un revenu minimum pour survivre		77	2,66	35,397	36,262	8	51	0	62	28	4,353	19,528	20,686	5	20	68	26	21	100	23	29	0	0	0	0	0	0	1	0	50	5	43	7	4	30	59	2
1007	5/3/2021 1:32:37	R_2BwFXTwdsFN5orC	NL	1	1	0	0	0	1	0		leefloon voor iedereen		1	19,768	56,273	58,39	6	19	0	0	0	36,351	88,304	89,795	4	0	0	51	0	0	0	0	0	0	0	0	0	0	0	1	30	70	100	70	48	51	70	3
788	5/5/2021 9:25:06	R_33CpC9jEbEoJaLv	NL	1	1	0	0	0	0	0		iedereen heeft een minimum inkomen		51	96,228	96,228	98,21	1	31	20	31	40	27,662	27,662	29,388	1	31	30	74	10	30	40	18	0	0	0	0	0	0	0	1	81	92	18	84	85	72	72	4
476	5/3/2021 1:30:47	R_2TLvzDNOE8NgCF0	NL	1	1	0	0	0	0	0				15	5,002	41,615	42,577	8	0	0	0	0	7,101	17,302	18,257	3	0	100	76	78	100	0	0	0	0	0	0	0	0	0	1	18	0	0	0	100	48	0	5
616	5/10/2021 11:16:25	R_1QMBCp6qVndhidF	NL	1	1	0	0	0	0	0		Een minimum inkomen voor elke Belg - genoeg om rond te komen.		10	40,18	78,031	80,08	5	0	0	8	3	20,573	20,573	21,98	1	14	50	60	0	0	0	0	0	1	0	0	1	0	0	0	60	0	100	74	19	64	85	3
899	5/3/2021 3:29:30	R_3I0klf4vQYzGaYP	NL	1	1	1	1	1	0	0		Een basisinkomen is het minimumloon dat elke volwassen burger zou moeten ontvangen om te voorzien in de basisbehoeften van het leven : eten, drinken, slapen, geneeskundige zorgen, kleding, verwarming, onderwijs		19	56,882	58,752	60,19	2	10	2	4	0	41,373	41,373	44,1	1	0	92	0	0	100	0	0	1	1	0	0	0	0	0	0	1	0	100	82	9	61	0	1
818	5/3/2021 12:58:11	R_3KMz2SrE4TUyDOo	NL	1	1	0	0	0	0	0		een soort van "minimuminkomen" dat elke +18jarige ontvangt		29	59,224	59,224	62,932	1	50	50	30	10	26,899	42,444	43,779	3	40	65	50	20	20	25	15	0	0	0	0	0	0	0	1	75	51	70	40	25	25	10	6
790	5/3/2021 1:27:40	R_cCGUgSLkYDUc2lj	NL	1	1	0	1	0	0	0		Het minimum dat je dient te krijgen om te kunnen leven		70	31,334	31,334	32,659	1	72	62	51	30	26,4	29,061	30,373	2	45	80	51	51	37	66	38	0	0	0	0	0	0	0	1	71	76	76	41	56	65	81	2
751	5/3/2021 4:17:40	R_2ays3sGLn6chGxQ	NL	1	1	0	0	0	0	0		Het basisinkomen is het inkomen dat een persoon nodig heeft om comfortabel te kunnen leven, rekeningen te betalen, eten etc, een minimum loon dat iemand moet verdienen		80	27,734	27,734	28,653	1	81	61	69	29	21,608	21,608	23,422	1	28	58	70	71	29	70	23	0	1	0	0	1	0	1	0	91	80	81	40	67	34	86	2
1000	5/3/2021 2:25:03	R_3Oc82VUbndyiEsa	NL	1	1	0	0	0	0	0		Een bedrag dat iedere Belg op zijn rekening krijgt om enigzins comfortabel te kunnen leven.		40	1,265	33,761	34,461	26	60	30	71	69	1,567	20,697	21,54	30	62	40	29	0	30	81	40	0	0	0	0	0	0	0	1	0	0	20	90	40	70	0	5
898	5/3/2021 6:36:18	R_2DTGbBTVOOOy3tY	NL	1	1	0	0	0	0	0		een inkomen betaalt door de staat		1	50,735	52,838	57,501	2	10	51	9	2	25,527	27,264	28,772	2	9	82	53	8	2	5	3	0	0	0	0	0	0	0	1	60	3	5	52	54	54	54	3
527	5/4/2021 1:59:23	R_2rT5kBpRXT1cSmc	NL	1	1	1	1	0	0	0		Een vast inkomen dat iedereen ontvangt.		90	22,444	22,444	23,236	1	80	93	66	26	29,81	29,81	31,963	1	54	51	27	83	79	64	17	0	1	0	0	1	0	1	0	77	24	28	80	29	65	38	2
784	5/6/2021 8:20:05	R_1z9hkNeGe7AbPJT	NL	1	1	0	0	0	0	0		iedere belg boven de 18 jaar ,werkend of niet, een vast inkomen per maand		19	21,345	35,871	40,541	5	60	71	38	22	19,842	19,842	22,487	1	37	74	63	32	69	27	0	0	0	0	1	0	0	0	0	71	11	58	84	15	74	24	4
438	5/4/2021 8:04:11	R_2tbzDwkN0yEdyDU	NL	1	1	1	0	0	0	0		Een inkomen die minimum gehaald moet worden		40	22,266	33,068	33,944	8	33	59	49	61	2,63	14,801	15,641	4	58	52	53	57	38	53	29	0	0	0	0	1	0	0	0	43	22	44	1	41	57	90	3
701	5/3/2021 12:14:34	R_1rCd5nAIdUJ1ik7	NL	1	1	0	0	0	0	0		Iedereen krijgt een basisinkomen, ook de niet werkende		27	15,922	44,059	45,901	13	23	18	28	32	8,137	16,139	17,186	5	24	58	60	28	79	35	17	0	0	0	0	0	0	0	1	45	75	34	36	65	37	42	4
537	5/3/2021 5:06:18	R_3RklK91qOtPDUmY	NL	1	1	0	0	0	0	0		gegarandeerd minimum inkimen		50	36,274	36,274	37,274	1	30	50	40	40	19,969	19,969	22,976	1	34	50	70	70	70	10	20	0	0	0	0	0	0	0	1	40	18	60	40	20	36	63	2
514	5/3/2021 23:12:37	R_WAqUFkI5CJ0biSd	NL	1	0	0	0	1	0	0		Beginnersloon		89	6,087	42,108	42,669	9	88	95	92	88	34,607	43,992	44,636	5	88	88	71	91	70	38	0	0	0	0	0	0	0	0	1	86	87	87	16	50	0	67	3
973	5/3/2021 7:22:07	R_3HYSrR2aie2eESb	NL	1	1	0	0	0	0	0		vast inkomen		89	73,755	73,755	78,518	1	76	0	71	75	43,143	43,143	44,563	1	71	66	91	8	14	60	80	0	0	0	0	0	0	0	1	82	14	73	73	19	74	51	2
633	5/5/2021 12:29:53	R_1PSDGBvwL7Lc7pp	NL	1	1	0	1	0	0	0		BV Pensioen is een basisinkomen denk ik		100	24,704	26,463	27,888	2	100	100	100	100	35,883	35,883	37,795	1	100	100	62	62	100	61	79	0	0	1	0	1	0	0	0	72	9	41	38	36	37	26	3
667	5/4/2021 7:11:45	R_1lmXdM5Ceud3Iwt	NL	1	0	0	0	0	1	1	via mijn cursisten	leefloon		0	29,939	39,195	41,285	4	0	0	20	0	25,344	25,344	28,204	1	0	70	1	1	9	1	0	0	0	0	0	0	0	0	1	93	100	81	30	90	7	68	4
647	5/3/2021 5:41:38	R_3MKgyl3bXRFL0VZ	NL	1	1	0	0	0	0	0		Inkomen waar niet onder kan gegaan worden		0	24,485	50,143	52,021	3	2	0	0	0	16,331	22,202	23,213	3	3	49	17	0	55	0	0	0	1	0	0	1	0	0	0	59	100	78	20	80	0	52	3
1436	5/3/2021 15:18:05	R_3sC7Sk7vppRzSjD	NL	2	-99	-99	-99	-99	-99	-99			minimum loon	3	86,031	88,155	90,914	3	9	0	0	8	93,631	95,643	97,454	2	9	51	51	31	51	9	20	0	0	0	0	0	0	0	1	61	100	41	62	82	53	63	3
565	5/3/2021 1:30:23	R_1PRgt997dpjy8b0	NL	1	1	0	0	0	0	0		Een zekerheid/vangnet dat ervoor zorgt dat iedereen in de basisbehoeften van zichzelf en/of zijn/haar gezin kan voorzien. Basisbehoeften zijn daarbij ruimer dank enkel het strikte dak boven het hoofd, eten & drinken, ... Ook bijvoorbeeld cultuur maakt daar deel van uit.		65	29,345	31,356	33,518	2	40	0	60	100	15,585	15,585	16,589	1	45	60	75	0	25	25	25	0	1	1	0	1	0	1	0	75	0	0	0	0	0	0	1
598	5/3/2021 4:49:37	R_2THv9ZUM1zIdc7l	NL	1	1	1	1	0	0	0		Een vast maandelijks inkomen voor iedereen vanaf 18j		48	7,525	14,463	16,1	3	60	0	58	56	1,725	24,858	25,735	6	59	38	60	74	100	0	0	0	0	0	0	0	0	0	1	26	100	28	55	67	65	100	3
766	5/3/2021 3:00:02	R_3Mb7lVPbKAQ77fX	NL	1	1	1	1	1	1	0		Inkomen dat standaart is		75	9,161	90,439	91,189	7	70	69	29	91	11,696	32,787	33,323	4	80	91	60	28	33	32	27	0	0	1	0	1	0	0	0	60	29	50	39	5	34	36	6
6754	5/3/2021 4:05:04	R_eOJxFXepLePpRYJ	NL	1	0	0	0	0	1	0		een inkomen die elke bewoner krijgt van de overheid		71	37,212	37,212	38,135	1	61	81	50	65	23,877	24,431	24,868	2	50	50	40	60	91	30	45	0	0	0	1	1	0	0	0	70	30	45	60	40	50	25	3
466	5/3/2021 3:22:51	R_2TAhhi8UjUhavoo	NL	1	1	0	0	0	0	0		EEN INKOMEN OM MIN OF MEER VAN TE LEVEN		51	6,327	9,736	10,651	2	52	0	29	30	10,425	29,363	30,549	5	40	61	50	50	39	39	19	0	0	0	0	0	0	0	1	70	57	58	37	62	54	39	3
909	5/5/2021 13:23:11	R_3hFKiCFxXu5iCpM	NL	1	1	1	0	0	0	0		een inkomen waar je mee rondkomt		50	80,901	84,079	84,945	2	50	29	52	40	25,144	25,144	26,021	1	49	51	60	31	70	31	22	0	1	0	0	0	0	0	0	62	34	35	50	35	51	51	4
790	5/3/2021 3:17:02	R_1eshM6DnLEQOlJu	NL	1	1	0	0	0	0	0		minimum loon of vervangend minimum inkomen		76	24,235	31,424	33,447	2	70	40	40	40	47	47	48,38	1	60	52	44	25	52	47	29	0	0	0	0	0	0	0	1	40	75	76	84	57	74	75	5
1404	5/3/2021 3:16:50	R_3J5jS5fDS0mCRg9	NL	1	1	0	0	0	0	0		Een basisinkomen is een gegarandeerd inkomen dat elke burger/inwoner (gedeeltelijk) van de overheid krijgt. ... Een alternatief voor een onvoorwaardelijk basisinkomen is de negatieve inkomstenbelasting, waarbij de overheidssteun afneemt naarmate een persoon meer eigen inkomsten heeft		15	79,551	95,433	98,118	3	19	19	19	19	48,901	48,901	50,56	1	15	13	70	10	60	30	71	0	0	0	0	0	0	0	1	76	19	22	23	24	22	18	6
811	5/3/2021 2:57:07	R_2cC2PsVBVuzwuy9	NL	2	-99	-99	-99	-99	-99	-99			een minimumloon	41	51,203	51,203	53,156	1	60	60	51	60	18,194	19,902	22,048	2	60	52	51	60	40	60	71	0	1	1	0	1	0	0	0	60	32	33	51	37	51	37	2
1380	5/3/2021 15:53:57	R_2Y3sRdwu3TfEffA	NL	1	1	0	0	0	0	0		Een soort minimum inkomen voor iedereen los van of je werkt of niey		21	53,53	215,536	219,217	17	30	0	0	0	19,708	40,804	42,351	9	0	50	13	0	5	0	0	0	0	0	0	0	0	0	1	62	2	71	4	1	4	0	1
814	5/3/2021 2:56:20	R_1DxaMLZogkNmvTS	NL	1	1	0	0	0	0	0		Een basisbedrag voor elke volwassen persoon wat aangevuld kan worden met inkomsten uit werk. Dit basisinkomen zou dan ook sociale uitkeringen vervangen.		70	29,229	29,229	30,844	1	80	10	80	65	25,455	25,455	27,164	1	60	50	50	30	40	40	30	0	0	0	0	0	0	0	1	65	10	25	25	25	25	25	2
610	5/3/2021 1:41:40	R_3QVQn67OYRzsbl3	NL	1	1	0	0	0	0	0		minimum leefloon		50	9,671	9,671	11,963	1	40	0	17	19	19,977	33,403	34,354	3	9	9	50	0	70	0	0	0	0	0	0	0	0	0	1	29	91	8	22	21	21	51	4
492	5/3/2021 21:23:30	R_3harRAxJtcKRCgd	NL	1	1	0	0	0	0	0		iedereen krijgt een bepaald minimum aan inkomsten		81	21,462	21,462	25,586	1	81	50	60	81	18,816	18,816	20,453	1	61	92	81	100	100	60	60	0	0	0	0	0	0	0	1	91	0	0	0	0	0	100	3
268	5/3/2021 7:57:47	R_8bSjGwT2pLdaN3j	NL	1	0	1	0	0	0	0		Een minimumloon		0	2,807	16,241	17,069	6	0	0	0	0	,787	26,674	27,388	10	0	0	0	0	0	0	0	0	0	0	0	0	0	0	1	0	0	0	0	0	0	0	5
738	5/10/2021 0:25:03	R_POnQCW7LiGQHl1T	NL	2	-99	-99	-99	-99	-99	-99			Een soort minimum?	10	3,208	54,801	55,9	11	52	10	6	10	3,634	36,771	37,725	9	10	50	50	50	10	10	0	0	0	0	0	0	0	0	1	40	30	50	100	50	90	60	2
1271	5/3/2021 6:29:34	R_0p4X7bAiUtw69tn	NL	1	1	0	1	1	0	0		Een inkomen dat toelaat dat je op een menswaardige manier kunt deelnemen aan het leven.		60	91,036	91,036	93,579	1	61	45	30	40	70,667	70,667	71,551	1	40	30	60	25	70	30	30	0	0	1	0	0	1	1	0	60	20	19	80	25	60	2	2
1150	5/8/2021 6:39:51	R_1N3nRWVouuyJatK	NL	1	1	0	0	0	0	0		Miniumloon voor iedereen		69	12,198	41,588	43,901	8	73	78	82	79	17,296	26,703	27,663	5	59	82	27	8	20	52	4	0	0	0	0	0	0	0	1	74	23	76	27	32	47	27	2
649	5/3/2021 4:18:11	R_1JVphIEW1qeOWwK	NL	1	1	0	0	0	0	0		Inkomen na belastingen zonder extra’s		6	5,456	52,411	54,006	13	0	4	10	5	8,397	17,894	19,344	5	2	100	55	4	0	0	3	0	0	0	0	0	0	0	1	7	100	100	100	100	96	99	5
652	5/4/2021 7:57:08	R_29gMM6JMOd1QAHD	NL	2	-99	-99	-99	-99	-99	-99			Leefloon?	72	1,548	39,509	44,559	14	50	61	49	58	5,129	36,713	41,021	9	49	30	14	33	13	27	19	0	1	0	0	1	1	1	0	26	64	85	100	60	48	0	3
2746	5/3/2021 2:12:28	R_eg47QkjQUM9cS5P	NL	1	1	0	0	0	0	0		Minimumloon?		60	27,409	66,889	68,201	7	40	0	29	60	14,791	33,783	35,984	3	55	40	60	30	40	60	30	0	0	0	0	0	0	0	1	40	9	40	30	30	50	50	4
800	5/3/2021 2:03:36	R_2Cjfurn2AGmHBM9	NL	1	1	0	0	0	0	0		sponsoring voor mensen die niet willen werken		1	13,534	13,534	25,471	1	0	0	0	0	8,686	8,686	10,512	1	0	0	1	0	0	0	0	0	0	0	0	0	0	0	1	0	53	51	51	51	51	51	6
518	5/3/2021 5:02:50	R_72rh0GqLfhz9AMV	NL	1	1	0	0	0	0	0		Een recht op een basis inkomen		4	3,282	47,415	48,033	21	19	0	42	4	7,595	26,333	28,652	11	20	58	30	39	46	7	5	0	0	0	0	0	0	1	0	58	100	40	40	79	25	70	4
588	5/4/2021 12:00:55	R_xEGERKMQ52vMpaN	NL	1	1	0	0	0	0	0		een vast minimum inkomen voor iedereen		70	23,168	23,168	24,301	1	71	61	81	75	11,871	11,871	13,173	1	75	71	62	62	76	68	40	0	0	0	0	0	0	0	1	65	51	59	51	65	59	60	3
969	5/3/2021 12:29:19	R_3p9cNzRYcbKsh14	NL	1	1	0	0	0	0	0		iedere Belg heeft recht , of hij werkt of niet, op hetzelfde minimunbedrag om van te leven.		61	25,011	57,147	59,589	4	81	92	61	71	25,801	59,713	62,094	6	71	61	20	9	91	92	30	0	0	0	0	0	0	0	1	71	40	39	71	71	62	38	3
865	5/3/2021 13:53:54	R_1ocKI4EYhtCMOWS	NL	1	1	0	0	0	0	0		dat iedereen een minimum inkomen zou krijgen, ook huisvrouw en student.		7	20,332	30,053	31,393	3	2	0	4	0	17,352	72,7	74,997	3	0	70	14	61	72	29	37	0	0	0	0	0	0	0	1	63	12	100	85	58	58	77	1
431	5/3/2021 12:31:53	R_3jcEpHagFKx7iyp	NL	1	1	0	0	0	0	0		Het minimaalinkomen die iedereen zou moeten kunnen krijgen om te kunnen leven		40	6,083	50,389	51,601	13	31	75	33	31	2,666	17,099	17,909	4	26	75	49	48	40	38	37	0	1	0	0	0	0	1	0	71	50	52	52	52	52	50	2
517	5/3/2021 1:23:34	R_33vgUvCFhNxSDLg	NL	1	1	0	0	0	0	0		Het minimale inkomen nodig om te overleven		0	28,286	33,719	36,266	3	1	0	0	0	23,382	23,382	24,536	1	0	71	0	0	31	0	0	0	0	0	0	1	0	0	0	0	51	62	100	100	100	61	5
1306	5/3/2021 9:31:38	R_3D0f0fNK6f6cIMl	NL	1	1	0	0	1	0	0		Het minimum inkomen dat een alleenstaande of gezin moet krijgen om aan hun minimum basisbehoeften te voldoen		41	72,529	76,249	77,241	4	60	50	71	61	33,43	33,43	34,426	1	50	61	39	56	39	41	50	0	0	0	0	0	0	0	1	56	30	39	17	71	28	50	2
528	5/3/2021 1:47:50	R_SPOEOSmXdeDKDZf	NL	1	1	0	1	0	0	0		meest voorkomend		81	33,561	33,561	35,508	1	82	71	81	79	20,155	20,155	21,4	1	81	75	75	51	81	51	51	0	0	0	0	0	0	0	1	81	51	51	51	42	51	51	2
366	5/5/2021 23:16:48	R_1IWURt99MQus1kO	NL	2	-99	-99	-99	-99	-99	-99			Minimum loon dat iedereen krijgt	50	13,35	23,791	24,593	5	50	50	52	39	9,083	15,917	16,638	4	38	66	64	52	52	46	44	0	0	0	0	0	0	0	1	59	42	46	60	57	42	43	3
401	5/6/2021 8:32:33	R_2c0FzP3mzQpFunN	NL	1	1	0	0	0	0	0		Onvoorwaardelijk inkomen ongeacht tewerkstelling		35	18,167	21,983	22,943	2	20	20	35	30	13,759	13,759	14,256	1	30	55	40	10	40	40	40	0	1	0	0	0	0	1	0	70	30	60	70	20	100	65	4
743	5/4/2021 12:53:39	R_2YyLFfdRoex8Ti4	NL	2	-99	-99	-99	-99	-99	-99			een inkomen dat iedereen zou moeten krijgen ongeacht het werk dat je uitvoert	72	37,913	37,913	57,274	1	82	100	82	41	22,801	22,801	25,302	1	62	61	84	84	10	81	71	0	0	0	1	0	0	1	0	71	30	63	85	20	61	35	2
612	5/3/2021 14:20:02	R_2R4BzjAxm2nXglu	NL	1	1	0	0	0	0	0		Minimum inkomsten voor iedereen, ook wie een uitkering krijgt		76	45,308	61,671	62,751	6	85	52	73	83	17,414	27,047	27,866	4	62	70	78	20	36	84	18	0	1	0	0	1	0	0	0	78	76	80	39	79	37	40	4
489	5/10/2021 3:47:18	R_2ByTalUIs3o3x4e	NL	1	1	0	0	0	0	0		Iedereen krijgt vrijblijvend een minimumloon		0	30,908	32,224	37,903	2	0	9	0	9	15,38	16,778	18,116	2	9	1	8	0	8	0	19	0	0	0	0	0	0	0	1	9	0	91	100	72	39	29	4
541	5/3/2021 1:30:58	R_2THpzFT2jStNvTg	NL	1	1	0	0	0	0	0		een inkomen om de dag dagelijkse benodigdheden te kunnen betalen = huis = energie		65	3,971	9,14	10,343	5	45	56	35	34	2,801	14,139	15,496	2	15	81	86	100	77	0	0	0	1	1	0	1	0	0	0	14	92	9	0	90	0	0	5
913	5/3/2021 6:52:45	R_QgYemmHMHfvTXa1	NL	2	-99	-99	-99	-99	-99	-99			een soort miniem inkomen	61	59,731	59,731	63,419	1	51	20	51	81	38,378	42,535	47,503	3	51	51	71	51	51	51	51	0	0	0	0	0	0	0	1	61	90	71	31	51	51	73	3
619	5/3/2021 2:00:28	R_3Kon7mpnKHnGHJ6	NL	1	1	0	0	0	0	0		vast maandinkomen		50	58,143	61,049	62,526	2	40	39	50	21	27,544	27,544	29,118	1	30	50	50	34	50	30	30	0	0	0	0	0	0	0	1	31	61	31	43	65	31	50	3
1027	5/3/2021 4:01:23	R_1nVd91kUWfsmTpW	NL	1	0	0	0	1	0	0		een mimimum loon voor iedereen		70	30,126	31,273	32,512	2	70	61	68	70	43,197	43,197	44,05	1	70	61	88	9	91	71	0	0	1	1	1	1	1	1	0	71	82	83	83	84	84	85	1
746	5/8/2021 9:14:33	R_2uQyLMiJLhEGJZi	NL	1	1	0	0	0	0	0		voor iedere actieve Belg in minimum garanderen		78	28,999	37,496	41,955	6	73	0	74	77	29,757	29,757	30,803	1	71	10	96	0	93	90	26	0	0	0	0	0	0	0	1	76	0	85	79	0	25	25	3
564	5/3/2021 2:24:31	R_2czoUVXe5M4CoON	NL	1	1	0	0	0	0	0		eenzelfde bedrag als loon voor iedere werknemer, een basis voor iedereen.		77	16,497	36,354	38,34	3	50	71	91	82	13,706	18,629	19,878	3	82	51	69	30	29	79	5	0	0	0	0	0	1	0	0	60	19	20	96	38	88	49	3
399	5/4/2021 7:30:21	R_2doPy8dtpz7vYM9	NL	1	1	0	0	0	0	0		Een leefloon		52	18,404	23,382	24,645	4	51	0	0	2	12,518	17,121	17,998	4	2	1	62	61	60	39	40	0	0	0	0	0	0	0	1	72	100	73	51	73	31	79	3
949	5/4/2021 0:44:01	R_sRlgw1Aq2bQHI77	NL	1	0	0	1	0	0	0		Iedere volwassen persoon krijgt een maandelijks inkomen. Hierboven kan de persoon werken om extra te verdienen.		2	363,557	364,543	365,86	2	10	18	29	1	24,953	30,206	31,638	2	3	85	70	8	9	4	2	0	1	0	0	1	0	0	0	69	8	96	96	5	71	20	4
1042	5/3/2021 9:00:18	R_3qwdgWstlfeo5C8	NL	1	1	0	0	0	0	0		Elke belg verdient minimum een bepaald bedrag per maand, zelfs zonder te werken		73	13,629	203,282	203,936	27	81	100	61	71	4,824	34,9	39,287	12	78	62	24	22	65	15	19	0	1	1	0	0	0	0	0	29	29	97	76	79	34	53	4
352	5/3/2021 12:20:35	R_3n0206ptPA0AMb4	NL	1	1	0	0	0	0	0		Minimum inkomen		63	4,524	16,58	17,375	4	58	60	59	63	1,794	12,267	12,921	4	64	63	62	61	72	63	62	0	0	0	0	0	0	1	0	63	68	70	72	72	74	76	2
1111	5/3/2021 1:50:34	R_pfNgsCT2Vlzh5xn	NL	1	1	0	0	0	0	0		Is een inkomen voor iedereen ongeacht of men werkt of niet		85	68,38	68,38	70,521	1	80	-88	81	85	30,571	30,571	32,358	1	85	91	91	9	8	9	10	0	0	0	0	0	0	0	1	91	10	81	0	0	9	0	1
830	5/3/2021 2:06:19	R_22KxrsLYDf8icUr	NL	1	1	1	0	0	0	0		Vast maandbedrag zonder werk		59	21,878	69,919	70,638	17	60	53	51	50	16,212	44,317	45,034	16	50	30	90	3	37	81	13	0	0	0	0	0	0	0	1	58	99	60	71	77	34	53	2
715	5/4/2021 4:04:21	R_77c6Gq1vkIFL8pH	NL	1	1	0	0	0	0	0		het inkomen wat iedere Belg zou moeten ontvangen om maandelijks rond te komen		81	13,644	46,671	48,035	2	80	0	71	30	46,631	46,631	47,699	1	30	70	71	9	30	61	8	0	0	0	0	0	0	0	1	81	0	30	91	0	51	90	3
1086	5/3/2021 4:23:00	R_2Blp3pzDxM6vjr7	NL	1	1	0	0	0	0	0		Een lumpsum subsidie		0	38,897	62,004	64,185	3	0	0	33	0	50,634	57,556	60,238	2	6	20	80	0	20	0	14	0	0	0	0	0	0	0	1	81	0	100	5	15	10	100	1
4195	5/3/2021 11:47:40	R_wQWgiHLI5YIXrTb	NL	1	1	0	0	0	0	0		een som geld waar men mee rondkomen : eten en onderkomen		71	31,021	37,079	39,388	2	78	0	68	11	32,808	32,808	35,507	1	0	8	69	14	8	9	0	0	1	1	0	0	0	0	0	83	10	6	6	6	8	39	1
415	5/3/2021 4:37:56	R_bOe56qwhnit1cD7	NL	1	1	0	1	0	0	0		Iedereen hetzelfde loon		65	3,8	24,292	25,443	8	57	91	75	67	3,601	21,375	22,616	9	63	58	60	80	50	67	16	0	1	0	0	0	0	0	0	66	68	66	62	63	45	70	2
696	5/3/2021 3:14:29	R_6PbsAwVYbSz5w3L	NL	1	1	0	0	0	0	0		Iedereen boven 18jr krijgt maandelijks een bedrag		50	10,241	39,984	41,332	6	49	52	30	46	21,065	45,231	45,77	5	40	63	19	19	0	0	0	0	0	0	0	0	0	0	1	10	70	20	70	71	80	80	4
513	5/3/2021 11:10:06	R_1GEtJvOhyhEYsFM	NL	1	1	0	0	0	0	0		Geld zonder werken		62	19,902	50,882	52,043	4	67	69	66	65	20,324	33,778	35,869	2	67	68	28	29	0	0	0	0	0	0	0	0	0	0	1	59	100	100	100	100	100	100	1
3438	5/4/2021 3:13:23	R_2zDbI9635Eu5BXr	NL	1	1	0	0	0	1	0		gegarandeerd inkomen voor iedereen		20	31,442	78,475	79,749	5	50	0	40	40	51,734	51,734	53,465	1	40	71	51	0	100	0	0	0	0	0	0	0	0	0	1	100	0	18	81	51	100	0	3
1375	5/3/2021 6:20:42	R_3oShyNEjNd9iqUU	NL	1	1	0	1	0	0	0		is hetzelfde inkomen dat iedere burger zou krijgen		70	72,106	79,094	82,446	2	70	50	70	19	50,832	50,832	54,716	1	50	80	19	0	80	30	0	0	0	0	0	0	0	0	1	60	0	0	100	30	100	20	5
951	5/3/2021 11:19:53	R_a5Zwn89SxsH9ubD	NL	1	1	0	0	0	0	0		een minimum inkomen om te kunnen overleven		50	95,238	95,238	96,954	1	49	0	51	51	29,234	42,301	45,032	4	25	41	25	24	51	24	20	0	0	0	0	0	0	0	1	82	0	0	51	80	51	80	3
1617	5/4/2021 1:02:35	R_3EyTurCy062UXeC	NL	1	1	0	0	0	0	0		Een vast basisbedrag dat je krijgt van de overheid ook voor mensen die werkzaam zijn.		61	26,186	26,186	30,053	1	51	82	51	82	22,023	26,493	27,38	3	70	60	91	4	30	61	10	0	1	0	1	0	0	1	0	51	86	27	61	89	30	75	3
405	5/3/2021 9:58:59	R_3GozodXv6VLODTG	NL	1	1	0	0	0	0	0		Een minimum loon		48	,887	7,586	8,362	3	50	22	61	27	15,336	51,622	52,381	8	33	69	65	55	74	34	32	0	1	0	0	0	0	0	0	68	32	100	50	92	55	74	3
1185	5/3/2021 4:15:09	R_1OZFy2WQHCmPM4a	NL	1	1	0	0	0	0	0		beperkt loon		76	1,564	4,237	4,794	3	73	73	73	63	,034	2,526	3,38	5	61	71	71	71	71	73	73	0	0	0	0	0	0	0	1	66	81	89	83	81	71	84	4
351	5/7/2021 3:24:08	R_2Bm05QDKj8lx0rx	NL	1	0	0	0	0	1	0		Een inkomen dat je gegarandeerd krijgt onder welke omstandigheid ook		19	26,893	28,117	28,913	3	31	75	13	56	3,578	6,873	8,324	2	58	72	43	7	0	31	33	0	0	0	0	0	0	0	1	63	83	100	75	61	81	100	4
1408	5/4/2021 1:37:33	R_3hhUu7FD6lwGiXO	NL	1	1	0	1	0	0	0		Iedereen krijgt een zelfde bedrag per maand als inkomen. De huidige uitkeringen (kinderbijslag, werkeloosheid, pensioenen, invaliditeitsuitkeringen....) verdwijnen .		90	66,344	66,344	68,93	1	80	60	90	90	44,617	44,617	46,74	1	80	65	20	10	9	19	9	0	0	0	0	0	0	0	1	60	0	40	40	20	50	15	2
932	5/3/2021 23:49:29	R_1MTmkVcUmUhds7L	NL	2	-99	-99	-99	-99	-99	-99			Soort minimum inkomen om toch rond te komen per maand	100	3,977	48,517	51,927	12	68	50	100	0	2,615	48,156	49,419	13	50	50	50	50	100	0	0	0	0	0	0	0	0	0	1	100	0	49	50	100	100	100	1
484	5/3/2021 2:58:29	R_3Gvblp1SkOJUjxS	NL	1	1	0	1	0	0	0		Vast maandelijks bedrag voor elke burger		70	31,391	31,391	32,222	1	82	27	71	23	17,577	17,577	20,76	1	33	65	25	0	78	59	59	0	0	0	0	0	0	0	1	84	26	84	65	23	61	92	2
1536	5/3/2021 2:06:05	R_xbAYYtpJQsHiBMt	NL	1	1	0	0	0	0	0		een minimuminkomen voor iedereen, ongeacht uw werksituatie		7	36,284	38,963	43,256	2	30	30	5	8	26,223	26,223	27,971	1	19	91	66	1	76	15	35	0	0	0	0	0	0	0	1	60	44	96	96	60	50	71	5
604	5/3/2021 2:49:34	R_1r8jUjG4G7S2zJf	NL	1	1	0	0	0	0	0		een vast bedrag dat toelaat de maand rond te komen		0	41,97	44,017	46,469	2	71	0	0	73	14,631	14,631	16,459	1	72	82	100	0	100	100	0	0	0	0	0	1	0	1	0	91	51	51	100	100	100	100	3
477	5/3/2021 10:20:54	R_1djdOSeHI6iM048	NL	1	1	0	1	1	0	0		De laagste grens van het inkomen		40	8,764	25,864	26,797	5	18	0	0	39	12,2	19,24	20,326	4	24	71	92	59	81	39	7	0	0	0	0	0	0	0	1	60	31	83	29	71	33	65	4
511	5/7/2021 14:34:39	R_1hN1kMCWFHC2KPL	NL	2	-99	-99	-99	-99	-99	-99			een minimum inkomen voor iedereen	40	40,785	40,785	51,383	1	56	92	75	71	10,389	11,382	13,201	2	72	62	86	0	17	73	9	0	0	0	0	0	0	0	1	72	8	9	100	1	56	0	1
1696	5/3/2021 1:39:31	R_2eXAdIuIYh5uYpP	NL	1	1	1	0	0	0	0		een loon lager als dat kan en mag niet		50	84,152	84,152	85,782	1	50	50	50	50	572,691	586,747	587,778	5	50	100	79	50	0	51	0	0	0	0	1	1	1	0	0	100	100	100	100	100	100	0	1
278	5/6/2021 6:31:48	R_2CPVm98e6Uq3Ocs	NL	2	-99	-99	-99	-99	-99	-99			Begin	50	2,839	15,764	16,5	5	39	38	32	81	3,425	6,884	7,566	3	64	39	92	82	82	30	29	0	0	0	0	0	0	0	1	74	100	99	76	100	63	87	3
797	5/3/2021 2:30:59	R_yKemAIrtxelVTFv	NL	1	1	1	1	0	0	0		Een basisinkomen is het bedrag dat je nodig hebt om comfortabel de maand rond te krijgen. Met betaling, huur, vaste kosten en noodzakelijke levensmiddelen, toch nog een klein appeltje voor de dorst over hebben.		87	10,275	48,981	49,92	9	84	60	75	85	12,035	27,639	28,062	3	85	81	90	30	31	30	25	0	0	1	0	1	0	0	0	85	18	42	18	18	18	20	1
695	5/3/2021 3:12:43	R_3IVIdsTz1Q4LVTa	NL	1	1	0	0	0	0	0		inkomen noodzakelijk om rond te komen in het dagelijkse leven		81	39,691	45,507	47,843	3	82	0	82	71	18,184	29,763	31,787	2	72	82	81	1	9	61	70	0	0	0	0	0	0	0	1	81	0	0	0	0	0	0	1
947	5/3/2021 5:26:08	R_2E4xSMH1LkiIhr2	NL	1	1	0	0	0	0	0		iedereen krijgt een bedrag van de staat tot een bepaald niveau.		1	32,628	32,628	48,409	1	51	0	20	9	33,269	33,269	35,658	1	51	10	51	1	9	0	0	0	0	0	0	0	0	0	1	91	0	91	19	3	51	1	3
676	5/3/2021 2:56:24	R_3k87yJ0zB10DHwF	NL	1	1	0	0	0	0	0		iedereen krijgt een bepaald bedrag per maand om van te leven ongeacht of de persoon werkt of niet.		0	47,671	47,671	49,735	1	3	0	0	0	24,603	24,603	26,161	1	0	91	0	0	0	0	100	0	0	0	0	0	0	0	1	39	100	0	0	0	0	0	5
662	5/3/2021 7:25:37	R_29uWjlk9EHKdyLg	NL	1	1	0	1	0	0	1	Vakbond	Moet de basis leefkosten dekken.( huur, gad, elec, enz)		40	16,126	33,072	33,866	10	42	11	46	13	10,867	13,226	13,975	2	25	52	58	32	35	48	42	0	0	0	0	0	0	0	1	52	61	63	41	53	43	58	4
622	5/3/2021 11:07:27	R_3g5WyOybgt016f0	NL	1	1	0	0	0	0	0		vast bedrag dat iedereen krijgt		42	26,022	48,167	49,459	4	55	31	71	31	20,897	41,13	42,182	4	53	77	65	70	49	51	29	0	1	0	0	0	0	0	0	76	100	100	81	100	81	100	3
783	5/3/2021 6:08:05	R_cZqI3xjFy1ZVP7b	NL	1	1	0	0	0	0	1	vakbond	een gegarandeerd minimum inkomen vr iedereen		91	38,736	42,418	43,377	2	92	0	81	81	30,58	30,58	31,663	1	71	40	71	10	0	61	29	0	0	0	0	0	0	0	1	92	0	0	58	0	0	81	1
534	5/4/2021 23:53:49	R_3HitYeUCE12F3e7	NL	1	1	0	0	0	0	0		Minimuminkomen		9	12,447	35,21	37,733	11	5	6	5	15	5,576	28,772	29,559	14	13	10	13	74	88	26	5	1	0	0	0	0	0	0	0	40	29	70	70	25	65	10	5
714	5/4/2021 2:00:43	R_AGL30aAM16Zpnax	NL	1	0	0	1	0	0	0		het minimum inkomen om de maand rond te komen		71	26,157	45,041	46,455	2	72	19	19	60	37,096	37,096	39,453	1	20	19	81	9	82	30	9	0	0	0	0	0	0	0	1	91	0	100	90	0	90	59	4
481	5/3/2021 4:50:02	R_pxxV9HJoKMS0ARH	NL	1	0	0	0	0	1	0				71	3,647	23,936	24,357	8	78	72	70	51	5,546	32,236	32,649	11	60	81	75	17	23	11	73	0	1	1	0	1	0	1	0	21	14	15	71	5	5	2	1
762	5/3/2021 2:32:21	R_2QG1Kw3KWUZjwrq	NL	1	1	1	1	0	0	0		basisinkomen = het minimum om te overleven		80	51,957	62,411	63,719	5	80	81	81	81	18,102	19,87	20,989	2	84	92	76	86	87	76	71	0	0	1	0	0	0	1	0	77	96	85	79	86	81	88	4
1290	5/3/2021 12:55:26	R_3Hqay372rYG4Nhh	NL	1	1	0	1	1	0	0		Hetgeen men nodig heeft om aan de basisbehoeften te voldoen		7	8,659	34,808	36,076	5	14	24	15	6	134,239	147,538	149,363	5	22	82	9	5	81	11	10	0	0	1	0	1	0	0	0	69	30	81	80	82	82	81	5
497	5/4/2021 8:30:33	R_W9fZoN9kIlgFdFT	NL	1	1	0	0	0	0	0		minimum inkomen per werknemer		50	22,918	24,751	26,618	2	62	31	64	61	15,313	16,45	17,805	3	61	48	69	32	79	51	71	0	1	1	0	0	0	1	0	73	11	10	74	74	74	74	3
293	5/3/2021 11:05:00	R_2EGB1ptkVoBvjMu	NL	1	0	1	0	0	0	0		inkomen niet gebonden aan werk		17	18,063	18,063	22,477	1	20	21	17	14	16,383	16,383	17,469	1	14	17	14	19	9	82	0	0	0	0	0	0	0	1	0	16	11	13	19	13	18	15	5
562	5/3/2021 3:46:44	R_1OuYYGqHGtEAdvb	NL	1	1	0	0	0	0	0		Minimumloon		22	6,804	60,33	61,481	4	12	12	12	9	,646	9,979	10,667	3	14	12	17	12	5	2	7	0	0	0	0	0	1	0	0	13	9	8	5	13	13	14	2
462	5/3/2021 3:31:10	R_1duDJ47oGxqmSGt	NL	1	1	0	0	0	0	0				51	29,754	29,754	30,738	1	47	2	53	52	14,815	14,815	16,07	1	53	47	46	58	53	49	46	0	0	0	0	0	0	0	1	26	76	77	28	61	12	76	4
551	5/4/2021 4:58:14	R_uxp7uSXQf2NJiFj	NL	1	1	1	1	0	0	0		een gegarandeerd minimum inkomen voor iedere volwassene, werkende, huisman-vrouw, werkzoekende ..		93	19,633	21,259	22,816	2	71	51	82	61	15,535	15,535	16,571	1	51	31	71	9	10	71	40	0	1	0	0	0	0	0	0	70	40	61	62	9	9	35	2
1075	5/8/2021 1:12:27	R_2xJcvcd5pNIawDc	NL	1	1	0	0	0	0	0		een minimum inkomen voor iedereen		80	36,244	71,63	74,426	2	20	30	70	51	31,449	31,449	35,19	1	20	80	0	20	51	51	60	0	0	0	0	0	0	0	1	70	0	60	100	41	41	40	2
648	5/3/2021 2:12:29	R_37s2y6Yk5RokYJr	NL	1	1	0	1	1	0	0		Inkomen zonder extra's		44	18,33	46,462	51,668	14	43	19	35	60	7,458	20,932	21,821	3	58	62	56	52	52	39	43	0	0	0	0	0	0	0	1	59	34	34	35	35	37	32	2
508	5/4/2021 14:46:48	R_2SuFhiyuWNH1AOw	NL	1	1	0	1	0	0	0		Minimumloon voor iedereen die werkt		30	7,84	66,399	67,098	21	28	60	25	17	6,837	23,493	24,301	6	23	95	74	21	19	17	12	0	0	0	0	0	0	0	1	81	16	72	35	36	66	36	2
1179	5/3/2021 5:11:05	R_3GkTdECqkTUOSRu	NL	1	0	0	0	0	0	1	politiek	voor iedereen hetzelfde bedrag geven zonder andere verplichtingen aan te koppelen		35	42,032	76,798	80,075	2	30	0	60	40	47,379	50,026	51,591	2	60	60	71	20	75	30	60	0	0	0	0	0	0	0	1	70	10	70	50	40	40	30	2
331	5/3/2021 16:36:33	R_2V3Ha7uFmVxuFKZ	NL	1	1	0	0	0	0	0		een gratis loon		63	23,612	24,459	25,295	2	36	71	65	97	8,274	9,388	10,879	2	51	51	88	72	27	75	37	0	0	0	0	0	0	0	1	84	2	15	15	1	1	40	2
406	5/3/2021 12:28:13	R_2z6JoSZHFYyGTEf	NL	2	-99	-99	-99	-99	-99	-99			een vast bedrag	71	10,476	70,467	71,201	3	69	70	72	72	4,099	6,428	8,078	4	70	70	0	0	51	81	0	0	0	0	0	0	0	0	1	51	71	70	18	69	51	100	3
590	5/3/2021 2:22:31	R_1dKsZYA7Bw5ES0r	NL	1	0	0	0	0	0	1	Nederland jaren 70	inkomen in plaats van loon,		100	25,404	41,956	43,301	5	30	44	80	81	13,666	22,625	26,321	2	70	82	60	0	19	82	20	0	1	1	0	1	0	1	0	83	0	20	0	0	0	0	1
833	5/4/2021 14:12:53	R_XgC1AyfB7GTgBVv	NL	2	-99	-99	-99	-99	-99	-99			Een minimum inkomen om van te kunnen leven zonder grote financiele problemen	60	4,139	56,033	69,469	5	71	81	73	84	28,721	28,721	30,374	1	71	72	50	50	29	20	19	0	0	0	0	0	0	0	1	72	0	72	1	20	17	35	6
705	5/3/2021 1:59:59	R_1LpVBal55rqRgT3	NL	1	1	0	0	0	0	0		vast maandelijks bedrag voor iedereen, zowel zij die werken als zij die om eender welke reden niksen.		0	14,567	49,102	49,695	5	0	0	0	0	14,756	21,046	21,638	8	0	71	71	0	71	0	0	0	0	0	0	0	0	0	1	20	40	71	52	51	72	100	4
986	5/3/2021 9:22:08	R_6Ebod8T9zBw9onD	NL	2	-99	-99	-99	-99	-99	-99			Geen idee	50	1,464	26,397	27,25	4	55	59	49	64	9,541	16,958	17,581	4	55	72	87	61	78	50	28	0	1	0	0	0	0	0	0	64	34	58	41	73	52	61	3
1323	5/3/2021 10:03:08	R_24IuFyoaGURAAOS	NL	1	1	0	0	0	0	0		Inkomen dat je minimaal krijgt, ongeacht werk		78	4,099	34,535	35,868	3	70	50	70	30	48,203	54,033	57,354	2	35	55	70	35	55	45	55	0	0	0	0	0	0	0	1	80	80	70	75	85	70	80	3
430	5/3/2021 3:19:27	R_3J405GIRLaxw5Ts	NL	1	1	0	0	0	0	0		een inkomen dat kan voorzien in de basisbehoeften		50	24,006	31,493	32,022	5	58	37	50	34	5,448	33,581	34,437	8	40	52	30	16	19	25	16	0	0	0	0	0	0	0	1	58	51	46	47	48	51	56	6
1803	5/5/2021 6:38:05	R_1PTRRUcbITW4cWK	NL	1	1	0	1	0	0	0		een leefloon met een minimum wedde waarmee je zou moeten kunnen overleven gedurende 1 maand		47	64,204	64,204	66,762	1	79	15	60	58	49,686	49,686	51,819	1	75	41	48	74	30	68	14	0	1	0	0	1	1	0	0	77	12	37	65	37	58	52	3
413	5/3/2021 3:26:28	R_1OxUSGHKVnirHmr	NL	1	1	0	0	0	1	0		Het absolute minimum dat een inwoner van een land gegarandeerd heeft.		70	24,87	24,87	26,19	1	51	51	51	51	80,786	82,44	82,833	3	51	51	51	51	27	51	8	0	1	1	1	1	0	1	0	51	100	42	0	58	0	85	3
503	5/10/2021 14:13:35	R_3HTGYBGRa4GC8ph	NL	1	1	0	0	0	0	0		inkomen om in de meest voorname behoeften te voldoen		18	28,762	28,762	30,926	1	20	19	19	10	20,942	20,942	22,834	1	9	61	19	18	61	29	8	0	0	0	0	0	0	0	1	60	60	51	70	70	60	70	1
2330	5/3/2021 5:12:21	R_3nxgviygaHvmm7f	NL	1	0	0	1	0	0	0		vast inkomen zonder te werken, aangevuld met extra indien men werkt		0	21,8	22,776	24,317	2	0	0	0	0	7,462	7,462	12,032	1	0	0	0	0	0	0	0	0	0	0	0	0	0	0	1	0	0	0	0	0	0	0	1
918	5/7/2021 7:56:28	R_C9Xf1JAfgujxelX	NL	1	1	0	0	0	0	0		basis verdienen en premies voor meer		30	25,881	28,898	31,32	2	40	0	19	9	53,07	53,07	55,944	1	11	40	12	11	0	0	9	0	0	0	0	0	1	0	0	76	0	0	0	0	40	40	2
725	5/6/2021 11:48:57	R_2rYg3YYkQoNc2c2	NL	1	1	0	0	0	0	0		een inkomen dat alle Belgen krijgen of ze nu werken of niet		40	18,556	83,592	84,75	5	40	30	50	60	15,287	24,266	25,361	3	60	71	40	71	30	30	60	0	0	0	0	0	0	0	1	81	30	60	60	40	40	40	6
3670	5/3/2021 7:17:14	R_31aw0SxYd7z6MSI	NL	1	1	0	0	0	0	0		Heel moeilijk te realiseren : er zijn te veel situaties die moeten in acht genomen worden. Er bestaat geen eerlijk kader voor		40	78,742	84,543	87,115	2	46	51	27	37	94,649	94,649	99,003	1	40	71	81	0	63	27	8	0	0	0	0	0	0	0	1	81	35	39	61	38	51	62	3
690	5/8/2021 5:34:59	R_2D1Sp1bZm6OmIpb	NL	1	0	0	0	1	0	0		Een manier om de maand rond te komen. Het is een vast minimumbedrag dat het leefloon vervangt.		20	44,671	44,671	48,434	1	30	40	40	30	28,559	28,559	31,402	1	30	40	50	40	50	50	40	0	1	0	0	0	0	0	0	60	50	50	40	30	40	50	2
1187	5/3/2021 13:06:05	R_2EbIdpvm9DcOMJP	NL	1	1	0	0	0	0	0		Een gegarandeerd inkomen van de overheid		12	23,442	51,439	54,099	4	11	7	11	0	20,583	33,186	34,812	4	3	59	10	0	4	0	0	0	1	0	0	0	0	0	0	64	77	0	49	53	43	73	2
866	5/3/2021 2:03:16	R_22wRtImCBmx1G6n	NL	1	1	0	1	0	0	0		een inkomen om te kunnen voldoen aan de basisbehoeften		40	25,9	25,9	28,399	1	72	9	69	41	325,708	325,708	330,464	1	31	38	9	41	31	83	15	0	1	0	0	1	0	1	0	82	93	92	73	82	58	99	2
617	5/4/2021 1:26:00	R_3O2HhQFUsvuvAjK	NL	1	1	0	0	0	0	0		Nood aan inkomen om voldoende te hebben voor elementaire behoeftes te voorzien		17	14,698	48,652	49,848	5	38	8	21	19	11,713	28,982	30,94	4	30	50	39	10	19	0	0	0	0	0	0	0	0	0	1	30	70	90	100	58	74	41	5
559	5/3/2021 3:18:29	R_2CZJ9r4IeqEjjfg	NL	1	1	0	0	0	0	0		Een zeer klein bedrag, erg grenzend klein, armoede		62	41,98	51,109	52,365	3	71	62	59	61	20,553	20,553	22,318	1	59	46	71	35	63	41	21	0	1	0	0	0	0	1	0	22	67	67	36	77	46	40	3
1672	5/3/2021 15:23:45	R_2tzJb0oNr2JWTLq	NL	1	0	0	1	0	0	0		Iedere belg krijgt vast bedrag, los van gelijk welke strekking. Men beslist zelf of men wil bijverdienen daarbij en dus wil gaan werken, vrijwillig!		100	4,297	36,734	37,572	16	92	89	89	100	9,901	25,915	26,669	7	93	80	62	45	30	61	32	0	0	0	0	0	0	0	1	44	31	28	29	11	55	25	1
598	5/10/2021 2:19:28	R_1IyCRWWMoxnTtwo	NL	1	1	0	0	0	0	0		minimum loon of inkomen dat elke burger zou moeten hebben om te leven		26	46,445	46,445	47,274	1	38	8	41	68	24,128	24,128	25,197	1	60	46	74	0	69	35	46	0	0	0	0	0	0	0	1	76	90	3	87	91	84	87	2
734	5/3/2021 7:48:04	R_2Cm1tDaHPQpOYyp	NL	1	1	0	0	0	0	0		een klein inkomen dat iedereen zou krijgen		50	49,066	56,666	58,187	3	40	100	61	91	25,877	25,877	27,177	1	60	81	62	71	0	0	0	0	0	0	0	0	0	0	1	81	51	29	68	67	67	51	1
969	5/3/2021 6:21:13	R_3iIIvxoRHH8gDtN	NL	1	1	0	0	0	0	0		Iedereen, ongeacht sociale omstandigheden, inkomen krijgt een basisinkomen. Dat stelt mensen in staat zich te ontplooien en hun weg te zoeken. Anderzijds moeten ook de rijken dit ontvangen?		73	,943	40,141	41,356	11	60	50	72	65	18,996	39,948	44,564	6	60	61	70	40	31	65	20	0	1	0	0	0	0	1	0	70	40	75	25	0	24	90	2
699	5/3/2021 1:20:56	R_3NKctetjS9X99bO	NL	1	1	0	0	0	0	0		minimum bepaald inkomen dat gegarandeerd is voor iedereen		70	55,7	65,792	66,928	5	60	50	70	52	26,136	30,061	32,397	3	55	65	90	10	80	80	70	0	1	0	0	0	0	0	0	70	71	75	65	85	82	80	6
696	5/3/2021 8:44:07	R_1d1hol97QujDuMk	NL	1	1	0	1	0	0	0		Het inkomen dat je nodig hebt om elke maand aan uw basisbehoeften te voldoen zoals voeding en de maandelijkse vaste kosten		100	28,432	58,268	59,318	11	100	100	100	100	8,441	19,006	19,797	3	100	99	85	100	0	100	50	0	0	0	0	0	0	0	1	95	100	100	81	100	50	87	2
292	5/4/2021 7:45:52	R_A7fdE9z9z81faa5	NL	1	1	1	0	0	0	0		Één vast bedrag per maand		53	3,248	16,818	17,69	8	53	65	61	61	,865	3,926	4,6	3	61	62	62	62	66	63	60	0	0	0	0	0	0	1	0	60	68	74	74	71	71	73	1
367	5/3/2021 6:39:54	R_3qs3NgPqOTvGR02	NL	1	1	0	0	0	0	0		Gegarandeerd inkomen van de regering		89	12,494	12,916	15,861	2	81	59	72	78	18,318	20,673	22,291	7	72	23	67	23	25	24	26	0	1	0	1	0	0	0	0	71	11	100	74	15	23	10	1
738	5/4/2021 4:57:59	R_1Cl22nA1JBUnw8x	NL	1	1	0	0	0	0	0		minimum bedrag dat iedereen zou krijgen om te leven		20	36,705	39,74	43,291	2	50	0	50	50	33,899	33,899	35,467	1	50	50	50	0	60	20	0	0	0	0	0	0	0	0	1	80	0	50	80	50	90	50	5
738	5/3/2021 6:11:48	R_PvWSCA0C68cpXJD	NL	1	0	0	0	0	0	1	Vakbond	Voor mij is een basisinkomen een gegarandeerd inkomen waar men volwaardig van kan leven.		-88	4,785	39,455	40,724	10	13	0	3	1	5,15	45,106	46,391	11	0	8	49	0	0	0	4	0	0	0	0	0	0	0	1	69	60	99	79	80	82	84	1
360	5/3/2021 11:41:13	R_3n3sADnEogQwaGL	NL	1	1	0	0	0	0	0		minimumloon denk ik		100	14,463	15,159	16,282	2	80	100	80	100	13,428	14,917	15,279	4	82	83	15	2	95	91	99	0	0	0	0	0	0	0	1	19	78	82	82	62	85	93	5
1034	5/4/2021 4:10:30	R_3huTwND5V2FK8Tt	NL	1	0	0	1	0	0	0		iedereen eenzelfde inkomen		71	38,356	77,024	79,036	14	72	61	61	71	44,312	47,511	50,727	3	70	70	72	30	30	30	28	0	0	0	0	0	0	0	1	50	50	40	30	30	31	31	2
567	5/5/2021 13:20:40	R_ZyjVJ0vQp7MkkP7	NL	1	1	0	0	0	0	0		Een inkomen voor iederen ipv werkloosheidsvergoeding, leefloon, enz		80	12,953	31,342	32,148	7	69	71	69	70	43,663	47,583	48,271	3	69	28	50	69	28	82	24	0	1	0	0	0	0	0	0	28	81	81	32	34	37	86	4
946	5/3/2021 7:01:29	R_3HtaEORwb6q5gCy	NL	1	1	0	0	0	0	0		een vast maandelijks inkomen voor iedereen hetzelfde		51	16,065	18,048	19,263	3	51	51	51	51	2,663	2,663	3,799	1	51	45	57	72	59	50	27	0	0	0	0	0	0	0	1	18	100	100	51	94	25	57	6
678	5/3/2021 4:12:55	R_2wn6SgXWWeZPVQ5	NL	1	1	0	0	0	0	0		Vast inkomen voor iedereen		77	13,447	73,071	74,035	29	80	65	80	71	9,907	31,458	32,373	8	79	70	81	52	51	50	33	0	0	0	0	1	0	0	0	86	35	36	40	45	63	69	1
718	5/4/2021 2:40:07	R_cBbvIyRNAv4tZTP	NL	1	0	0	0	0	1	0		Laagst leefbare inkomen		65	2,301	82,501	83,188	8	69	93	20	37	2,342	31,556	32,496	6	4	77	63	52	38	69	69	0	0	0	0	1	0	0	0	53	33	63	83	43	54	44	6
1276	5/3/2021 6:48:21	R_1FYn4xKAZlLyBKV	NL	1	0	0	0	0	1	0		Een minimaal bedrag dat aan iedereen gegeven wordt, ongeacht hun werksituatie.		89	11,074	71,493	73,554	3	70	70	91	41	67,492	88,309	89,897	2	56	60	82	9	40	40	42	0	1	1	1	1	1	0	0	70	39	64	39	39	40	53	3
1067	5/3/2021 2:25:08	R_1gtJGGnixThxeKw	NL	1	1	0	1	0	0	0		Iets voor juist mee rond te komen		52	28,249	160,389	161,084	12	58	64	69	75	8,584	49,911	50,584	6	71	68	86	60	71	75	52	0	1	1	0	1	0	0	0	78	33	82	80	91	68	83	3
1085	5/3/2021 6:49:45	R_28OE11lQMlC50Wf	NL	1	1	0	0	0	0	0		Een gewaarborgd vast inkomen voor iedereen		70	8,189	119,832	120,718	23	53	70	70	74	7,012	45,082	45,795	8	28	71	60	10	45	84	16	0	0	0	0	0	0	0	1	70	100	29	40	59	37	66	2
602	5/4/2021 8:31:45	R_RzDI5JQvtPQf213	NL	1	1	0	1	0	0	0		als je geen werk hebt, een minimuminkomen dat je van de staat ontvangt		91	31,94	75,946	76,818	4	90	51	100	72	14,832	153,34	153,948	5	72	83	82	82	41	39	0	0	1	0	0	1	0	0	0	71	100	100	100	100	0	0	1
1338	5/3/2021 6:37:56	R_210df23QMHr6juj	NL	1	1	0	0	0	1	0		een basisloon		51	105,968	105,968	112,785	1	50	56	50	8	248,989	251,535	252,804	2	9	60	55	50	29	8	8	0	1	1	0	1	0	1	0	61	15	32	41	24	41	51	1
833	5/4/2021 13:33:21	R_2Xgj19LEbahGheS	NL	1	1	0	0	0	0	0		Minimum bedrag dat elke burger krijgt.		25	11,681	50,94	51,967	6	40	19	46	40	106,448	132,966	134,397	6	40	67	59	39	52	55	40	0	0	0	0	0	0	0	1	75	37	58	46	14	56	43	2
513	5/3/2021 2:57:33	R_2cvnxRIbCbJJBpO	NL	1	1	0	0	0	0	0		Juist genoeg		49	,847	44,44	45,46	13	57	60	63	69	,665	2,3	2,814	2	76	74	64	70	71	67	72	1	0	0	0	0	0	0	0	62	18	12	14	23	20	12	1
657	5/3/2021 11:47:31	R_1I4nFOjG3oHmiqS	NL	1	1	0	0	0	0	0		geld dat nodig is om te overleven		89	12,363	12,363	23,159	1	75	39	61	73	12,278	14,147	14,844	3	61	41	16	0	55	45	32	0	1	0	0	0	0	0	0	55	56	53	45	57	36	63	2
669	5/3/2021 1:48:59	R_31pkHdbwuKHHg8V	NL	1	1	0	0	0	0	0		Een minimum inkomen voor de minst bedeelden, de armen onder de bevolking.		100	7,025	25,601	26,751	6	100	52	62	100	15,168	38,325	40,695	8	100	31	100	100	39	100	27	0	0	0	0	0	0	0	1	39	0	0	0	0	2	0	1
822	5/3/2021 7:57:39	R_TbirMlU7gzXiImJ	NL	1	1	0	0	0	0	0		Gegarandeerd inkomen door de overheid		70	1,486	17,175	17,779	6	60	30	40	55	18,796	59,802	60,943	11	40	60	70	40	70	60	30	0	0	1	0	0	0	0	0	70	0	60	60	30	60	70	2
595	5/3/2021 6:13:54	R_3MoOEkOWXmDosXE	NL	1	1	0	0	0	0	0		minium inkomen		29	83,432	83,432	85,895	1	9	61	50	29	27,436	27,436	29,06	1	30	65	29	20	81	0	0	0	1	0	0	0	0	0	0	96	0	0	49	0	51	100	1
744	5/5/2021 8:05:59	R_2c78J0bgfeFtjGf	NL	1	1	0	0	0	0	0		Een inkomen waarmee je kunt rondkomen.		1	35,307	37,573	58,6	2	10	75	10	10	23,641	23,641	27,669	1	40	75	10	0	10	10	10	0	0	0	0	0	0	0	1	75	75	60	10	25	10	0	4
842	5/3/2021 5:05:17	R_1eLY6t3fdOZNjAF	NL	1	1	0	1	0	0	0		Het minimumloon		52	12,481	78,88	79,426	23	53	23	13	10	7,896	30,251	31,193	11	7	43	77	72	100	73	50	0	0	0	0	0	0	0	1	30	30	29	100	32	100	23	3
949	5/3/2021 1:32:46	R_2QmMSQXFuaxUd1F	NL	1	1	0	1	0	0	0		Minimuminkomen om te (over)leven		80	18,024	42,153	43,143	10	80	95	91	80	10,023	26,979	28,183	5	80	60	49	30	70	70	50	0	0	0	0	0	0	0	1	60	30	40	30	30	30	20	5
1067	5/7/2021 14:42:44	R_1OODZkwV9iToDdI	NL	1	0	0	0	0	1	0		Inkomen gegarandeerd voor iedereen		89	9,561	41,256	41,706	5	80	71	80	80	2,667	172,484	172,911	10	81	60	50	18	17	15	11	0	1	0	1	0	0	0	0	75	16	13	37	14	19	20	6
950	5/4/2021 3:17:16	R_1NaGvZdJHbwGEX7	NL	1	1	1	0	0	0	0		Een minimum inkomen		100	6,889	55,755	56,773	7	100	92	100	100	5,775	23,801	25,16	5	93	56	100	100	100	74	36	0	0	0	0	0	0	0	1	68	0	50	75	1	0	0	2
596	5/7/2021 3:19:46	R_3F25gi8XGNFIAIV	NL	1	1	0	0	0	0	0		Zelf al werk je niet, krijg je basisinkomen		49	4,249	43,908	44,662	10	45	82	22	45	2,308	16,995	17,653	7	43	78	23	24	-88	42	45	0	0	0	0	0	0	0	1	60	78	75	27	76	27	85	2
746	5/3/2021 1:57:23	R_0HudUFk3Chm69Kp	NL	1	1	0	0	0	0	0		Het inkomen zonder bijkomende suplementen		81	26,924	70,363	71,671	4	92	51	46	44	23,063	23,063	24,801	1	92	25	30	8	91	9	0	0	0	0	0	0	0	0	1	56	100	31	57	93	19	52	3
589	5/3/2021 10:47:55	R_1FFcxhfqvQdAyHj	NL	1	1	0	0	0	0	0		gegarandeerd inkomen		100	20,266	20,266	21,361	1	70	0	51	70	8,332	8,332	9,672	1	92	82	80	82	91	92	91	0	0	0	0	0	0	0	1	81	100	0	0	75	75	100	2
907	5/3/2021 9:50:25	R_3jSA2SB2EFLhd0T	NL	1	1	0	0	0	0	0		Het inkomen dat je krijgt van je werkgever als je begint te werken of kan ook een bepaald bedrag zijn die je krijgt als je werkloos bent		50	123,874	125,653	127,517	2	51	51	51	60	93,801	93,801	95,696	1	61	51	41	51	100	40	9	0	1	0	0	1	0	0	0	92	100	61	100	100	100	100	2
475	5/3/2021 1:49:48	R_2YfwOXxCkUCUhm7	NL	1	1	1	0	0	0	0		wat het woord zegt, 'inkomen' voor iedereen ongeacht werk/werkloosheid/ziekte...		29	11,924	16,636	17,585	3	51	0	25	31	28,18	29,674	30,674	2	33	37	39	52	49	5	0	0	1	0	0	0	0	0	0	35	35	100	70	65	80	20	4
753	5/3/2021 8:51:02	R_1dKTr5Qq1myHJ1e	NL	2	-99	-99	-99	-99	-99	-99			Iedereen een minimaal inkomen	5	59,465	59,465	64,616	1	0	0	0	0	52,932	52,932	54,934	1	0	50	0	0	100	0	0	0	0	0	0	0	0	0	1	70	51	51	51	51	51	51	6
444	5/3/2021 10:40:27	R_2PCgPcR2V3D4brv	NL	1	1	0	0	0	0	0		het minimuminkomen		56	22,343	25,982	28,073	2	61	55	56	30	20,743	20,743	21,788	1	35	45	60	62	66	40	35	0	0	0	0	0	0	0	1	55	36	36	66	45	36	36	6
997	5/3/2021 14:48:27	R_ukuOYZGjiH7fxdL	NL	1	1	0	0	0	0	0		Een inkomen dat voldoet om een menswaardig leven te leiden,goede huisvesting,voeding en gezondheidszorgen kunnen betalen.		1	51,666	67,914	69,664	7	40	0	19	18	27,385	38,08	39,471	4	19	71	19	0	81	60	23	0	0	0	0	0	0	0	1	76	0	0	0	0	0	96	2
840	5/4/2021 10:00:50	R_2fvvDzokgelPTCL	NL	1	1	0	1	0	0	0		Een vast bedrag die een inwoner van een land elke maand krijgt van de staat.		75	10,899	109,497	110,807	5	75	90	90	90	2,873	32,923	41,113	19	85	65	70	80	0	75	100	0	0	1	0	0	0	1	0	50	25	90	70	60	90	100	1
281	5/3/2021 4:33:53	R_3qlgpY8wnJ9lhrU	NL	1	1	0	0	0	0	0		Juist voldoende loon om van te leven		59	6,237	11,379	11,993	2	69	50	60	64	3,735	5,3	6,411	4	60	60	50	50	50	50	50	0	0	0	0	0	0	0	1	50	23	50	50	50	50	90	6
626	5/3/2021 2:34:08	R_3exAJDeLmyrtjlY	NL	1	1	0	0	0	0	0		minstens leefloon voor elke Belg		1	38,832	42,033	44,63	2	0	0	0	1	56,119	59,671	60,687	3	0	91	100	100	0	0	0	1	1	0	0	0	0	0	0	81	92	10	61	61	9	100	5
1170	5/3/2021 1:43:06	R_Qj3uI3PEDxSdoit	NL	1	1	0	0	0	0	0		het minimuminkomen dat nodig is om een menswaardig leven te leiden		30	110,672	112,806	115,234	2	30	21	20	30	63,144	66,006	67,872	2	30	80	80	20	40	20	30	0	0	0	0	0	0	0	1	90	10	30	40	40	0	20	3
347	5/4/2021 2:20:04	R_1LRHYuSUt2vbnqw	NL	1	1	0	0	0	0	0		Het is een minimuminkomen dat de basisbehoeften van een burger moet kunnen dekken, via arbeid of van de overheid		49	24,049	24,049	25,252	1	51	24	39	42	6,502	6,502	8,13	1	44	22	28	23	21	21	19	0	0	0	0	0	0	0	1	3	76	21	0	0	24	39	3
621	5/3/2021 6:44:25	R_21BqDbsLZOozdTA	NL	1	1	0	0	0	0	0		Waar je mee zou moeten leven		57	2,187	40,752	41,49	12	50	50	50	75	11,742	21,489	22,711	7	77	64	59	59	50	50	50	0	0	0	0	0	0	0	1	50	74	72	73	74	78	80	3
3320	5/3/2021 11:53:49	R_2wdac7BrxJnBCA3	NL	1	1	0	0	0	0	0		Een minimum inkomen voor iederen, of die persoon werkt of niet.		50	37,78	37,78	39,087	1	40	60	50	40	25,924	25,924	27,343	1	40	40	40	0	60	40	30	0	0	0	0	0	0	0	1	40	80	10	60	80	10	60	3
984	5/3/2021 3:16:10	R_2BguzyljouDYo3n	NL	1	1	0	1	0	0	0		Elke inwoner krijgt eenzelfde inkomen dat voldoende moet zijn om van te leven en dat dient als basis en dan kan uitgebreid worden door te werken etc.		40	116,39	150,269	151,653	3	60	70	40	40	55,657	55,657	57,771	1	60	91	60	0	0	30	19	0	1	0	0	1	0	0	0	70	20	100	70	30	100	70	3
497	5/3/2021 10:32:07	R_BG6D6s39t9JlXEd	NL	1	1	0	0	0	0	0		geen idee		54	31,107	45,099	46,722	16	63	72	65	70	3,749	3,749	7,193	1	66	73	67	72	76	74	72	0	0	0	0	1	0	0	0	73	82	78	73	80	74	85	4
532	5/4/2021 2:47:44	R_1lymnGsPxYx7ZHR	NL	1	1	0	0	0	0	0		Een minimuminkomen waarmee men makkelijk rond kan komen		85	7,954	44,51	48,007	9	100	100	100	75	15,936	44,431	45,196	7	100	53	0	0	0	0	0	0	0	0	0	0	0	0	1	45	0	0	27	0	0	0	1
497	5/3/2021 1:19:02	R_1ruks6Nv2UkDHZN	NL	1	1	0	0	0	0	0		Inkomen dat moet voldoen om te leven		40	17,237	32,98	33,904	6	70	0	20	16	14,121	19,629	20,401	3	26	80	70	8	68	52	21	0	1	1	0	0	0	0	0	50	0	0	80	0	30	0	3
659	5/5/2021 10:37:43	R_OeYn2OTlpSJXKQF	NL	1	1	0	0	0	0	0		het minimum loon om een deftig leven te kunnen hebben		81	48,706	54,092	60,504	2	81	35	70	70	19,195	23,21	24,355	4	73	81	20	5	0	16	0	0	0	0	0	0	0	0	1	69	100	26	45	66	82	86	4
673	5/3/2021 1:49:52	R_2wsEMKKPaSmfvNw	NL	2	-99	-99	-99	-99	-99	-99			Minimumloon	22	35,297	48,386	49,201	7	22	72	22	20	30,091	35,723	36,454	3	22	33	32	21	22	21	11	0	1	0	0	0	0	0	0	63	33	31	70	31	84	62	2
528	5/3/2021 7:23:07	R_32VfiTKs5YMEFD4	NL	1	1	0	0	0	0	0		Een bepaald netto bedrag dat je sowieso krijgt ongeacht uw statuut		30	15,1	39,487	41,301	18	39	39	27	72	11,079	27,337	28,471	7	44	12	21	12	15	18	0	0	1	0	0	0	0	0	0	77	0	0	42	15	63	100	3
3279	5/3/2021 3:24:16	R_1M4Xp5Nd9p7jg7f	NL	1	1	0	0	0	0	0		Verder met loon naar prestaties. Loon naar werk.		70	72,552	72,552	75,099	1	35	0	62	24	39,087	39,087	41,376	1	24	29	33	38	0	13	25	0	1	0	0	0	1	0	0	70	100	39	75	73	57	78	2
799	5/3/2021 13:26:48	R_AzIbn3ZAa7uTFoR	NL	1	1	0	0	1	1	1	Werk	Het minimale inkomen waarop elke inwoner in België recht heeft		70	36,645	70,561	71,756	11	80	0	60	45	19,916	49,201	50,832	9	60	90	60	0	70	40	81	0	0	0	0	1	1	1	0	81	100	60	60	100	47	50	2
838	5/3/2021 7:38:37	R_6SbrAP2uKK50DjH	NL	1	1	0	0	0	0	0		alle burgers krijgen van de overheid een bepaald bedrag		10	42,792	42,792	46,885	1	30	61	40	29	35,967	35,967	38,404	1	40	60	51	0	51	0	0	0	0	0	0	0	0	0	1	71	60	100	60	40	60	10	2
713	5/3/2021 5:40:36	R_2SpZmh7XEvdYmtE	NL	1	0	0	0	0	0	1	Universiteit Vlaanderen	Minimum inkomen voor iederen (werken of niet werkend)		10	14,507	28,794	31,037	2	10	50	10	10	37,173	37,173	38,539	1	10	90	10	60	0	0	0	0	0	0	0	0	0	0	1	70	70	80	70	70	70	90	3
620	5/3/2021 14:35:17	R_1mOyfgsO2XWk9iY	NL	1	1	0	0	0	0	0		Om er mee rond te komen		51	33,197	46,474	47,397	5	10	0	31	10	21,901	21,901	23,126	1	20	45	21	9	40	33	1	0	0	0	0	0	0	0	1	60	92	61	11	60	21	57	4
584	5/4/2021 13:17:37	R_2uP44EaqTO7G6Rt	NL	1	1	0	0	0	0	0		Iedereen een minimum loon geven, ongeacht je werk hebt of niet.		71	4,998	47,844	47,876	7	72	0	70	70	39,346	52,118	52,901	3	69	65	0	0	0	0	0	0	0	0	0	0	0	0	1	0	0	100	100	0	0	0	3
1059	5/6/2021 1:50:57	R_1mIXb0UUwGYKHxi	NL	1	1	1	1	1	0	0		geld dat je krijgt zonder te werken, werkloos of VLUCHTELING!!!		50	15,883	18,291	20,398	2	50	40	38	50	101,816	102,785	104,887	2	48	50	50	50	100	65	4	0	1	0	1	0	1	1	0	50	2	1	44	3	45	53	3
407	5/3/2021 8:38:59	R_2aEnDXHdqDRotC8	NL	1	1	0	0	1	0	0		Een minimum inkomen dat elke burger moet krijgen; zij het door te werken of werkloosheidsuitkering		40	3,497	24,913	26,389	2	51	40	50	42	5,148	25,802	26,827	2	50	60	30	0	19	20	10	0	0	0	0	0	0	0	1	61	50	50	50	50	50	50	6
771	5/3/2021 1:27:01	R_aVI5cC1AOTIzDzj	NL	1	1	0	0	0	0	0		Algemeen inkomen voor iedereen ongeacht status of vermogen		100	89,988	89,988	92,508	1	93	86	94	60	17,446	17,446	20,615	1	63	58	63	36	24	66	31	0	0	1	0	1	0	0	0	68	10	54	35	4	5	5	3
1063	5/3/2021 11:24:04	R_1FKRPRn6b3kwo0e	NL	2	-99	-99	-99	-99	-99	-99			een vast maandelijks inkomen	51	21,28	32,324	33,817	3	51	20	32	51	15,94	23,487	25,409	3	26	51	70	3	51	51	51	0	0	0	0	0	0	0	1	71	20	43	38	40	21	32	3
388	5/5/2021 11:36:09	R_UarAITDj3M9RE2J	NL	1	1	0	1	1	1	0		Middelen dat je nodig hebt om te voldoen aan een basis levensstandaard		97	8,532	10,172	11,231	2	100	50	51	100	10,951	10,951	12,008	1	59	100	61	70	27	50	15	0	0	0	0	0	0	0	1	100	0	0	18	0	23	6	2
974	5/3/2021 2:11:02	R_xusA0vZ1xpKFFU5	NL	1	1	0	0	0	0	0		Basis loon voor iedereen gelijk		60	30,709	76,842	77,567	7	60	0	60	50	11,964	40,118	41,154	6	50	50	35	0	50	64	8	0	0	1	0	1	0	0	0	80	27	70	76	50	90	100	4
1347	5/7/2021 20:31:38	R_1Nr9AI21cYCoqPf	NL	1	1	0	1	1	0	0		Minimum van loon		92	80,542	119,02	120,005	10	100	94	99	62	8,358	33,867	34,885	10	83	73	52	22	39	80	35	0	0	0	0	0	0	0	1	18	27	29	53	65	38	79	5
545	5/3/2021 3:57:14	R_31cpWslpDzR8PuT	NL	1	1	0	0	0	0	0		een minimumbedrag dat iedereen, ongeacht werkzoekend of werkend, gepensioneerd maandelijks minimum moet ontvangen		72	26,086	26,086	26,819	1	62	80	86	12	17,297	17,297	18,326	1	27	93	96	2	20	34	5	0	1	0	0	0	0	1	0	27	80	30	61	71	56	28	4
847	5/3/2021 5:42:08	R_2c0jwdUWbIDS4YH	NL	1	1	0	0	0	0	0		ongeacht andere inkomsten, krijgt elke burger een vast basisbedrag om t evoorzien in zijn/haar behoeften		45	11,074	11,074	18,783	1	51	65	60	50	18,95	23,509	24,789	3	50	65	51	61	40	65	60	0	1	1	0	0	0	1	0	70	51	70	51	25	30	40	3
1267	5/3/2021 2:08:09	R_3qNEgRgjznfkoLE	NL	2	-99	-99	-99	-99	-99	-99			iedereen een min loon	100	4,157	15,04	16,614	2	51	100	51	100	23,308	23,308	28,132	1	50	26	0	0	0	0	0	0	0	0	0	0	0	0	1	51	0	0	100	0	50	51	6
450	5/3/2021 22:50:31	R_21HyJARhtzKFVOK	NL	1	1	0	0	0	0	0		Een soort minimumloon		51	6,351	28,647	29,483	5	68	32	56	46	1,123	29,057	30,068	5	55	42	33	46	15	5	2	0	0	0	0	0	0	0	1	38	5	6	43	2	44	16	1
344	5/10/2021 13:25:11	R_2XpsdwUFjDg5lBw	NL	2	-99	-99	-99	-99	-99	-99			Minimumloon	100	4,562	29,983	30,787	9	94	100	95	84	4,5	17,813	18,348	7	90	94	87	81	36	88	0	0	0	0	0	0	0	0	1	12	95	98	0	100	40	39	2
926	5/3/2021 1:57:20	R_rlhE2IrEzX1erVT	NL	1	1	0	1	1	0	0		een gegarandeerd maandelijks bedrag dat aan iedere burger toekomt		71	87,822	123,536	125,572	3	71	92	81	82	28,91	28,91	31,771	1	82	100	31	8	0	41	19	0	0	0	0	1	0	0	0	81	0	19	63	0	50	0	1
449	5/3/2021 1:45:52	R_3EBdKNYT1UlULJj	NL	1	1	0	0	0	0	0		Een gegarandeerd inkomen voor iedereen		40	2,438	30,264	31,009	12	37	53	33	21	5,525	14,004	14,797	5	30	52	34	2	48	19	0	0	0	0	0	0	0	0	1	77	38	38	50	52	51	45	3
275	5/3/2021 1:16:08	R_1mVNYG2CDAFCnOn	NL	1	1	0	0	0	0	0		een soort uitkering van de overheid dat voor iedereen gelijk is		18	2,989	3,757	4,901	3	29	13	40	14	7,69	8,827	9,801	2	19	74	35	13	60	21	35	0	1	0	0	0	0	1	0	35	41	93	90	43	65	79	4
747	5/4/2021 0:00:55	R_2w5oUnb0wmipYNQ	NL	1	1	0	0	0	0	0		Een minimum inkomen voor iedereen		60	22,889	51,102	51,866	8	61	38	60	0	18,947	30,187	30,758	5	0	62	49	31	46	0	0	0	0	0	0	0	0	0	1	76	0	0	68	0	59	100	2
1007	5/5/2021 13:03:30	R_1OSJeHGddECn5Z6	NL	1	1	0	0	0	0	0		Minimumloon		50	6,671	42,832	43,626	9	60	42	40	30	8,737	22,762	23,628	4	28	74	31	59	67	38	60	0	0	0	0	0	0	0	1	53	88	70	70	70	41	41	2
553	5/10/2021 5:53:05	R_1HiqFlzVV5Pqvkp	NL	1	1	1	0	0	0	0		altijd een inkomen hebben		0	5,572	6,737	8,094	2	0	0	0	0	10,361	13,047	15,415	2	0	50	0	0	0	0	0	0	0	0	0	0	0	0	1	61	0	0	0	0	0	0	2
592	5/3/2021 8:48:48	R_3gBJvQEySlIJsIx	NL	1	1	0	0	0	0	0		Iedereen inkomen zelfs profiteurs		25	2,144	18,445	19,242	8	21	22	3	19	3,21	10,099	10,669	4	18	35	80	11	79	45	21	0	0	0	0	0	0	0	1	35	38	0	79	26	66	37	2
583	5/3/2021 2:20:42	R_z6HK5mgmYLtpgcx	NL	2	-99	-99	-99	-99	-99	-99			minimum inkomen voor iedereen	20	53,038	53,038	55,552	1	51	10	20	20	20,662	20,662	22,511	1	19	51	51	0	81	20	20	0	0	0	0	0	0	0	1	51	100	62	51	51	34	51	3
376	5/6/2021 3:07:04	R_ekP0aClsouGEFK9	NL	1	1	0	0	0	0	0		Een vast bedrag dat elke inwoner krijgt		52	10,185	19,985	20,891	8	31	81	22	32	2,365	12,464	13,064	7	-88	39	65	52	0	59	11	0	0	0	0	0	0	0	1	53	19	17	69	24	24	13	2
514	5/3/2021 13:27:23	R_xuq4CrGuuJSngYx	NL	1	1	0	0	0	0	0		voor iedereen eenzelfde inkomen		1	35,697	60,519	62,499	2	0	0	0	0	11,283	11,283	13,069	1	0	0	0	0	99	1	0	0	0	0	0	1	0	1	0	18	100	72	32	100	4	0	1
1028	5/4/2021 6:17:08	R_3nA9w7EqEqhiTsp	NL	1	1	0	0	0	0	0		minimum loon		30	117,385	117,385	119,596	1	9	19	30	8	33,637	33,637	35,189	1	0	8	0	0	51	9	0	0	0	0	0	0	0	0	1	9	0	30	91	61	100	82	4
3001	5/8/2021 3:47:52	R_2SC4YnIB5n4rrOk	NL	1	1	1	0	0	0	0		Voldoende om een gezond en draaglijk leven te leiden		19	5,017	68,388	69,502	13	41	70	32	9	3,73	93,002	100,436	12	8	-88	39	40	91	30	53	0	0	0	1	0	0	0	0	64	18	99	53	16	89	80	3
606	5/3/2021 7:09:50	R_3rPp9qZ38zlwnrY	NL	1	1	0	0	0	1	0		Het inkomen dat je minimum nodig hebt om te (over)leven		29	9,077	32,444	33,676	5	20	18	29	0	11,816	17,585	18,978	2	0	91	12	8	31	9	10	0	0	0	0	0	0	0	1	85	28	25	40	75	34	32	2
1188	5/4/2021 12:28:27	R_2WA2XcKSHtyoiKy	NL	1	1	0	0	0	0	0		Een soort gegarandeerd minimum-inkomen, ongeacht de prestatie.		61	93,543	93,543	96,324	1	56	71	61	65	42,591	42,591	44,988	1	61	40	29	9	1	0	1	0	0	0	0	0	0	0	1	67	3	3	3	18	18	18	2
475	5/4/2021 0:04:19	R_12nfOxopK92XkVH	NL	1	1	0	0	0	0	0		Een vast inkomen dat je altijd hebt		0	14,749	25,802	27,349	5	5	3	0	39	3,643	17,929	18,859	6	8	51	28	3	0	0	0	0	0	0	0	0	0	0	1	25	82	82	11	15	14	82	4
717	5/3/2021 10:29:52	R_3pr0ndT85R6Poi2	NL	1	1	0	0	0	0	0		Een inkomen waar elk gezin van kan leven		63	1,785	39,47	39,951	8	64	60	62	60	1,493	46,864	49,177	17	55	69	60	26	37	60	29	0	1	0	0	1	0	0	0	59	59	49	34	94	40	60	3
695	5/3/2021 2:56:40	R_27yeVs6x2r5OkSF	NL	1	1	0	0	0	0	0		Elke Belg krijgt een basis bedrag om van te leven waar je "goed" mee rond komt. Door werken verhoog je je inkomen.		72	28,769	35,4	37,112	6	72	100	91	40	17,181	38,281	38,669	8	29	82	62	10	30	40	39	0	0	0	0	0	0	0	1	80	0	0	0	0	0	0	1
611	5/3/2021 3:33:02	R_2wEPuSzmzSkhKa0	NL	2	-99	-99	-99	-99	-99	-99			Een minimuminkomen voor iedereen	8	22,501	28,764	30,191	4	8	6	20	8	22,373	22,373	23,495	1	9	28	72	0	81	0	0	0	0	0	0	0	0	0	1	71	0	0	92	32	15	16	3
744	5/3/2021 9:30:41	R_OfgzcbA3gP5noqd	NL	1	1	0	0	0	0	0		het minimumloon dat iemand nodig heeft om rond te komen		61	31,913	31,913	58,409	1	41	53	40	51	113,544	113,544	115,393	1	50	80	90	4	30	19	10	0	0	1	0	0	0	0	0	96	2	57	68	0	5	75	2
634	5/6/2021 8:00:32	R_21EYbohb2Zj6o0A	NL	1	1	0	0	0	0	0		wat minimum nodig is om te leven		1	50,537	50,537	53,595	1	10	0	62	30	30,235	30,235	31,672	1	19	72	82	0	72	9	1	0	0	0	0	0	1	0	0	81	4	20	64	51	29	72	2
598	5/3/2021 2:37:30	R_1EhaKto3L4Bscyn	NL	1	1	0	0	0	0	0		Het minimumbedrag dat je krijgt als inkomen		60	18,724	72,949	74,303	11	58	65	42	58	7,252	11,786	12,434	3	60	69	68	26	65	47	12	0	0	0	0	0	0	0	1	69	39	37	66	43	35	66	3
9159	5/4/2021 6:54:09	R_1JQHnF9wJACFPq5	NL	1	1	0	0	0	0	0		Een basisinkomen dat iedere beworen krijg van de overheid, of hij nu werkt of niet		100	37,209	41,256	42,341	2	100	100	80	85	9,555	24,23	26,81	5	100	85	30	70	70	30	0	0	1	0	0	0	0	0	0	50	0	0	80	50	70	70	2
689	5/3/2021 2:04:53	R_1JFLPnKAOSybIzO	NL	1	1	0	0	0	0	0		Inkomen voldoende groot om ‘rond ‘ te komen en te ‘leven’		82	37,5	44,918	45,588	3	82	0	62	60	33,256	41,649	42,539	6	60	71	82	0	30	82	29	0	0	1	0	1	0	1	0	92	100	72	59	61	54	66	1
679	5/5/2021 8:57:32	R_3j1onqRDMud9C3h	NL	1	1	1	0	0	1	0		Iedereen krijgt een vast inkomen van de overheid, los van het arbeidsinkomen		0	4,828	34,603	43,854	11	0	50	9	0	1,988	41,453	44,309	14	20	71	29	0	81	0	7	0	1	0	0	0	0	0	0	61	19	39	56	0	60	45	4
1638	5/6/2021 13:21:38	R_2pPpRVQXKKPaB2f	NL	1	1	0	0	0	0	0		een minimum inkomen		55	211,745	213,351	214,72	2	50	60	45	39	32,955	32,955	36,041	1	40	58	19	9	4	8	10	0	0	0	0	0	0	1	0	65	7	10	19	2	9	30	2
415	5/4/2021 13:08:18	R_wYH2upTYM5wU2jL	NL	2	-99	-99	-99	-99	-99	-99			het minimumloon	75	18,84	18,84	20,251	1	62	61	61	39	10,325	10,325	11,33	1	60	56	56	64	61	31	24	0	0	0	0	0	0	0	1	57	79	80	71	84	62	77	6
541	5/3/2021 2:08:26	R_2arWpfnOmb16Fcv	NL	1	1	0	0	0	0	0		geld dat je krijgt zonder er iets voor te doen		0	24,365	24,365	26,955	1	0	0	0	0	12,667	12,667	14,22	1	0	92	0	0	100	81	100	0	0	0	0	0	0	0	1	50	0	0	0	0	0	0	1
540	5/5/2021 3:15:01	R_ykBR0vye5wW1FAZ	NL	1	1	0	1	0	0	0		Berekening wat je standaard nodig hebt		1	12,767	15,927	18,504	2	2	3	4	1	12,866	18,505	20,32	2	4	3	3	2	3	3	3	0	0	0	0	0	0	0	1	4	61	60	9	10	9	82	5
352	5/3/2021 7:59:37	R_3Pk68xcLaI2zAiT	NL	1	1	0	0	0	0	0		Wat nodig is om alle vasten kosten te kunnen betalen en eten		35	3,7	21,536	22,074	9	32	1	19	30	2,088	15,472	16,288	7	7	38	43	0	59	33	24	0	0	0	0	0	0	0	1	65	71	85	60	100	100	100	2
795	5/6/2021 12:34:07	R_1Ini6i4LCHToeDA	NL	2	-99	-99	-99	-99	-99	-99			Vast bedrag dat werkloze krijgt	100	19,63	91,872	94,503	18	52	94	99	100	11,666	25,791	26,471	8	100	50	0	10	7	4	2	0	1	0	0	1	0	0	0	51	100	100	20	40	0	100	4
638	5/3/2021 7:55:02	R_uym2Uxv25CzCB9L	NL	1	0	0	0	0	0	1		dat is een klein inkomen waarmee je maandelijks de hoogstnoodzakelijke onkosten mee kan betalen		20	34,121	34,121	35,767	1	40	0	50	10	17,461	17,461	22,106	1	19	61	59	9	9	10	10	0	1	0	0	0	0	0	0	57	67	68	51	69	53	85	4
850	5/3/2021 2:16:45	R_117qU6A5SdaPKYQ	NL	1	1	0	0	0	0	0		min. inkomen waarop ieder recht heeft		65	46,252	64,203	65,195	5	81	0	40	40	27,802	29,95	31,489	2	45	71	76	61	70	60	40	0	0	0	0	0	0	0	1	91	64	70	64	69	61	59	3
295	5/4/2021 7:24:35	R_3oEC01Rw581hbaO	NL	1	1	0	0	0	0	0		Iedereen een bepaalde som geld		63	5,932	17,634	18,083	5	65	68	74	32	4,959	9,243	10,165	4	27	34	34	33	22	35	11	0	1	0	0	0	0	0	0	81	86	86	82	92	81	82	2
512	5/10/2021 12:39:56	R_2QtWpFviuuR3ZQD	NL	1	1	1	1	1	1	0		Een inkomen die door de overheid wordt verzekerd voor de werkende mens		15	24,589	43,365	44,136	9	30	0	25	75	1,53	23,271	23,867	11	27	50	25	22	80	20	21	0	0	0	0	0	0	0	1	26	0	100	100	100	100	79	4
642	5/3/2021 5:14:51	R_2ano0wvCMTYT29I	NL	1	1	0	0	0	0	0		Een inkomen dat nodig is om van te leven		75	32,746	110,963	114,293	8	65	70	70	60	17	22,254	22,817	3	59	57	40	31	0	80	39	0	0	0	0	0	0	0	1	30	20	40	71	10	50	25	2
341	5/3/2021 1:39:31	R_2BhXO50Tqh29ZDx	NL	1	1	0	0	0	0	0		Om alle vaste kosten te dekken		72	13,498	41,5	42,226	7	76	85	83	82	9,651	10,501	11,065	2	82	82	71	83	79	75	74	0	1	0	0	0	0	0	0	85	100	100	79	79	76	100	4
562	5/4/2021 12:57:36	R_5c01pGyGG31UP97	NL	1	0	0	0	0	1	0		Minimumloon		14	1,944	44,95	46,226	9	4	12	0	19	1,371	31,28	31,882	6	10	50	13	10	49	7	49	0	1	0	0	0	0	0	0	50	100	100	50	50	24	79	3
669	5/3/2021 1:20:39	R_3hlNyDkZHCKiz84	NL	1	1	1	0	0	0	0		Minimum bestaanszekerheid inkomen		31	9,722	45,387	46,331	10	10	0	9	10	8,662	30,763	31,579	7	4	20	9	0	29	20	0	0	1	0	0	1	0	1	0	2	20	100	100	20	76	20	5
817	5/3/2021 1:32:12	R_PCBUcOpQD4SoxJD	NL	1	1	0	0	0	0	0		een vast bedrag onafhankelijk van werk of geen werk		29	77,975	77,975	79,335	1	21	10	10	61	26,632	26,632	28,857	1	42	39	41	10	83	19	10	0	0	0	0	0	0	0	1	82	9	82	61	12	13	75	2
337	5/3/2021 16:01:27	R_1mFdfuFWup8yfvJ	NL	1	1	0	0	0	0	0		Minimuminkomen voor iedereen		70	4,009	5,874	7,577	2	49	35	60	57	1,027	2,543	3,317	3	42	67	59	63	29	63	26	0	1	0	0	0	0	0	0	63	17	8	26	12	95	14	4
7292	5/3/2021 5:06:09	R_6h8QRwDnjtesjex	NL	1	1	1	0	0	0	0		een inkomen voor de thuisblijvende vrouw bv.		60	36,872	43,801	58,728	4	51	30	36	51	32,803	32,803	33,807	1	30	61	81	0	81	54	0	0	0	0	0	0	0	0	1	40	0	40	72	0	30	0	3
345	5/4/2021 9:20:04	R_Dq089U2RUdPNGGl	NL	1	1	0	0	0	0	0		Iedereen minimum inkomen, wie werkt heeft meer inkomen		50	13,573	20,368	21,002	4	51	56	53	50	1,119	3,46	3,959	2	53	71	47	10	50	50	50	0	1	0	0	1	0	0	0	54	100	53	51	53	52	24	3
659	5/3/2021 6:06:03	R_3D7VxjfAttFvZ82	NL	1	1	0	0	0	0	0		het inkomen dat iedereen minstens zou moeten hebben		50	32,35	34,907	36,523	2	50	0	30	40	27,177	27,177	28,382	1	40	45	20	4	50	35	37	0	0	0	0	0	0	0	1	51	0	20	21	34	33	51	2
604	5/3/2021 1:24:31	R_rpfHqkEKOJQXWOB	NL	1	1	0	0	0	0	0		Voor iedereen een minimumloon.		40	24,852	24,852	26,536	1	20	20	55	40	20,381	22,185	23,322	3	20	60	60	9	66	29	40	0	0	0	0	0	0	0	1	80	10	35	50	40	41	50	1
570	5/10/2021 2:57:07	R_3L0GYGPuFuLZH5E	NL	1	1	0	0	0	0	0		Een minimum aan inkomsten dat je zou moeten krijgen om je basisbehoeften te kunnen betalen		61	29,212	53,451	53,855	5	51	39	29	59	18,011	24,045	24,58	3	50	80	40	0	50	38	0	0	0	1	0	1	0	0	0	81	91	92	81	92	70	90	3
1592	5/4/2021 4:57:34	R_Dp16eu0JGNitu7L	NL	1	1	0	1	1	1	0		minimumloon		30	241,271	353,279	355,548	2	-88	10	31	31	43,324	43,324	45,252	1	52	53	82	11	88	18	10	0	0	0	0	0	0	1	0	87	4	80	30	7	8	71	2
4789	5/3/2021 5:02:59	R_3g0jU0WjjdQ3DPT	NL	1	0	0	0	0	0	1	Logica	De garantie op een minimaal leefloon		92	129,549	131,039	132,611	2	71	19	19	91	87,74	173,539	180,613	7	71	51	51	19	10	50	0	0	0	1	0	1	0	0	0	92	2	95	9	99	90	98	3
581	5/3/2021 2:47:09	R_3lMpSTAUUjiEusZ	NL	1	1	0	0	0	0	0		Inkomen waarmee men toekomt zonder te werken		68	15,442	44,354	45,378	14	75	25	60	69	8,94	12,906	13,685	3	33	52	53	63	72	34	68	0	0	0	0	0	0	0	1	75	25	35	26	21	20	20	1
16114	5/4/2021 2:48:27	R_1JIQhLpdag1NVsZ	NL	1	1	0	0	0	0	0		Een inkomen om de basis behoefte te kunnen betalen. Vb pensioen van 1500€.		51	25,168	54,949	58,932	6	52	21	40	52	22,03	45,217	46,271	4	39	62	70	0	0	30	0	0	0	0	0	0	0	1	0	81	28	63	66	68	65	68	1
366	5/3/2021 19:43:33	R_0BoEViHbegixDnH	NL	1	1	0	1	0	0	0		Voldoende om van te leven waar het belastbare vanaf is		71	,281	21,994	22,631	20	71	68	71	71	11,066	13,852	14,379	5	38	42	62	60	66	35	67	0	0	0	0	0	0	1	0	73	64	65	43	65	37	86	4
539	5/4/2021 12:23:34	R_1Hic4iAURrhQDdB	NL	1	1	0	0	0	0	0		Een vast inkomen voor iedereen ongeacht de tewerkstelling.		95	46,116	47,955	49,007	2	95	95	95	96	21,121	21,121	22,309	1	94	95	0	0	0	100	0	0	1	0	0	0	0	0	0	75	100	0	75	100	100	10	1
805	5/3/2021 9:03:24	R_DAIZFzOEfOVV50l	NL	1	1	0	0	0	0	0		Voldoende om woning en voeding en TV/smartphone en een drankje.		81	22,878	22,878	24,855	1	82	0	92	80	42,663	42,663	43,965	1	60	80	60	30	60	31	40	0	0	1	0	1	0	0	0	70	80	60	25	70	70	90	4
3802	5/3/2021 2:52:11	R_1jfTgWdWtAJfgP9	NL	1	1	0	0	0	0	0		Iedereen krijgt een beperkt inkomen, net voldoende om van te leven. Dit geeft de kans om extra te werken voor zaken die je graag doet en omdat je het wilt.		60	4,078	34,284	35,237	4	60	20	60	20	6,058	32,493	33,395	5	30	60	50	10	29	30	33	0	1	0	1	0	0	0	0	61	30	59	54	38	40	22	4
948	5/3/2021 4:50:36	R_27r27x6VwieKvLk	NL	1	1	1	0	0	0	0		Minimum voor een gezin om rond te komen		8	5,767	104,413	110,389	21	0	50	0	0	11,645	35,121	36,425	4	0	11	57	0	0	0	0	1	0	0	0	0	0	0	0	8	100	75	32	75	29	0	5
1011	5/4/2021 3:33:19	R_2qz97vmwxkSP8xC	FR	2	-99	-99	-99	-99	-99	-99			je ne sais pas	80	16,599	66,496	69,589	3	71	41	72	30	30,877	39,22	41,086	3	62	29	61	39	91	42	72	0	0	0	0	0	0	0	1	40	40	39	65	32	65	32	3
652	5/4/2021 1:59:03	R_1jpHUKrsDiUaEJq	FR	1	1	0	0	0	0	0		Un revenu minimum pour vivre dignement		81	33,856	39,595	42,098	2	61	30	32	32	31,41	43,379	44,561	3	57	79	8	2	30	31	1	0	1	1	0	1	0	0	0	31	1	15	72	51	80	34	3
527	5/4/2021 2:04:44	R_2EE8TKbyBcVOvWF	FR	1	1	0	0	0	0	0		tout le monde a un minimun de revenu		2	21,029	22,163	26,52	2	1	0	1	2	14,618	14,618	16,642	1	1	6	83	4	3	2	0	0	0	0	0	0	0	0	1	1	3	2	100	100	100	100	4
923	5/4/2021 3:33:30	R_qFag1mLn7BUbV3b	FR	2	-99	-99	-99	-99	-99	-99			Le minimum syndical	0	5,673	71,201	72,364	12	2	1	1	1	3,488	26,1	27,242	7	1	0	53	53	3	0	46	0	0	0	0	0	0	0	1	53	1	0	1	0	53	1	2
839	5/4/2021 1:34:23	R_1qb2AGAThVtCQz8	FR	1	1	0	0	0	0	0		Revenu minimum vital		19	59,519	63,597	65,1	2	10	0	0	0	21,967	21,967	23,399	1	0	61	9	60	70	51	19	0	0	0	0	0	0	0	1	39	48	10	40	40	20	61	3
833	5/4/2021 2:11:30	R_3p9Z0nIZEZcopVJ	FR	2	-99	-99	-99	-99	-99	-99			revenu minimum de qoui vivre très juste	71	44,89	46,424	48,636	2	92	51	85	100	14,456	14,456	16,76	1	92	80	76	76	81	72	60	0	0	1	0	0	0	0	0	94	100	71	64	90	95	100	4
781	5/4/2021 1:39:36	R_1Krt17nhwJrbTCx	FR	1	1	0	0	0	0	0		UN REVENU DISTRIBUE A TOUS MAIS QUI REMPLACE CERTAINS AVANTAGES		61	33,252	33,252	35,085	1	9	50	19	56	16,667	23,577	25,366	3	22	68	65	42	26	32	13	0	0	0	0	0	0	0	1	100	0	0	4	4	2	1	1
1249	5/4/2021 5:06:16	R_eaFLUl1PWfqSLvz	FR	1	1	0	0	0	0	0		allocation versée à toute personne sans contrepartie ni respect de conditions particulières		51	85,712	85,712	87,902	1	49	10	31	51	67,59	67,59	69,86	1	20	51	81	0	81	10	0	0	0	0	0	0	0	0	1	83	0	1	1	1	0	0	6
1046	5/4/2021 1:41:27	R_9H98bE7WJbC4i4h	FR	1	1	0	0	0	0	0		REVENUS DE BASE BRUT		50	60,852	60,852	62,707	1	52	30	40	52	39,888	39,888	41,048	1	53	30	55	55	55	61	47	0	0	0	0	0	0	0	1	70	71	72	53	63	26	48	3
569	5/4/2021 1:43:30	R_2cqh3Q6YOSxbfhz	FR	1	1	0	0	0	0	0		Revenu versé à tous par l’état		0	7,563	29,17	29,931	4	11	7	8	1	13,579	44,88	45,662	8	6	46	50	36	5	4	2	0	0	0	0	0	0	0	1	40	16	68	77	25	79	54	5
818	5/4/2021 10:07:52	R_OMSVfhBq9WFbTup	FR	1	1	0	0	0	0	0		un revenu donné permettant de subvenir à ses besoins essentiels		1	27,976	27,976	31,766	1	0	0	0	0	19,72	19,72	22,508	1	0	51	71	0	71	0	0	0	0	0	0	1	0	0	0	71	0	71	71	0	51	0	5
2036	5/4/2021 1:53:37	R_RfyIZA22y3zidmF	FR	1	1	0	0	0	0	0		Une allocation distribuée à tous sans crtières		81	24,265	24,265	25,067	1	71	91	71	71	20,65	20,65	21,378	1	71	61	30	70	9	30	61	0	0	0	0	0	0	0	1	60	8	83	30	30	32	33	1
774	5/5/2021 8:56:25	R_1guXobENBDaX7cE	FR	1	1	0	0	0	0	0		revenu minimum rsa en France		60	39,607	39,607	42,621	1	50	41	43	61	27,89	27,89	29,321	1	50	61	31	9	19	100	9	0	0	0	0	0	0	0	1	72	0	0	41	0	42	64	4
414	5/5/2021 1:20:39	R_3prRzOq2YXQViBj	FR	1	1	0	0	0	0	0		une revenu garanti minimum pour tout le monde		10	4,04	5,185	7,253	3	9	5	20	10	14,048	14,048	15,079	1	10	20	0	5	40	5	0	0	0	0	0	0	0	0	1	50	0	0	10	0	10	10	3
721	5/4/2021 2:16:39	R_XHCOzYLwrTOfrmF	FR	1	1	0	0	1	0	0		un revenu minimum pour tous		-88	0	0	0	0	30	10	20	-88	0	0	0	0	30	50	70	5	10	10	10	0	0	0	0	0	0	0	1	90	0	0	0	0	0	0	1
979	5/7/2021 1:08:15	R_2snlmAcR0vflGEN	FR	2	-99	-99	-99	-99	-99	-99			Une revenu minimum	100	9,847	59,709	60,875	3	82	81	91	70	22,8	26,927	28,946	4	81	60	2	0	29	61	0	0	0	0	0	0	0	0	1	81	0	0	83	0	0	0	1
286	5/5/2021 2:46:23	R_sUrf8SBA5fq56iB	FR	2	-99	-99	-99	-99	-99	-99			Salaire minimum	66	10,525	24,605	25,234	8	67	-88	46	57	2,649	5,127	5,647	4	56	46	63	58	46	56	54	0	0	0	0	0	0	0	1	57	59	74	6	57	17	90	4
801	5/4/2021 1:40:44	R_a2ZvO1IFfEJkO0V	FR	1	1	0	0	0	0	0		je ne sait pas		2	46,144	53,788	56,514	3	3	51	9	4	30,363	30,363	32,761	1	4	51	52	5	10	0	1	0	0	0	0	0	0	0	1	51	2	2	31	14	14	15	5
424	5/4/2021 8:45:13	R_2c8v5WkY4VcEV6k	FR	1	1	0	0	0	0	0		-----		61	28,44	28,44	30,121	1	51	51	51	51	2,383	3,206	13,297	2	53	51	51	51	51	51	51	0	0	0	0	0	0	0	1	51	51	51	51	51	51	51	3
878	5/4/2021 2:19:44	R_1IrNRNip2GAHyMc	FR	1	1	0	0	0	0	0		Un revenu minimum décent pour tout le monde		50	43,45	45,674	47,128	2	40	0	60	50	28,89	28,89	30,2	1	40	80	80	0	80	50	40	0	0	0	0	0	0	0	1	80	0	0	50	0	30	0	4
496	5/4/2021 1:25:33	R_8odRaGrOdCbDDZn	FR	2	-99	-99	-99	-99	-99	-99			Un revenu minimum	50	2,637	16,741	17,414	10	40	0	40	40	1,306	12,158	12,928	3	40	30	30	35	60	55	0	1	0	0	0	0	0	0	0	30	0	30	55	0	40	40	4
516	5/4/2021 2:08:14	R_3HOyCFeSSxl27se	FR	1	1	0	0	0	0	0		Un revenu minimum pour tous		40	6,814	30,95	34,788	6	38	23	72	0	8,102	25,04	25,778	7	48	75	87	7	80	81	59	0	0	0	0	1	0	0	0	62	40	100	49	42	39	32	4
502	5/4/2021 4:29:54	R_eyyo2r2dRjlQuZz	FR	1	0	0	1	0	0	0		Le bonheur		100	3,553	6,501	7,001	4	100	100	100	14	1,687	2,902	4,157	2	100	12	0	19	14	89	91	0	0	0	0	0	0	0	1	66	0	0	25	0	90	0	3
381	5/5/2021 1:19:08	R_6QcTo597SeLYCHv	FR	2	-99	-99	-99	-99	-99	-99			Je ne sais pas	78	5,166	16,401	18,587	4	81	79	90	86	1,32	6,792	7,202	3	89	85	15	16	31	93	89	0	1	0	0	0	0	0	0	55	78	81	50	85	36	86	3
767	5/4/2021 15:36:33	R_pGI0wO06bT5Y8oN	FR	2	-99	-99	-99	-99	-99	-99			Salaire minimum	65	6,601	46,289	47,236	11	60	75	74	65	8,219	36,831	37,552	5	70	50	29	60	40	24	90	0	0	0	0	1	0	0	0	55	87	83	30	72	20	79	4
732	5/5/2021 1:08:02	R_1lfr3igtqHimx7P	FR	2	-99	-99	-99	-99	-99	-99			C'est le minimum pour vivre, au dessus du seuil de pauvreté	100	16,84	45,125	45,7	6	90	90	94	100	11,153	33	33,526	7	94	82	0	31	6	87	52	0	0	0	0	1	0	0	0	18	0	0	0	0	0	2	3
582	5/4/2021 12:52:12	R_eFi03Jookyb7t7j	FR	1	1	0	0	0	0	0		Bareme		70	18,576	93,234	93,865	14	70	53	50	31	2,311	33,399	34,432	9	50	50	50	69	90	20	30	0	0	0	0	1	0	0	0	60	49	30	55	56	60	57	2
735	5/4/2021 1:23:56	R_4HL6divw5TzPPjj	FR	2	-99	-99	-99	-99	-99	-99			revenu moyen d'une personne	61	34,955	36,204	39,815	2	51	51	51	42	41,621	41,621	44,013	1	51	70	72	51	51	63	24	0	0	0	0	0	0	0	1	78	29	28	51	28	51	28	3
713	5/4/2021 1:31:24	R_25ShB27OdiMYswp	FR	1	1	0	0	0	0	0		un montant universel		1	29,242	29,242	32,609	1	1	0	0	0	15,5	15,5	17,077	1	0	51	0	0	40	0	0	0	0	0	0	0	0	0	1	0	0	100	100	100	100	51	5
407	5/9/2021 8:13:55	R_2wh5Fchr79Nkzkq	FR	1	1	0	0	0	0	0		revenu que tout le monde aura		61	22,918	22,918	24,081	1	72	72	70	30	15,275	15,275	16,417	1	61	31	81	0	51	83	40	0	0	0	0	0	0	0	1	30	1	1	74	76	99	100	3
555	5/5/2021 8:45:49	R_3IVLCmAsp9TltRu	FR	2	-99	-99	-99	-99	-99	-99			un salaire minimum	100	15,108	15,108	16,495	1	100	81	100	100	10,165	10,165	13,852	1	100	100	100	100	0	82	0	0	0	0	1	1	0	1	0	40	17	17	30	38	100	66	3
1598	5/4/2021 12:56:54	R_Xk7cgWy0liW7DXz	FR	1	1	0	0	0	0	0		revenu minimum pour tous les travailleurs		40	164,887	173,072	176,113	2	40	50	50	50	83,192	83,192	84,767	1	50	31	80	90	100	0	10	0	0	0	0	0	0	0	1	50	20	70	70	30	30	30	3
728	5/5/2021 9:27:32	R_2usP9JytE1rxIoH	FR	1	1	0	0	1	1	1	LES PROGRAMMES POLITIQUES	revenu minimum pour tout le monde même ceux qui ne travaillent pas		100	47,122	47,122	48,752	1	100	20	82	93	26,67	26,67	28,395	1	93	71	30	0	0	0	0	0	0	0	0	0	0	0	1	71	40	41	62	43	43	0	2
826	5/4/2021 1:42:43	R_Zy3PhM3GiJmLi5H	FR	1	1	0	0	0	0	0		un revenu minimum garanti		30	58,095	58,095	61,362	1	29	0	29	30	24,044	25,753	29,432	2	29	51	51	0	50	0	0	0	0	0	0	0	0	0	1	70	40	40	40	40	40	40	3
882	5/4/2021 16:51:46	R_6o0U7gelJrPt3vX	FR	1	1	0	0	0	0	0		Le même revenu donné à chacun		50	62,531	63,488	65,1	2	50	51	50	50	46,482	46,482	47,721	1	61	50	0	51	61	0	0	0	0	0	0	0	0	0	1	61	0	0	50	50	50	100	2
624	5/4/2021 5:18:20	R_1DCF0WYPIoX0MK2	FR	1	1	0	0	0	0	0		Allocation mensuelle égale pour tous, sans restrictions contrairement aux allocations actuelles.		0	30,3	30,3	31,965	1	50	50	50	50	28,931	31,187	32,503	2	50	50	0	0	0	0	100	0	0	0	0	0	0	0	1	50	0	0	0	0	0	100	3
686	5/4/2021 2:01:29	R_2Pv7Qi1NjoYt1Rj	FR	2	-99	-99	-99	-99	-99	-99			revenu minimum	50	58,379	64,612	66,453	2	50	50	40	10	25,524	37,545	39,308	2	10	0	30	0	10	10	0	0	0	0	0	0	0	0	1	30	0	25	25	0	50	0	2
636	5/4/2021 4:21:20	R_Dq7dNGj1VV2Lrbj	FR	1	1	0	0	0	0	0		Montant minimum universel chaque citoyen adulte		62	25,846	27,901	28,876	4	60	0	62	60	50,001	50,001	51,263	1	66	61	0	0	1	0	99	0	1	0	1	0	0	0	0	60	71	72	70	70	2	2	3
599	5/10/2021 5:07:57	R_2CJwAF5sCJvuPHg	FR	1	1	0	0	0	0	0		revenu minimum commun à tous		59	109,457	113,732	115,521	3	69	51	61	61	31,129	31,129	32,741	1	63	70	39	28	30	40	29	0	0	0	0	0	0	0	1	71	19	64	51	51	42	60	2
766	5/4/2021 1:33:28	R_tXO6Ib2fbVfxiO5	FR	2	-99	-99	-99	-99	-99	-99			les revenus réçu hors placement	80	2,828	61,418	62,364	6	82	78	89	68	15,965	16,595	17,554	2	79	81	10	52	46	34	34	0	0	0	0	0	0	0	1	60	0	26	0	13	13	13	1
679	5/4/2021 6:09:43	R_2sYhiv8Tpt9denS	FR	1	1	0	0	0	0	0		tout le monde a le même revenu augmenté du travail qu'il produit en plus		60	19,581	19,581	22,127	1	62	72	62	61	18,431	18,431	20,656	1	68	66	89	39	69	51	51	0	0	0	0	0	0	0	1	93	2	99	83	84	88	3	3
823	5/4/2021 8:42:14	R_2U5gSQ4J0Yx3qTq	FR	1	1	0	1	0	0	0		Un revenu minimum égal pour tout le monde		100	53,157	53,157	54,789	1	50	70	100	100	33,937	33,937	36,545	1	50	50	35	0	100	70	70	0	0	0	0	0	0	0	1	70	0	0	0	0	0	0	1
2141	5/4/2021 3:12:00	R_Zl4wG83o3rUS1WN	FR	2	-99	-99	-99	-99	-99	-99			beuh	53	28,756	28,756	30,339	1	51	81	66	58	30,463	34,823	36,078	3	59	35	17	5	12	25	2	1	1	0	0	0	0	0	0	58	35	55	47	33	55	58	6
476	5/4/2021 6:19:55	R_zcJaYXTVG5MoMNP	FR	1	1	0	0	0	0	0		un montant minimum d euro versé a tout citoyen majeur peut importe sa condition sociale		81	20,627	20,627	21,856	1	82	60	41	81	10,195	10,195	11,601	1	38	62	28	83	83	81	30	0	0	0	0	0	0	0	1	72	8	81	71	61	62	5	2
724	5/4/2021 3:37:26	R_dgQO2ZLhfGts06d	FR	1	1	0	0	0	0	0		revenu minimum pour chacun		50	48,301	48,301	53,484	1	51	51	51	51	10,823	10,823	12,132	1	51	51	51	0	60	40	41	0	0	0	0	0	0	0	1	60	100	92	77	89	51	51	6
768	5/4/2021 1:23:45	R_2cpeKHUVjlRa04Y	FR	2	-99	-99	-99	-99	-99	-99			Un revenu qui peut avoir assez pour une famille sans superflu	83	19,279	30,501	31,625	3	74	67	73	63	8,785	15,197	17,681	2	65	59	75	72	80	80	66	0	0	0	0	0	0	0	1	63	56	53	35	71	37	57	4
912	5/4/2021 2:47:16	R_cMeXDPRK7hjyFgJ	FR	2	-99	-99	-99	-99	-99	-99			un minium d'argent pour vivre dignement	0	32,916	36,903	39,407	2	0	0	0	0	27,705	27,705	29,798	1	0	0	1	0	81	0	0	0	0	0	0	0	0	0	1	100	0	1	0	0	0	0	1
434	5/4/2021 5:12:50	R_31EMe3Y7H4Mt9lB	FR	1	1	1	0	0	0	0		salaire minimum		-88	6,316	17,067	18,478	7	0	0	0	0	1,277	3,102	4,273	2	0	72	0	0	0	0	0	1	0	0	0	0	0	0	0	0	0	100	0	0	0	100	1
709	5/4/2021 3:51:19	R_2SJopFSGasUbTiG	FR	1	0	0	0	0	1	0		c est leminimum que tout belge a droit		100	22,616	24,732	25,692	2	100	74	100	100	11,955	11,955	12,972	1	100	100	92	23	19	21	71	0	0	0	0	0	0	0	1	30	28	22	21	25	23	16	2
420	5/4/2021 1:29:45	R_2YhVHoJnVfph0v7	FR	1	1	0	0	0	0	0		Un salaire min que tt le monde aura		51	10,525	38,431	38,462	10	51	38	50	50	3,883	13,859	14,685	2	36	74	39	74	100	50	100	0	0	0	0	0	0	0	1	88	83	36	74	43	74	79	2
1028	5/8/2021 8:28:23	R_2dg7GdtHQ8GEQTc	FR	1	1	0	0	0	0	0		Chaque citoyen reçois un revenu quel que soit sa situation		100	2,459	11,766	12,334	5	100	100	100	100	1,373	25,73	26,187	10	100	95	88	-88	10	95	27	0	0	0	0	0	0	0	1	83	0	0	0	0	0	0	1
742	5/4/2021 1:50:21	R_CZCKhtySjtAZyTv	FR	1	1	1	1	1	1	0		Un revenu universel, tout le monde toucherait la même chose		60	9,64	43,569	44,385	6	69	50	51	81	7,145	34,663	35,391	6	76	58	60	50	60	71	74	0	0	1	0	1	0	1	0	71	81	81	73	81	90	87	1
1072	5/4/2021 2:13:45	R_3MFMsumABSe2598	FR	1	1	0	1	1	0	0		C'est me salaire minimum		95	8,423	76,281	77,687	19	95	35	95	95	5,892	52,489	53,266	12	95	60	100	-88	0	50	50	0	1	1	0	1	0	1	0	50	53	53	60	53	53	53	6
862	5/4/2021 2:18:10	R_2Ynf5QI1QYq8Q8M	FR	2	-99	-99	-99	-99	-99	-99			Revenu minimum pour.chacun	59	5,766	37,175	38,327	12	52	17	41	49	11,042	40,916	42,042	11	49	49	58	21	85	38	22	0	0	0	0	0	0	0	1	86	32	57	70	55	78	26	1
2692	5/4/2021 5:16:49	R_3hfGmQYdMj4gyko	FR	1	1	0	0	0	1	1	campagne électorale	un revenu identique pour tous pour une niveau de vie décent, et stop le chômage		85	1136,19	1465,233	1466,767	3	81	71	91	81	176,952	176,952	178,271	1	70	70	49	0	80	0	91	0	0	0	0	0	0	0	1	70	0	0	0	0	0	1	6
557	5/4/2021 1:54:38	R_2QLJRxQp8I3JTzW	FR	2	-99	-99	-99	-99	-99	-99			LE SALAIRE BRUT SANS PRIME DE PAUSE	0	103,46	106,314	106,658	3	0	0	0	0	29,611	29,611	30,979	1	0	61	0	0	0	0	0	0	1	0	0	0	0	0	0	50	0	0	0	0	92	0	2
686	5/4/2021 1:25:30	R_3FIsAe60Xdu5439	FR	1	1	0	0	0	0	0		chacun y a droit		60	30,955	30,955	36,858	1	30	81	50	60	51,806	51,806	54,117	1	29	81	0	19	70	30	9	0	0	0	0	0	0	0	1	39	0	41	31	50	42	43	5
729	5/4/2021 1:27:33	R_3EyTJHkzocOAmDi	FR	1	0	0	0	1	0	0		un montant que chaque personne recevrait par mois		18	70,104	71,019	72,671	2	46	20	10	21	27,402	27,402	28,88	1	41	51	51	0	81	32	24	0	1	0	0	0	0	0	0	70	24	14	63	30	62	65	2
904	5/10/2021 14:10:18	R_3fkgGpXjRagbKTu	FR	1	1	0	0	0	0	0		ue somme allouée à tout citoyen pour couvrir ses besons essentels		50	77,496	80,048	81,2	2	61	33	20	20	32,863	32,863	34,788	1	31	19	71	0	10	70	70	0	0	1	0	0	0	0	0	71	9	31	30	12	13	31	2
1696	5/4/2021 3:39:18	R_1Ka6YLYiWEOjPHX	FR	1	1	0	0	0	0	0		un revenu minimum		72	134,101	134,101	135,051	1	61	81	62	61	35,41	35,41	36,674	1	61	60	61	71	20	20	82	0	0	0	0	0	0	0	1	60	20	20	20	19	18	18	4
634	5/4/2021 1:34:14	R_3nqhFbMobJUprff	FR	1	1	0	0	0	0	0		recevoir de l argent pour ne rien faire		6	24,516	24,516	25,792	1	41	7	5	5	17,242	17,867	19,183	2	5	17	20	4	50	17	5	0	0	0	0	0	0	0	1	72	31	70	51	22	51	51	2
1210	5/4/2021 3:14:37	R_2VeB9xjuNLibIDv	FR	1	1	0	0	0	0	0		Somme versée à chaque individu sans conditions préalable		80	87,472	99,518	101,928	5	50	50	72	19	117,605	118,828	120,727	2	51	73	52	0	91	0	40	0	0	0	0	0	0	0	1	82	0	0	0	0	0	0	1
1225	5/5/2021 17:13:10	R_21G9raFClSmx7Hz	FR	1	1	0	0	0	0	0		même revenu pour tout le monde		100	124,946	124,946	128,341	1	100	81	100	81	37,239	37,239	40,218	1	100	20	50	100	100	60	0	0	0	0	0	0	0	0	1	80	0	0	80	41	100	100	3
648	5/4/2021 1:37:00	R_3MiFDZRq7pgCY1B	FR	1	1	0	0	0	0	0		Un revenu minimal permettant à tout citoyen de pouvoir vivre décemment.		100	18,46	29,814	30,99	3	100	0	100	0	23,577	28,092	29,68	3	100	30	81	0	50	100	0	0	0	0	0	0	0	0	1	50	0	100	100	100	100	0	2
523	5/5/2021 6:48:41	R_3NFeXrV3GIU4x0d	FR	2	-99	-99	-99	-99	-99	-99			salaire identique pour tous	51	21,88	22,999	24,925	2	49	33	5	51	8,136	8,136	9,533	1	45	43	41	42	0	29	30	0	0	0	0	0	0	0	1	90	82	70	54	26	27	0	6
834	5/4/2021 2:45:09	R_2qgAZuGBnMs9R6L	FR	1	1	0	0	0	0	0		-		50	24,852	24,852	26,456	1	0	0	0	0	19,659	19,659	22,117	1	0	80	50	0	0	0	0	0	0	0	0	0	0	0	1	70	51	51	51	51	51	51	6
846	5/4/2021 4:14:17	R_3FUt4JkxJhYg5UT	FR	1	1	0	0	0	0	0		Revenu minimum garanti		64	29,141	34,92	35,914	3	66	1	61	65	28,756	30,515	31,318	2	60	83	74	39	70	41	64	0	0	0	0	0	0	0	1	84	16	20	33	39	25	3	2
418	5/4/2021 9:08:02	R_28OnP5hVtRCvXFf	FR	1	1	0	0	0	0	0		Un montant de revenu identique pour tt le monde		69	8,82	18,201	19,164	6	71	52	80	83	5,013	20,603	21,272	6	73	73	75	43	52	37	59	0	1	0	0	0	0	0	0	70	2	0	0	0	2	3	1
755	5/4/2021 4:01:03	R_1GTCsK8UY8epWn0	FR	1	1	0	0	0	0	0		Une somme donnée chaque mois à tout citoyen adulte		1	39,343	39,343	43,364	1	18	51	0	0	23,117	23,117	24,364	1	20	51	61	0	0	0	0	0	0	0	0	0	0	0	1	81	0	0	0	0	51	0	1
796	5/4/2021 2:01:39	R_2f7ZFk1r4B5T0jk	FR	1	0	0	1	0	0	0		un revenu équitable		55	37,832	43,233	45,38	2	54	50	55	52	29,554	29,554	32,71	1	51	50	50	51	51	51	50	0	0	0	0	0	0	0	1	56	47	49	50	50	50	50	6
625	5/4/2021 1:45:13	R_8bJyhPYC6mX03cd	FR	1	1	0	0	0	0	0		un vrai revenu de base serait un revenu suffisant pour vivre confortablement et ne serait pas octroyé aux revenus supérieurs à 2500 euros		1	29,842	30,957	33,558	2	0	51	17	0	8,094	24,697	26,464	3	1	51	50	0	50	0	1	0	0	0	0	0	0	0	1	40	0	0	0	0	0	0	1
473	5/4/2021 7:22:33	R_32WTXMb7kDRLQKK	FR	2	-99	-99	-99	-99	-99	-99			un revenu d'intégration	83	32,285	32,285	34,077	1	69	71	20	21	22,852	22,852	24,196	1	51	21	32	0	100	0	0	0	0	0	0	0	0	0	1	51	19	85	11	32	12	99	4
500	5/6/2021 3:38:48	R_2VmdoIQ1nEuJmWI	FR	2	-99	-99	-99	-99	-99	-99			le revenu minimum pour un travail fourni	29	44,29	46,449	47,394	2	29	19	20	20	16,868	16,868	17,788	1	18	39	8	1	81	19	30	0	0	0	0	0	0	0	1	51	9	25	62	63	72	35	3
1148	5/4/2021 1:30:24	R_svB2QOiGmfsXuTv	FR	1	1	0	1	0	0	0		Un revenu de base obligatoire à l'heure		75	20,161	65,566	67,564	5	70	51	42	59	20,666	62,707	64,19	4	59	60	45	28	69	22	29	0	0	1	0	1	0	0	0	74	26	26	69	74	73	77	1
847	5/4/2021 8:15:11	R_3D8vzKB1Pj2D2i3	FR	2	-99	-99	-99	-99	-99	-99			le minimum a gagner	91	52,212	52,212	53,83	1	82	19	71	100	45,748	48,184	52,026	2	92	71	0	9	95	9	51	0	0	0	0	1	0	0	0	82	0	0	51	0	51	51	5
780	5/4/2021 3:51:05	R_2wsEoNMhXnido5K	FR	1	1	1	1	0	0	0		un smic ou rsa		2	26,499	29,749	31,964	2	29	52	3	17	17,45	17,45	18,935	1	17	51	100	60	2	81	100	1	0	0	0	0	0	0	0	20	100	0	0	40	0	51	6
530	5/4/2021 2:46:00	R_3k5I9razDE0qxS6	FR	2	-99	-99	-99	-99	-99	-99			Je ne sais pas	49	,4	38,913	40,049	7	48	50	50	50	,589	1,837	2,414	3	50	48	50	50	51	50	50	0	0	0	0	0	0	0	1	50	41	50	44	46	45	47	3
1240	5/4/2021 5:00:31	R_1C4m6NUEaL3Wbyy	FR	1	0	1	0	0	0	0		C'est le revenu minimum auquel chaque citoyen à droit		92	208,947	208,947	211,179	1	92	71	91	99	47,266	48,199	49,924	2	98	82	70	72	39	0	0	0	0	0	0	0	0	0	1	40	0	0	0	0	0	100	4
467	5/4/2021 1:41:48	R_2vljOgaCYiexOpj	FR	2	-99	-99	-99	-99	-99	-99			Revenu minimum vital	68	6,62	26,4	27,827	6	75	24	75	75	7,559	18,98	19,631	5	74	78	75	70	59	50	36	0	0	0	0	0	0	0	1	57	24	29	40	94	40	36	3
477	5/4/2021 1:20:55	R_4JyOnKZbTpERHUZ	FR	2	-99	-99	-99	-99	-99	-99			Salaire/pension minimale	1	21,231	26,663	27,701	4	0	0	0	0	23,866	28,412	28,973	3	0	0	0	0	0	0	0	0	0	0	0	0	0	0	1	0	-88	0	-88	-88	0	-88	1
768	5/4/2021 2:06:17	R_3rMPEVxa1QrJYgJ	FR	1	1	0	0	0	0	0		revenu minimum pour "survivre"		0	46,517	53,646	55,162	3	0	0	0	0	29,73	29,73	31,176	1	0	50	25	0	71	0	0	0	0	0	0	0	0	0	1	19	0	25	82	0	83	81	3
615	5/7/2021 10:09:20	R_896YvhwYW3pR2Xn	FR	2	-99	-99	-99	-99	-99	-99			Le revenu minimum	14	1,886	23,877	27,03	14	18	18	18	17	3,968	22,007	22,764	10	12	14	22	1	77	6	3	0	0	0	0	0	0	0	1	35	0	28	95	48	91	53	1
844	5/4/2021 2:08:02	R_3HC60j8CJKUVmeG	FR	1	1	0	0	0	0	0		Un montant minimum qui serait alloué à chaque citoyen quelle que soit sa situation professionnelle		81	38,201	40,71	41,763	2	70	29	91	40	41,126	41,126	42,381	1	40	70	29	60	71	80	91	0	0	0	0	0	0	0	1	80	8	81	71	82	61	100	5
538	5/4/2021 1:42:15	R_DtQu2abkeM2K493	FR	1	1	0	0	0	0	0		salaire minimum garanti dans tous les cas		0	16,349	24,574	25,732	4	0	0	9	9	18,548	21,96	24,435	2	10	20	9	0	60	29	0	0	0	0	0	0	0	0	1	65	0	20	0	40	40	0	3
537	5/4/2021 11:28:11	R_3EyyYa1rJxTei8c	FR	1	1	0	0	1	0	0		un revenu garanti		50	34,021	36,278	37,429	2	60	71	61	60	34,263	34,263	36,15	1	61	30	71	71	81	81	40	0	0	0	0	0	0	0	1	71	0	29	50	32	80	39	1
709	5/5/2021 11:07:50	R_1P4Ni3SbBkhdCuV	FR	2	-99	-99	-99	-99	-99	-99			Le smic	50	10,67	57,042	58,101	11	30	0	0	0	5,598	30,234	31,087	5	0	100	80	0	0	0	0	0	0	0	0	0	0	0	1	80	0	0	0	0	0	0	1
604	5/5/2021 3:02:06	R_1nUxYES8oAnnOfx	FR	1	1	1	0	0	0	0		Un revenu de base pour chacun, plus de chômage et un plus pour ceux qui travaillent		50	19,345	19,345	21,15	1	49	0	51	50	13,242	22,691	23,968	4	50	50	0	50	50	50	30	0	0	0	0	0	0	0	1	50	51	51	51	51	51	51	4
1039	5/4/2021 1:47:19	R_2TXiGFMN85EW7ly	FR	1	1	0	0	0	0	0		Revenu garanti pour tout un chacun		10	59	59	60,664	1	0	0	0	0	50,727	50,727	62,042	1	0	5	70	0	0	0	0	0	1	0	0	0	0	0	0	75	0	40	0	0	0	0	2
784	5/4/2021 2:05:57	R_1Fzerskaj0vGWBq	FR	1	1	0	0	0	0	0		un revenu minimum sans rien faire		30	28,157	28,157	39,278	1	0	0	0	0	162,537	162,537	165,223	1	0	0	0	0	0	0	0	0	0	0	0	0	0	0	1	0	0	0	100	51	100	100	5
615	5/4/2021 3:22:50	R_2bPeAl3AUCVJn7k	FR	1	1	1	0	0	0	0		un salaire donné à tout le monde		82	20,976	99,095	100,492	11	81	90	100	84	11,532	25,164	25,914	3	93	14	7	0	11	2	4	0	1	0	0	1	0	1	0	71	0	0	81	51	69	6	2
1712	5/4/2021 1:55:38	R_eXa3EeAxSsgFmIV	FR	1	1	0	0	0	0	0		Somme versée mensuellement à chaque adulte		95	803,751	809,655	811,033	2	100	70	50	95	35,648	35,648	36,889	1	90	80	50	0	0	90	0	0	0	1	0	0	0	1	0	60	0	0	0	0	0	0	1
762	5/4/2021 1:29:48	R_Ab753LgLr480DHH	FR	1	1	1	0	0	0	0		Un revenu minimum tous les mois!		20	27,383	33,601	35,488	2	60	0	60	40	29,337	29,337	30,684	1	40	30	20	20	60	20	20	0	0	0	0	0	0	0	1	30	20	20	30	70	70	80	1
797	5/4/2021 4:25:06	R_3NyMPgxuqbHKHEV	FR	1	1	0	0	0	0	0		Montant pour permettre de vivre normalrment		64	7,169	42,572	43,883	11	72	15	36	65	4,254	17,86	19,014	7	62	50	45	61	89	37	64	0	0	0	0	0	1	1	0	81	89	59	-88	75	60	71	2
575	5/4/2021 1:52:06	R_50Iizk6KC30BrW1	FR	1	1	0	0	0	0	0		un revenu alloué à toutes les personnes vivant en Belgique.		29	32,009	34,479	36,119	3	60	61	41	9	24,465	24,465	39,234	1	19	70	71	40	71	9	20	0	0	0	0	0	0	0	1	70	29	29	29	61	71	29	2
691	5/4/2021 5:18:18	R_1oaT4EcBGGVl0Cp	FR	1	1	0	0	0	0	0		revenu octroyé à toute la population sans condition		80	19,705	19,705	20,33	1	10	90	80	80	20,146	20,146	21,228	1	10	10	10	90	10	80	20	0	1	0	0	1	0	0	0	50	0	20	40	40	85	10	5
453	5/7/2021 13:01:42	R_UAqYaqHWBf79N4J	FR	1	1	0	1	1	1	0		Un revenu versé à chaque membre d'une communauté sans distinction		22	27,423	31,865	32,925	4	15	49	18	29	23,83	28,236	29,226	2	21	34	42	41	30	61	24	0	0	0	0	0	0	0	1	16	0	73	76	44	81	24	5
398	5/5/2021 2:20:27	R_2wmqqUHKB8Lhlzs	FR	1	1	0	0	0	0	0		Ce que reçoivent certaines personnes		89	2,677	4,401	4,9	3	72	8	57	86	1,537	3,24	3,823	3	79	53	35	60	72	86	93	0	0	0	0	0	0	1	0	53	29	63	82	82	83	100	4
540	5/4/2021 3:35:15	R_2RWeYkJrx43GMLD	FR	1	1	0	1	0	1	0		Revenu minimum que les personnes peuvent toucher		66	7,039	27,507	28,394	7	65	30	81	67	6,345	25,533	26,169	9	64	63	59	59	48	59	31	0	0	0	0	0	0	0	1	71	20	37	29	45	34	38	3
592	5/7/2021 15:07:19	R_1FyVcKsubzI2XuN	FR	1	1	0	1	1	0	0		Un revenu identique pour chacun		100	12,48	37,865	38,577	9	100	100	100	100	9,131	32,906	33,741	6	71	0	3	3	0	100	100	0	1	0	0	0	0	0	0	74	0	48	100	75	22	1	2
575	5/4/2021 6:26:24	R_2ahixVQt6vGu3QC	FR	1	1	0	0	0	0	0		Smic, revenu minimum auquel quelqu'un a droit		20	27,885	27,885	30,5	1	44	49	50	43	21,153	23,456	27,7	2	48	69	49	48	50	50	50	0	1	1	1	0	0	1	0	73	100	61	64	64	70	50	6
378	5/4/2021 1:19:54	R_3QVrBqyxhW1T01x	FR	1	0	1	0	0	0	0		Un revenu de base veut pouvoir dire un revenu sans les plus à côté		66	1,332	15,937	16,9	6	56	46	57	65	1,414	4,251	4,717	2	60	59	60	65	47	49	61	0	0	0	0	0	0	0	1	56	77	66	61	64	76	75	6
609	5/4/2021 1:53:42	R_31iNorkhYAOV5MP	FR	1	1	0	0	0	0	0		Assez pour pourvoir vivre		49	7,633	30,102	31,911	9	59	55	70	43	6,346	22,083	23,596	8	55	38	36	76	68	28	30	0	0	1	0	0	0	0	0	59	65	42	41	65	49	86	3
890	5/7/2021 3:50:48	R_10B2LPQhwp8aX2C	FR	2	-99	-99	-99	-99	-99	-99			Je ne sais pas	70	5,471	66,873	67,687	14	60	38	70	70	9,436	67,516	68,101	5	70	60	60	57	34	71	58	0	0	0	0	0	0	0	1	34	55	55	1	57	0	59	4
565	5/4/2021 14:22:07	R_2S7wCGH1f2k2qXQ	FR	1	1	0	0	0	0	0		revenu attribue a chacun		71	36,899	38,872	40,169	2	71	19	80	71	21,178	21,178	22,783	1	81	62	39	30	19	91	61	0	0	0	0	0	0	0	1	60	10	40	71	62	61	37	2
667	5/4/2021 11:53:30	R_W6aw5zuT2r7jj6V	FR	1	1	0	0	0	0	0		Une somme allouée à une personne sans être liée à un travail		100	177,584	179,259	180,933	2	100	100	100	100	13,271	15,127	16,22	2	100	51	0	0	0	0	0	0	1	1	0	0	1	0	0	61	0	70	51	0	51	70	4
594	5/4/2021 1:28:17	R_UG55TLHzjTULcR3	FR	1	1	0	0	0	0	0		Montant de survie pour chaque citoyen(ne)		50	29,336	38,388	41,014	3	51	0	51	20	7,905	10,815	27,26	2	51	9	51	11	51	51	51	0	0	0	0	0	0	0	1	39	1	4	51	51	51	52	3
918	5/4/2021 1:28:15	R_2BlFzwOjxo3N9Is	FR	1	1	0	1	0	0	0		Somme d'argent suffisante pour vivre décement pour tous et de façon inconditionnelle.		92	46,605	51,449	53,728	2	92	82	51	92	31,303	31,303	32,843	1	91	71	20	19	100	19	9	0	0	0	0	0	0	0	1	81	0	0	0	0	0	0	1
608	5/4/2021 1:53:26	R_VQpWxc5n18nKL3X	FR	1	1	0	0	0	0	0		Un revenu minimum pour chacun		63	7,391	48,85	49,355	10	70	25	50	70	1,847	32,613	33,095	5	60	50	25	18	36	70	8	0	0	1	0	1	0	1	0	80	17	96	19	77	22	22	1
1504	5/4/2021 1:49:04	R_1GNsoUNLagS0P6I	FR	1	1	0	0	0	0	0		Un montant unique à percevoir tous les mois pour les personnes sans revenus		100	12,952	52,447	55,378	3	100	50	100	100	213,621	238,44	240,161	4	100	82	100	51	71	61	61	0	0	0	0	0	0	0	1	92	1	1	1	1	1	1	2
573	5/4/2021 3:19:32	R_27g0ssuOXHS4Ggw	FR	1	1	0	0	0	0	0		un revenu versé par l'état à chaque citoyen		80	24,123	27,002	28,184	2	51	40	50	80	28,702	28,702	29,547	1	51	81	0	50	50	80	81	0	1	1	0	1	0	1	0	80	0	0	80	50	80	20	2
628	5/4/2021 1:44:22	R_6svoHJ7jntW2Kv7	FR	1	1	0	1	0	0	0		Un salaire mensuel garanti quel que soit le boulot fait		9	21,977	26,21	28,758	3	9	9	8	9	19,989	27,606	34,069	5	9	81	40	0	81	0	0	0	0	0	0	0	0	0	1	91	0	61	61	61	45	40	4
433	5/5/2021 9:16:47	R_3LXB0GwwUSVMBbR	FR	1	1	0	0	0	0	0		Une somme d'argent d'environ 1000€ qui remplace l'ensemble des allocations		75	18,674	22,236	23,017	3	82	80	89	70	15,919	20,359	21,197	3	79	25	79	18	16	25	0	0	1	0	0	1	0	0	0	61	16	91	69	14	71	84	4
670	5/6/2021 2:11:17	R_1K8EkDxKLqlWIjT	FR	1	1	1	1	0	1	0		Revenu mensuel et legal qui vous permet de vivre		58	8,4	39,802	40,444	13	63	13	71	57	6,955	30,368	31,245	8	38	61	41	68	90	91	39	0	0	0	0	1	0	1	0	82	100	80	70	100	65	86	2
608	5/4/2021 11:48:07	R_27dOS7n2AzMcDrY	FR	2	-99	-99	-99	-99	-99	-99			revenu minimum	50	35,978	37,263	45,527	2	51	72	51	51	17,075	17,075	18,842	1	51	40	71	51	51	51	51	0	0	0	0	0	0	0	1	70	10	11	9	9	9	9	2
649	5/4/2021 10:37:11	R_3lDfRXWVkr6WrmX	FR	1	1	0	0	0	0	0		une allocation fixe pour tous les adultes		65	38,592	38,592	40,269	1	50	61	55	40	21,919	21,919	23,594	1	40	91	50	40	72	50	70	0	0	0	0	0	0	0	1	80	0	50	51	0	51	38	3
860	5/4/2021 7:42:22	R_QfuEPZ1Hbe5iDLP	FR	1	1	0	1	0	0	0		un revenu alloué à chaque personne quelque soit son statut		81	52,66	59,91	60,587	4	92	70	81	72	61,532	75,832	76,967	6	82	70	81	0	0	0	0	0	0	0	0	0	0	0	1	91	0	40	0	0	0	0	2
3004	5/4/2021 2:55:02	R_2VO6Q0KrQiv1yFd	FR	1	1	0	0	0	1	0		revenu minimal peu importe le boulot exercé		40	55,005	55,005	57,136	1	53	19	50	56	61,689	61,689	63,397	1	54	76	42	36	66	54	44	0	0	0	0	0	0	1	0	91	40	62	58	38	60	33	2
1091	5/4/2021 9:58:08	R_1GDCiAGIbaU2Fid	FR	1	1	0	0	0	0	0		revenu universel versé par l'autorité public à tous les habitants adultes indépendemment de sa situation professionnelle, personnelle		20	45,451	47,298	48,351	2	10	60	40	40	41,859	41,859	43,616	1	40	30	70	10	20	55	20	0	1	1	0	0	0	1	0	80	0	70	80	80	80	70	1
9511	5/7/2021 15:25:48	R_R1PDWTHw2TqubsJ	FR	2	-99	-99	-99	-99	-99	-99			1500	85	11,616	13,942	16,132	2	86	82	82	83	6,467	6,467	8,272	1	83	94	80	100	9	81	82	0	0	0	0	0	0	0	1	76	0	0	0	0	0	0	1
1314	5/4/2021 15:18:27	R_1qe6uUNNf0JpeO6	FR	1	1	0	0	0	0	0		Minimum légal		50	52,239	54,401	58,188	2	51	19	19	19	38,267	38,267	41,741	1	19	19	81	9	92	71	9	0	1	0	0	0	0	0	0	66	0	8	51	0	100	51	2
640	5/4/2021 5:12:54	R_2fqW1qQXI45nbme	FR	1	1	0	0	0	0	0		une revenu accordé d'office à une certaine frange de al population		10	53,012	57,158	58,81	2	20	0	30	0	19,423	19,423	21,091	1	8	61	20	0	81	0	61	0	0	0	0	0	0	0	1	70	0	31	61	45	41	55	3
634	5/4/2021 2:05:12	R_BPLQApKthAsPVK1	FR	1	1	0	0	0	0	0		un salaire minimum garanti indépendamment du travail, diplôme, responsabilités,...		30	40,099	40,099	41,51	1	40	20	19	30	33,312	33,312	35,898	1	30	19	30	61	30	41	51	0	0	0	0	0	0	0	1	61	0	20	41	0	55	34	2
768	5/4/2021 1:39:55	R_b2SVF1wTP3cOOYh	FR	1	1	0	0	0	0	0		un genre de "salaire" octroyé à tout citoyen adulte par l'Etat		70	38,908	42,134	43,569	2	71	61	91	73	26,493	26,493	27,852	1	71	72	24	0	100	1	2	0	1	1	0	1	0	0	0	39	2	2	79	68	99	29	4
3971	5/4/2021 2:30:24	R_1Kr6GtRTs5C1ImR	FR	1	0	0	0	1	0	0		les revenus net		72	61,072	64,52	66,139	3	71	82	70	51	40,305	40,305	42,251	1	51	57	51	51	40	39	31	0	0	1	0	0	1	0	0	51	51	51	51	51	51	52	3
1243	5/4/2021 6:22:50	R_2fdkydVb9tGvVCB	FR	1	1	0	0	0	0	0		Allocation financiere sans condition		61	59,689	76,1	76,752	10	49	40	56	71	29,166	36,059	38,404	3	61	41	63	40	70	40	51	0	1	0	0	0	0	0	0	71	20	22	45	46	51	46	3
578	5/4/2021 2:54:35	R_xDbqnLjnvJ4F7Il	FR	2	-99	-99	-99	-99	-99	-99			1200	86	1,745	12,594	13,581	10	78	-88	69	84	35,488	54,813	55,218	17	72	70	35	79	38	33	70	0	0	0	0	1	0	1	0	85	23	36	31	23	22	20	2
805	5/5/2021 4:50:15	R_TdukdScycA0falH	FR	1	0	0	0	0	1	0		Revenu sans les saisies		86	11,405	27,784	28,572	7	72	56	40	79	1,948	40,663	41,552	7	63	97	70	100	26	89	55	0	0	1	0	1	1	1	0	88	62	53	59	71	73	88	2
484	5/5/2021 11:34:18	R_1pScP7mGOqHYfXS	FR	1	1	1	0	0	0	0		Qui permet de vivre décemment		-88	3,211	29,2	30,315	11	0	0	0	49	1,785	51,628	52,337	22	11	33	13	1	7	6	3	0	0	0	0	0	1	0	0	28	0	0	0	0	0	0	1
1270	5/4/2021 4:35:17	R_29iE5xLk1EhQSep	FR	1	1	0	0	0	0	0		Un revenu minimum octroyé à chacun sans condition		51	17,154	141,801	146,327	8	41	59	48	50	16,057	32,977	44,279	3	41	60	78	70	29	0	18	0	0	0	0	0	0	0	1	40	0	68	59	0	72	0	3
2117	5/4/2021 1:58:06	R_3dMHqbzH8CPqELd	FR	1	1	0	1	0	0	0		Un revenu mensuel identique que toute la population recevrait		100	38,869	53,923	54,443	6	100	100	80	60	21,426	102,679	103,915	9	70	97	47	86	89	65	73	0	1	1	0	1	1	1	0	80	0	66	25	38	17	42	1
480	5/5/2021 13:20:07	R_DwcYcKM5lkLuAj7	FR	1	1	0	0	0	0	0		Un minimum vital		50	9,538	45,814	46,548	9	50	18	30	33	2,041	6,576	7,37	3	-88	24	50	50	83	72	33	0	1	0	0	1	0	0	0	50	100	86	50	50	27	65	5
763	5/4/2021 2:16:10	R_31WXt4fIPj2LQiR	FR	1	1	1	1	1	1	0		Revenu minimum pour vivre décemment		5	3,337	45,325	47,407	15	10	5	5	5	5,853	30,503	31,525	7	5	30	50	25	80	10	25	0	1	0	0	0	0	1	0	60	0	0	100	60	100	40	3
639	5/5/2021 2:58:43	R_3jdnY31ij7srk2n	FR	1	0	0	0	1	0	0		revenu minimum auquel chacun aurait droit		70	9,963	22,381	23,554	3	70	70	71	72	18,586	21,311	22,415	2	68	40	51	-88	72	51	41	0	0	1	0	0	0	0	0	70	28	28	42	41	71	12	2
514	5/6/2021 5:13:16	R_3xAvY7Fj50ZZLNL	FR	1	1	0	1	0	0	0		Un montant fixe attribué chaque mois à n’importe qui peut importe son statut son travail ou ses avoirs		75	10,218	26,11	26,875	7	85	90	51	99	6,384	22,329	23,166	8	90	85	80	20	46	100	87	0	0	0	0	1	1	1	0	33	0	0	84	0	82	0	2
459	5/4/2021 16:52:49	R_2CfwneS19nXuUzA	FR	1	1	0	0	0	0	0		Revenu minimum fixe et egal pour tous		92	6,577	26,568	27,311	11	93	73	87	50	13,257	25,801	26,631	5	51	28	5	65	11	38	50	0	0	0	0	1	1	1	0	41	42	42	42	59	41	50	1
599	5/4/2021 6:34:59	R_1giI4XnjXiKJHEN	FR	1	1	0	0	0	0	0		un même revenu versé à chaque personne majeure, peu importe si cette personne travaille, est au chômage, au foyer,...		9	41,447	43,816	44,805	5	31	51	46	6	24,721	25,721	27,473	2	43	70	91	6	13	28	61	0	0	0	0	1	0	0	0	81	19	74	43	0	31	31	2
432	5/4/2021 4:50:29	R_VW0TXnbLnD5ySJj	FR	1	1	0	0	0	0	0		un revenu minimum pour chacun		32	21,565	26,469	27,784	4	63	29	31	26	5,662	6,611	7,972	2	21	40	8	0	0	0	0	0	0	0	0	0	0	0	1	65	0	92	78	0	82	0	2
684	5/6/2021 3:01:06	R_1kLzqBDRipsCQLp	FR	1	1	0	0	0	0	0		un revenu minimun		30	15,988	31,108	32,386	8	40	40	41	60	11,501	21,353	22,53	6	51	40	74	51	92	40	19	0	1	0	0	0	0	0	0	62	9	9	72	10	52	8	4
1385	5/5/2021 9:07:30	R_271BwnDW7CD5pha	FR	1	1	0	1	0	0	0		un revenu minimum accordé sans conditions à chaque citoyen. libre à lui de travailler un peu ou beaucoup pour améliorer ses revenus		95	47,917	50,204	55,831	2	50	70	90	70	103,593	103,593	114,171	1	50	90	90	10	70	5	80	0	1	1	0	0	0	0	0	85	10	21	20	30	30	80	1
721	5/6/2021 0:11:04	R_brYOlUvz26H1HR7	FR	2	-99	-99	-99	-99	-99	-99			Un revenu minimum	65	8,189	35,831	37,395	11	79	81	65	79	11,539	32,147	33,139	13	80	81	85	50	80	62	66	0	0	0	0	1	1	0	0	81	70	74	71	73	72	77	4
1290	5/4/2021 1:51:22	R_Y93xVcmSjIwpP4R	FR	1	1	0	1	0	0	0		allocation distribuée ,la même pour chacun quelque soit le travail , aussi pour f/h au foyer		60	64,732	64,732	66,311	1	70	60	75	60	70,686	70,686	72,191	1	75	51	51	51	9	9	30	0	0	0	0	0	0	0	1	83	65	61	65	65	3	26	2
559	5/5/2021 11:04:00	R_1ooMJR28f2GqDDY	FR	1	1	0	0	0	0	0		Revenu avant impôt		61	,944	73,926	74,55	24	-88	9	60	50	1,413	12,586	13,747	7	50	50	50	20	20	61	60	0	0	0	0	0	0	0	1	60	30	60	40	61	61	89	2
687	5/4/2021 2:17:10	R_2wiY1Zmkv54RMQU	FR	1	1	1	1	0	1	0		revenu minimum garanti		40	76,149	77,77	78,529	5	17	40	27	21	17,634	17,997	18,924	2	11	61	31	15	30	7	60	0	0	1	0	1	0	1	0	71	0	0	0	0	0	0	1
772	5/4/2021 1:58:55	R_3pbgnL9Dv4B0XUv	FR	1	1	0	0	0	0	0		un revenu minimum décent pour chacun		60	39,354	42,371	44,004	3	51	82	61	40	29,204	29,204	33,907	1	40	62	19	9	61	49	31	0	0	0	0	0	0	0	1	71	31	42	42	43	51	42	3
1072	5/4/2021 1:39:35	R_2VeABt8zo0Uhpo7	FR	1	1	1	0	0	0	0		taxes		3	13,259	13,259	15,309	1	2	11	11	11	29,684	31,41	33,469	2	9	10	9	9	83	10	0	0	0	0	0	0	0	0	1	0	0	0	0	1	3	1	5
722	5/5/2021 11:52:25	R_ZDzJPYEmdjAouvn	FR	1	1	0	0	0	0	0		Revenu minimum mensuel pour tous		60	7,446	69,316	70,513	11	70	50	60	10	10,31	26,317	26,984	3	50	50	60	50	50	50	50	0	1	0	0	1	0	0	0	70	0	0	0	0	0	0	2
551	5/4/2021 1:22:06	R_30pp9R4IzzjBWAm	FR	1	1	0	0	0	0	0		comme une pension pour tous		62	13,994	26,494	27,494	3	51	60	60	63	3,512	3,512	4,89	1	59	67	72	56	15	80	74	0	1	0	1	0	0	0	0	51	40	61	87	42	90	56	4
565	5/4/2021 3:14:51	R_3L8geBY3jtXCGlU	FR	1	1	1	0	0	0	0		Donner à chacun un revenu chaque mois , notamment pour les jeunes sans emploi.		60	22,65	33,197	34,459	4	40	0	0	19	16,861	26,702	27,795	3	20	61	40	29	81	19	0	0	0	0	0	0	0	0	1	20	0	0	0	0	79	80	4
1099	5/4/2021 3:35:06	R_6z2Ghh2ZeB8W6Gt	FR	1	1	0	0	0	1	0		un revenu décent pour vivre quand on perd son emploi et qu'on est victime d'un accident de la vie		30	56,653	65,574	79,018	2	71	20	50	19	36,878	50,75	51,994	2	19	81	50	0	92	40	40	0	0	0	0	0	0	0	1	75	50	29	76	76	61	92	2
667	5/4/2021 1:21:58	R_2fg6074PmOANfCd	FR	2	-99	-99	-99	-99	-99	-99			Un revenu dont le barème de base sera le même pour tout le monde quelles que soient les études faites	45	18,201	58,033	59,223	9	10	0	1	7	14,206	36,58	37,089	5	9	5	-88	11	6	7	8	0	0	0	0	0	0	0	1	9	9	5	6	7	76	7	1
620	5/4/2021 2:22:11	R_3nODXS3rQqOBHYu	FR	1	1	0	0	0	1	0		Un revenu minimum pour tout le monde, que l’on travaille ou pas		50	20,367	36,124	39,623	7	50	10	60	60	9,96	35,085	36,03	5	50	40	60	10	20	50	70	0	0	0	0	0	0	0	1	70	0	70	30	0	40	100	2
746	5/6/2021 16:46:58	R_3dKUJv2Q4OiVUMa	FR	1	0	1	0	0	0	0		Revenu universel versé aux personnes		0	13,746	16,662	18,068	2	0	0	0	0	32,568	32,568	33,949	1	0	0	20	40	0	0	0	0	0	0	0	1	0	0	0	80	0	30	0	0	0	51	3
649	5/4/2021 1:47:08	R_2CHeBxrfl5lVTsB	FR	1	0	0	0	1	0	0		un revenu universel		29	34,364	34,364	36,325	1	30	29	50	40	27,329	29,042	29,981	3	30	61	29	19	71	19	61	0	1	0	0	0	0	0	0	61	9	9	42	9	9	0	2
874	5/4/2021 7:43:17	R_2coxpEoJcTsIFFN	FR	1	1	0	0	0	0	0		Un revenu minimum pour tous		78	6,053	47,339	48,6	13	69	48	50	50	8,637	44,884	46,092	13	50	50	1	18	50	50	11	0	1	0	0	0	0	0	0	75	9	8	100	9	100	79	1
776	5/4/2021 2:04:24	R_12zNcRcF4f0p6Y9	FR	1	1	1	0	0	0	0		un revenu universel et inconditionnel à toute personne majeure domiciliée en Belgique		50	85,457	90,35	99,052	2	61	0	50	61	36,574	36,574	41,46	1	61	61	60	19	81	20	20	0	0	0	0	0	0	0	1	71	0	0	0	0	0	0	3
622	5/4/2021 1:27:48	R_3nkLk3Vw6UGSBvZ	FR	1	1	0	0	0	0	0		revenu minimum perçu pendant la crise sanitaire pour le gestionnaire d'un etablissement obligés de fermer		10	42,611	42,611	43,555	1	9	9	9	0	11,556	11,556	16,827	1	1	50	0	0	10	5	0	0	0	0	0	1	0	0	0	25	0	0	51	0	51	25	3
633	5/5/2021 7:09:53	R_1g6EgkxXakV0n4d	FR	1	1	0	0	0	0	0		revenus minimum pour tout le monde		90	29,806	38,128	39,911	3	31	65	55	40	22,691	22,691	24,631	1	45	30	100	40	30	80	19	0	0	0	0	1	0	0	0	91	10	81	29	82	42	83	4
682	5/4/2021 6:58:42	R_1GEmBt9dqw4AMSO	FR	1	1	0	0	0	0	0		Un revenu minimum garanti		7	11,769	38,685	39,944	10	13	65	23	17	5,736	20,363	21,103	3	10	17	81	76	86	17	0	0	0	0	0	0	0	0	1	73	28	30	6	72	15	73	2
890	5/5/2021 23:56:29	R_9KLxBM9bFDedIPf	FR	1	1	0	0	0	0	0		Un revenu minimum pour tout le monde		69	37,062	80,208	81,998	4	65	20	40	76	19,316	36,326	37,948	3	68	61	36	11	80	65	30	0	0	0	0	1	0	0	0	71	0	4	58	0	63	60	2
603	5/4/2021 2:24:21	R_b7N9LfnDURUn9nj	FR	1	1	0	0	0	0	0		salaire sans travailler		51	28,429	28,429	29,784	1	26	0	0	51	28,664	29,971	31,422	2	18	51	72	0	19	19	19	0	0	0	0	0	0	0	1	51	20	0	51	51	29	51	1
555	5/4/2021 13:51:32	R_2VyIoJAvP126amv	FR	1	1	0	0	0	0	0		une rémunération pour tout un chacun sans distinction		20	29,989	29,989	31,654	1	20	61	40	19	21,624	21,624	24,425	1	30	71	51	9	19	9	0	0	0	0	0	0	0	0	1	80	0	50	51	0	51	40	2
672	5/4/2021 13:29:37	R_2QXQFq38ICCbdPe	FR	2	-99	-99	-99	-99	-99	-99			un revenu minimum	20	21,198	68,713	70,037	8	45	29	20	19	15,75	29,225	30,296	5	19	62	25	9	48	30	0	0	0	0	0	0	0	0	1	60	100	86	15	81	13	79	3
556	5/5/2021 8:05:56	R_1ezQ4mFu1Q8VUmU	FR	1	1	1	1	0	0	0		est une somme d'argent versée par une communauté politique à tous ses membres, sur une base individuelle, sans conditions de ressources ni obligation ou absence de travail		100	4,791	30,501	31,368	7	100	73	100	100	3,831	5,601	6,39	3	100	98	91	91	0	100	31	0	1	0	0	0	1	0	0	100	54	81	93	84	88	89	4
784	5/5/2021 4:54:14	R_XRPoLZ8v5sFIRxL	FR	1	1	0	1	0	0	0		Revenu commun et « minumum » que tout le monde aurait dans une société définie		0	35,678	68,55	69,471	7	25	0	24	50	11,321	41,472	41,498	11	25	50	54	50	57	0	0	0	0	0	0	0	0	0	1	60	0	50	81	50	75	19	4
270	5/4/2021 3:57:43	R_2CZmQ0BuxBAVNUK	FR	2	-99	-99	-99	-99	-99	-99			Revenu minimum	60	2,164	2,164	2,757	1	54	51	59	56	1,748	2,332	2,649	2	54	51	53	55	64	66	72	0	0	0	0	0	0	0	1	80	91	99	90	94	100	98	3
344	5/4/2021 2:52:52	R_3fwo4R5lGWb4EuR	FR	1	0	0	0	0	1	0		Revenu mensuel		100	1,39	60,147	60,681	12	100	98	99	100	,963	11,18	11,679	6	100	100	100	100	100	99	99	0	0	0	1	0	0	0	0	100	99	100	74	72	11	83	4
987	5/4/2021 7:50:38	R_3rVC5aQEFr5iwOk	FR	1	1	0	0	0	0	0		un salaire minimal pour tous même pour les personnes non actives		92	40,962	40,962	44,049	1	80	9	81	82	13,165	13,165	14,447	1	81	71	51	73	93	70	10	0	0	0	0	0	0	0	1	92	80	79	74	65	51	68	1
957	5/4/2021 8:32:23	R_tS4dDVTWOkWl3ih	FR	1	1	0	1	0	0	0		Un revenu minimum octroyé à tous, y compris les femmes au foyer.		85	56,113	62,86	64,348	2	80	80	91	85	45,447	45,447	47,558	1	85	80	50	20	25	50	25	0	0	0	0	1	0	0	0	75	0	50	50	0	80	0	3
777	5/4/2021 11:47:38	R_1PS65XGZKk3KNeO	FR	2	-99	-99	-99	-99	-99	-99			Revenu minimum	100	7,625	52,452	53,389	9	90	100	78	100	11,359	42,78	43,499	7	90	100	100	20	20	50	50	0	0	0	0	0	0	0	1	73	4	11	100	15	100	5	1
889	5/4/2021 2:31:52	R_31Y2zABzyF7k81N	FR	1	1	1	0	0	0	0		Revenu accordé à chaque citoyen sans aucune condition d'octroi		10	12,436	59,631	60,929	9	30	60	20	5	7,588	44,41	45,387	8	25	40	50	0	0	25	15	0	0	0	0	0	0	0	1	70	35	70	50	30	30	40	2
616	5/4/2021 13:52:30	R_1pDzvF59ivQiyza	FR	2	-99	-99	-99	-99	-99	-99			Revenu minimal pour subvenir aux besoins	50	12,073	42,037	42,957	5	70	80	28	83	28,139	29,029	29,794	2	87	71	41	71	30	65	75	0	0	0	0	0	0	0	1	70	20	21	81	22	79	22	2
741	5/4/2021 12:51:35	R_e3Quivnsd1KAqK5	FR	1	1	0	0	0	0	1	La presse écrite	Un revenu fixe octroyé à chaque belge, indépendamment de ses autres revenus, et qui remplace le chomage et les pensions		72	23,782	63,748	64,219	7	100	100	100	72	11,408	31,648	32,631	12	100	24	0	0	0	72	16	0	0	1	0	1	0	0	0	91	0	26	64	64	66	69	5
894	5/4/2021 9:12:15	R_1dukCMEYgWstps8	FR	1	1	0	0	0	0	0		Un revenu le même pour tout le monde		20	5,724	59,576	64,118	10	40	71	28	18	6,87	26,101	27,469	5	39	46	49	69	56	15	17	0	1	1	0	1	0	0	0	69	9	53	64	12	58	67	2
1092	5/7/2021 2:39:25	R_3KuoCvh8th2LQDJ	FR	1	0	0	0	0	1	0		allocation universelle		65	443,719	451,376	454,421	5	50	50	55	50	27,532	30,165	35,858	2	50	50	40	72	50	50	41	0	0	0	0	0	0	0	1	50	30	80	69	51	59	72	3
514	5/5/2021 0:27:16	R_ZmaNP94rpMze8jT	FR	2	-99	-99	-99	-99	-99	-99			Le smig	1	26,464	27,122	32,097	2	0	0	0	0	15,625	15,625	17,574	1	0	0	51	51	51	0	0	0	0	0	0	0	0	0	1	0	0	25	77	51	67	51	5
745	5/4/2021 1:53:54	R_s5mNIHtXzRK6A2l	FR	1	1	0	0	0	0	0		Allocations la même pour tous..		-88	11,29	22,702	24,667	5	1	0	8	8	5,231	18,303	19,05	6	16	-88	3	2	29	13	4	0	0	0	0	0	0	0	1	61	3	27	72	96	28	32	3
854	5/4/2021 1:39:47	R_rloAo32XvRFjlv3	FR	1	1	0	0	0	0	0		Un revenu automatiquement perçu par chaque citoyen		100	11,43	59,107	60,207	18	97	66	35	65	13,136	42,864	44,928	11	62	34	91	67	9	98	10	0	0	0	0	0	0	0	1	72	20	90	43	16	53	76	2
790	5/5/2021 5:34:03	R_bPWQFf2kyHBwRtD	FR	1	1	1	1	0	0	0		somme d'argent versée en principe, sans condition et à toute personne par l'Etat (au sens large)		82	3,432	36,46	37,916	3	84	1	93	0	42,859	45,401	47,633	3	41	0	0	100	0	0	61	0	1	0	0	1	0	1	0	100	0	100	100	0	39	0	1
642	5/4/2021 4:41:04	R_UFOxPzR55MAlqrD	FR	1	1	0	0	0	0	0		Revenu minimum alloué par l'état pour vivre		84	11,401	50,3	51,646	7	86	81	31	81	12,469	30,838	34,599	5	79	81	70	2	19	19	17	0	0	1	1	1	0	0	0	88	0	8	5	4	6	0	2
813	5/4/2021 1:33:03	R_0GOzm1lzq1M7URj	FR	1	1	0	0	0	0	0		Un montant que l’état te donne sans que tu ne doives faire qqchose		9	15,045	43,328	44,964	4	9	10	5	13	7,625	30,425	31,374	8	9	13	1	4	30	0	4	0	0	0	0	0	0	0	1	40	17	59	79	28	69	28	2
655	5/4/2021 2:34:00	R_2qr9msAYjKAMc3h	FR	1	1	0	1	0	0	0		un revenu alloué à tout le monde sans obligation		71	21,206	21,206	25,467	1	61	0	61	61	18,245	18,245	21,642	1	61	81	82	9	51	61	40	0	0	0	0	0	0	0	1	81	0	31	38	11	51	26	3
539	5/4/2021 2:42:55	R_Dxcfs8WeMym4zg5	FR	1	1	0	0	0	0	0		un minimum de revenu pour chaque citoyen		81	20,1	25,174	27,037	2	91	60	91	71	20,529	20,529	22,345	1	71	51	55	20	29	70	60	0	0	0	0	0	0	0	1	82	20	20	22	22	22	24	2
328	5/10/2021 6:42:33	R_PFngDXvDtKcaIKJ	FR	1	1	0	0	0	0	0		Revenu moyen		100	1,975	24,837	25,603	13	100	100	100	100	,901	5,201	5,754	3	100	100	100	99	100	100	100	1	0	0	0	0	0	0	0	100	-88	-88	-88	52	100	-88	1
329	5/4/2021 8:22:40	R_1H14NDbN9BqSprV	FR	2	-99	-99	-99	-99	-99	-99			Je ne sais pas	40	7,083	7,083	8,588	1	54	52	53	59	3,039	3,039	3,903	1	61	59	57	56	58	61	58	0	0	0	0	0	0	0	1	42	56	46	17	41	8	15	3
773	5/4/2021 2:19:29	R_2sDmep4CyigWjE5	FR	1	1	0	0	0	0	0		smig		9	24,273	24,273	30,014	1	9	0	0	2	18,51	18,51	19,667	1	2	61	9	5	71	9	30	0	0	0	0	0	0	0	1	10	0	0	95	61	11	100	6
920	5/6/2021 8:28:54	R_Y4Cu4NacyBqRJRf	FR	1	1	0	1	1	0	0		un revenu pour tous,additionnel aux autres revenus ou allocations sans contre-partie(revenu universel)		61	66,543	66,543	69,053	1	20	71	49	80	32,896	32,896	37,265	1	40	19	51	81	9	0	0	0	0	0	1	1	0	1	0	91	0	0	81	50	82	0	2
734	5/4/2021 3:30:26	R_25QpPYDYCSDDeB9	FR	1	1	0	0	0	0	0		Un montant octroyé mensuellement à chaque citoyen et suppression des aides actuelles		31	36,687	46,62	46,664	8	30	30	30	66	16,661	27,639	28,416	6	52	55	51	9	67	74	40	0	0	0	0	0	0	0	1	49	0	44	45	45	46	0	2
760	5/8/2021 15:00:12	R_2fvVKYJmoQqrO1H	FR	1	1	0	0	0	0	0		le même revenu pour tout le monde à n'importe quel niveau		0	45,859	51,208	52,6	4	29	40	0	0	38,32	38,32	40,412	1	0	80	100	0	29	91	91	0	0	0	0	0	0	0	1	81	0	0	82	0	83	0	3
534	5/4/2021 1:38:19	R_32WOvWEajqurR90	FR	1	0	0	0	0	1	0		Le revenu que l’on doit recevoir sans les taxes etc		69	7,088	22,297	23,307	5	70	60	87	71	8,664	22,993	24,185	4	64	71	50	17	67	63	55	0	0	0	0	1	0	0	0	59	67	47	76	65	55	55	4
1334	5/5/2021 2:14:33	R_4ILR9nYNnDqQj7j	FR	1	1	1	0	0	0	0		Un revenu minimum pour tous		70	26,403	26,403	27,947	1	70	30	50	43	122,592	122,592	123,9	1	50	70	19	40	90	20	20	0	0	0	0	0	0	0	1	70	0	0	100	20	100	20	3
710	5/4/2021 9:47:23	R_2YytQqu4a6b3CND	FR	1	1	0	0	0	0	0		Un montant mensuel fixe versé à chaque citoyen		20	9,772	44,647	45,595	8	30	70	30	76	6,167	37,571	38,977	9	70	65	100	0	20	10	10	0	0	0	0	0	0	1	0	90	0	0	70	40	0	0	1
399	5/4/2021 8:58:57	R_1mrOBQlIWVDPeig	FR	1	0	0	0	1	0	0				53	27,399	29,824	30,515	3	-88	36	33	80	,547	3,446	3,877	3	68	72	39	30	66	78	50	0	1	1	1	1	0	0	0	50	67	38	74	35	31	60	3
683	5/4/2021 2:28:04	R_2zHM9H25CileLs2	FR	1	1	1	0	1	0	0		Allocation versée par l’état sans conditions de prestation de travail		71	6,22	26,005	27,346	8	70	1	56	40	5,547	43,873	45,359	8	44	71	79	19	22	21	19	0	0	0	0	0	0	0	1	50	2	5	11	6	6	2	1
840	5/7/2021 13:42:16	R_2q3CRmqAnrrfIqe	FR	2	-99	-99	-99	-99	-99	-99			Un revenu minimal	95	12,66	34,319	35,711	4	80	80	90	90	13,16	61,399	62,2	6	80	90	20	3	100	8	0	0	0	0	0	0	0	0	1	80	25	25	50	50	16	26	1
514	5/4/2021 2:19:14	R_cwoCSaK1zZJOf9D	FR	1	1	0	0	0	0	0		une indemnité minimale fournie à tout le monde		39	3,058	27,501	28,699	69	50	40	35	40	,951	27,9	29,202	51	50	50	60	19	51	29	61	0	0	0	0	0	0	0	1	70	10	50	50	0	10	10	3
577	5/5/2021 1:12:59	R_3nHrROwBATgPEZj	FR	1	1	0	0	0	0	0		Le minimum pour vivre		3	17,8	42,631	43,447	5	0	0	0	0	13,829	18,181	19,001	2	0	0	0	0	0	0	0	0	0	0	0	0	0	0	1	93	5	34	87	-88	44	19	1
849	5/4/2021 5:11:49	R_40IUTVjptr02rUB	FR	1	1	0	0	0	0	0		un revenu identique que chaque individu perçoit		72	23,701	23,701	37,475	1	71	82	61	71	18,386	18,386	20,108	1	61	83	10	0	18	81	81	0	0	0	0	0	0	0	1	70	9	18	18	9	39	9	2
831	5/6/2021 2:47:59	R_1hAmPmaMndbKwfw	FR	1	1	0	0	0	0	0		Toutes les personnes majeures devraient recevoir un montant mensuel minimum		9	49,46	49,46	51,652	1	30	20	20	19	20,661	20,661	23,307	1	20	52	25	19	50	1	10	0	0	0	0	1	0	0	0	30	63	71	15	29	7	74	4
688	5/6/2021 4:22:02	R_dnGwDtpnrJe9urT	FR	1	1	0	0	0	0	0		une allocation fixe mensuelle pour tous même ceux qui travaillent		82	39,059	43,566	45,942	2	83	100	30	100	16,867	16,867	18,703	1	100	72	90	0	51	83	72	0	0	0	0	0	0	0	1	71	0	51	75	0	0	0	6
796	5/5/2021 8:43:40	R_r8ywBIuih89W9Cp	FR	1	1	0	0	0	0	0		somme attribuée à chaque individu quel que soit son statut		76	40,075	40,075	44,164	1	75	0	20	76	30,758	30,758	34,881	1	51	51	19	9	61	29	19	0	0	0	0	0	0	0	1	60	0	0	0	0	10	10	2
617	5/5/2021 2:00:33	R_268r83FEur034jX	FR	2	-99	-99	-99	-99	-99	-99			Non	-88	20,326	29,266	32,466	3	10	0	0	0	20,977	27,962	29,188	3	1	81	-88	8	0	0	0	0	0	0	0	0	0	0	1	81	0	0	0	0	0	1	1
4154	5/4/2021 2:28:39	R_DTQxeqeoZwqXCjT	FR	1	1	0	0	0	0	0		Revenu minimum garanti		50	38,068	58,028	60,424	3	80	0	60	50	24,012	45,771	47,912	2	80	90	80	20	100	20	80	0	0	0	0	0	0	0	1	70	0	0	80	0	70	0	2
921	5/4/2021 7:30:18	R_2tMtp9cCMBQvPK2	FR	1	1	0	0	0	0	0		un revenu minimum versé à tout le monde sans obligation de travail ou non		100	23,398	23,398	24,746	1	90	0	71	81	129,386	129,386	130,54	1	81	81	91	19	71	30	30	0	0	0	0	0	0	0	1	61	0	51	41	19	19	0	2
791	5/4/2021 1:46:37	R_3MApmQ36v9daYzg	FR	1	1	0	1	0	0	0		Versement d'une allocation indépendamment du travail		86	31,693	65,069	65,735	5	78	82	50	92	10,197	21,297	22,276	6	52	52	58	11	24	52	18	0	0	0	0	1	0	0	0	60	0	20	25	3	20	19	6
894	5/4/2021 5:36:58	R_1NnzPn5t8GZR76m	FR	1	1	0	0	0	0	0		Minimum decent pour vivre		59	40,802	46,575	47,302	3	39	80	52	52	26,538	30,536	31,402	3	39	71	87	0	99	2	0	0	0	0	0	1	0	0	0	71	100	82	28	100	27	92	4
653	5/5/2021 5:27:29	R_tMR5RympbbDn0MV	FR	2	-99	-99	-99	-99	-99	-99			Salaire minimum garanti	93	4,276	62,895	63,755	11	20	93	93	92	9,831	24,937	25,659	4	83	83	91	92	92	72	83	0	0	0	0	0	0	0	1	82	100	100	79	100	78	100	3
1000	5/4/2021 1:56:39	R_3OlzmS3bT0iND9O	FR	2	-99	-99	-99	-99	-99	-99			revenu minimum garanti	0	16,788	56,448	58,135	5	0	0	0	0	56,66	56,66	58,518	1	0	0	0	0	0	0	0	0	0	0	0	0	0	0	1	0	100	72	82	100	20	50	3
991	5/4/2021 1:45:29	R_2e8w2ct8v1mRaUe	FR	1	1	0	0	0	0	0		L'allocation d'un certain montant à tous quelle que soit sa situation.		50	59,415	59,415	61,089	1	55	100	50	10	64,104	64,104	65,461	1	50	40	0	10	55	45	55	0	0	0	0	0	0	0	1	60	0	0	0	30	70	70	2
1047	5/4/2021 1:52:46	R_bEDbbzKy45PA4wN	FR	2	-99	-99	-99	-99	-99	-99			un revenu moyen	81	20,729	23,968	26,682	2	82	81	82	80	24,84	27,405	29,125	2	81	60	20	30	29	40	10	0	0	0	0	0	0	0	1	60	81	71	31	64	64	64	2
640	5/5/2021 9:05:40	R_2P22wnKbN7MD4FS	FR	1	1	0	0	0	0	0		revenu pour le minimum vital		31	39,928	40,838	42,375	2	51	0	51	71	19,939	19,939	21,213	1	51	51	9	30	29	51	10	0	0	0	0	0	0	0	1	81	0	0	72	0	51	51	2
1189	5/4/2021 1:47:19	R_2S60Sy9jIG82Jvn	FR	1	1	0	0	0	0	0		un revenu garanti à tous sans distinction de revenus professionnels ou de situation familiale. Seul jouerait l'âge (enfant/adulte)		100	24,526	27,078	27,946	2	100	70	100	76	32,796	32,796	33,745	1	76	77	18	0	0	91	93	0	1	1	0	1	0	1	0	50	0	100	100	50	100	30	5
1012	5/4/2021 3:20:52	R_RC5dtuxBV2HpCmt	FR	1	1	0	0	0	0	0		un revenu minimal octroyé à tous		51	28,554	28,954	29,64	2	19	21	30	21	18,744	18,744	19,851	1	11	51	72	20	22	0	0	0	1	0	1	0	0	0	0	82	0	0	0	0	0	0	1
273	5/4/2021 1:45:14	R_XzWIwxISfk8aYp3	FR	1	1	1	0	0	0	0		le revenu minimum garanti		71	18,895	18,895	19,634	1	71	72	72	82	2,066	2,066	2,885	1	82	81	81	83	81	83	84	0	0	0	0	0	0	0	1	100	100	100	100	100	100	100	1
1248	5/4/2021 4:53:54	R_2rIbhM0JYA4KSSN	FR	1	1	0	0	0	0	0		le même revenu pour tout le monde		19	58,422	58,422	62,079	1	50	40	51	32	44,88	47,44	49,188	2	28	20	29	0	51	1	11	0	0	0	0	0	0	0	1	39	0	51	41	0	53	68	1
405	5/4/2021 1:34:42	R_3ozJazT43rE6vdv	FR	1	1	0	0	0	0	0		revenu minimal universel		9	21,403	21,403	23,146	1	61	10	61	30	14,092	14,092	15,522	1	61	40	72	10	72	30	51	0	1	1	0	1	0	1	0	61	0	0	0	0	0	0	1
783	5/4/2021 2:05:19	R_23ekcWfSgVKCFLc	FR	1	1	0	0	0	0	0		salire de misere		7	33,692	33,692	36,232	1	9	8	10	10	15,751	16,493	17,617	2	10	9	70	71	82	51	29	0	0	0	0	0	0	0	1	58	19	97	44	83	37	5	2
686	5/5/2021 1:32:57	R_1n3BVALuGqsBxLm	FR	1	1	0	0	0	0	0		un revenu minimum pour tous dès la fin des études		79	58,55	58,55	60,521	1	70	0	81	90	25,015	25,015	26,196	1	90	82	91	0	9	61	81	0	1	1	1	1	0	0	0	91	0	0	30	0	10	0	2
343	5/4/2021 8:02:23	R_2B9dJUggAg6p3zx	FR	2	-99	-99	-99	-99	-99	-99			Non	52	1,123	33,501	34,289	14	52	52	43	52	6,358	15,801	16,53	9	41	40	38	44	38	46	36	0	0	0	0	1	0	1	0	74	39	52	39	44	45	40	4
635	5/4/2021 1:48:07	R_3MGVmz5t0SJfNqU	FR	1	0	0	0	0	1	0		Des allocations auxquelles tout un chacun à droit, sans contrepartie		68	5,163	33,208	34,609	5	57	55	65	27	9,873	31,056	33,393	7	34	85	70	21	66	60	70	0	0	0	0	1	0	1	0	60	14	17	34	29	56	62	3
1678	5/8/2021 10:29:45	R_3sv7y06Jpcm7I06	FR	1	1	0	0	0	0	0		Un revenu minimal legal qui pourrait être éventuellement augmenté avec des primes ou avantages divers		51	19,57	185,465	187,042	7	47	32	43	69	62,444	62,444	66,176	1	53	79	42	39	79	37	39	0	0	1	0	0	0	0	0	70	0	0	2	0	0	0	1
592	5/9/2021 2:00:07	R_2ahH4XEBLS99Ki0	FR	1	1	0	1	0	0	0		Revenu moyen		-88	5,657	29,702	31,72	7	0	49	18	27	2,719	43,242	44,088	9	30	29	79	0	53	25	9	0	0	0	0	1	0	0	0	53	0	0	53	2	53	4	1
564	5/4/2021 1:22:51	R_2aVmfjuwSw3JeoN	FR	1	0	0	0	0	1	0		C'est le revenu minimum que peut recevoir un adulte en âge de travailler en Belgique		100	12,164	12,164	13,369	1	71	29	88	51	10,394	11,445	12,777	2	74	63	51	51	50	100	100	0	0	1	0	1	0	0	0	61	80	80	65	77	75	98	3
562	5/4/2021 1:27:14	R_88MyZRwI6DH5gcx	FR	2	-99	-99	-99	-99	-99	-99			Le minimum que on peut avoir	50	9,749	26,653	27,436	5	55	39	60	50	5,892	16,859	18,117	2	40	56	33	49	70	59	59	0	0	0	0	0	0	0	1	58	100	70	71	81	51	92	4
551	5/4/2021 14:11:04	R_3GlxcFoumgXvcT9	FR	1	1	1	0	1	1	0		Universel		68	1,604	17,934	18,499	8	76	79	86	77	5,347	15,814	16,235	5	82	86	88	85	52	79	54	0	0	0	1	0	0	0	0	86	81	65	81	84	95	94	3
1298	5/4/2021 14:46:25	R_27IPoTjTq6zd0Mr	FR	1	0	0	0	0	1	0		Une quantité d'argent perçue d'office par chaque personne sans forcement être en échange d'un service, d'une prestation		100	42,783	44,754	45,902	2	100	100	82	100	29,981	38,301	39,582	2	100	92	91	100	29	29	100	0	0	1	1	1	0	1	0	85	25	31	41	6	25	46	1
663	5/7/2021 16:20:03	R_2iuoWlUr9xqkRoJ	FR	2	-99	-99	-99	-99	-99	-99			Ok	-88	1,187	26,319	28,197	12	0	0	0	0	3,885	22,641	23,717	9	0	100	0	0	0	0	0	0	0	0	0	0	0	0	1	100	100	100	100	100	100	100	1
454	5/6/2021 4:34:47	R_3KSKahvRRqB4vlL	FR	1	1	1	0	0	0	0		un revenu universelle pour l'ensemble des personnes		100	12,594	12,594	13,799	1	70	51	71	71	5,198	6,84	8,137	2	71	81	0	0	0	60	61	0	0	1	1	1	0	1	0	61	0	0	0	0	0	0	1
558	5/4/2021 3:12:40	R_pcLtjl7DObKvkDD	FR	2	-99	-99	-99	-99	-99	-99			Un revenu attribué à tous les individus	70	7,942	30,768	31,32	8	60	51	61	70	5,367	32,1	32,599	3	-88	39	-88	50	49	54	58	0	0	0	0	0	0	1	0	50	50	51	60	50	60	61	3
490	5/4/2021 8:35:10	R_6DlY4h3ZxI7mexX	FR	1	1	0	0	0	1	0		Revenu garanti pour tous		83	22,991	25,732	27,672	3	95	-88	76	62	26,176	26,962	28,721	2	63	70	76	4	3	1	4	0	0	0	1	0	0	0	0	96	6	7	6	8	8	7	1
598	5/5/2021 2:48:56	R_3Hw7PhJifVAbEHW	FR	1	0	0	1	0	0	0		Salaires persu par un individu		100	4,387	12,604	13,301	3	86	67	84	99	3,025	14,013	14,974	2	73	73	18	60	27	64	65	0	0	0	1	0	0	0	0	20	68	69	77	87	5	100	3
556	5/4/2021 2:34:32	R_x3mROJWYGqBW2f7	FR	1	1	0	1	1	0	0		c est le salaire minimum légal		60	32,289	34,581	37,178	2	51	51	51	71	9,769	10,596	13,058	2	51	51	57	62	71	71	43	0	0	0	0	0	0	0	1	40	40	40	81	26	82	51	2
1273	5/5/2021 9:35:48	R_tJOhOI2s6ethxER	FR	1	0	0	0	0	1	0		Revenue standard qu'on accorderait à tous le monde		91	12,137	154,362	155,211	19	25	12	70	49	9,216	81,22	88,839	15	47	69	92	93	90	38	89	0	1	1	1	0	0	1	0	80	8	13	10	9	8	12	5
817	5/4/2021 11:25:27	R_2wKXemy3zfAIyZB	FR	2	-99	-99	-99	-99	-99	-99			La première somme d'argent que nous avons avant toutes dépenses	15	25,305	71,713	76,108	6	40	100	0	5	9,623	28,251	29,126	6	35	70	51	25	100	15	20	0	1	0	0	0	0	0	0	60	100	100	15	80	5	60	3
616	5/4/2021 3:28:51	R_23daDIqVrxEvvpC	FR	1	0	0	1	0	0	0		revenu délivré à tous les citoyens dés leur naissance		100	19,6	20,367	21,537	2	82	71	92	43	38,417	39,685	41,092	2	58	51	66	33	72	50	75	0	0	0	0	0	0	0	1	76	24	37	51	5	25	44	6
561	5/5/2021 8:55:23	R_1LRIpqeSyQvc08a	NL	1	1	0	0	0	0	0		Wat men gegarandeerd krijgt van de overheid ongeacht welke burger		28	3,28	62,722	63,385	35	24	65	27	37	7,1	18,042	19,084	8	29	5	29	29	56	5	2	0	0	0	1	0	0	0	0	27	3	0	97	6	100	3	4
886	5/4/2021 2:07:22	R_3si7taQKl07LFbB	NL	1	1	0	0	0	0	0		Minimum inkomen voor iedereen		59	30,992	52,917	55,047	4	60	60	80	60	35,751	65,424	67,785	16	60	70	40	11	30	9	0	0	0	0	0	0	0	0	1	30	20	69	50	60	60	21	1
907	5/4/2021 6:07:28	R_1gtlTFv5GCQN0ng	NL	1	1	0	0	0	0	0		Een vast bedrag voor iedereen ongeacht de situatie		70	20,224	51,813	52,945	8	90	10	49	70	18,67	56,333	57,409	10	80	20	20	20	100	19	1	0	1	0	0	1	0	1	0	21	0	80	80	20	71	22	3
837	5/5/2021 2:30:43	R_3kGwjfBWkSEUJGt	NL	1	0	0	0	0	1	0		wat U nodig hebt per maand		67	104,215	107,625	109,737	2	44	40	57	61	20,779	20,779	22,878	1	42	62	60	40	66	61	61	0	1	0	0	0	0	0	0	61	70	66	43	42	33	60	4
754	5/4/2021 5:29:08	R_3HqdCuCuv7E9wwF	NL	1	1	0	0	0	0	0		Minimum inkomen voor iedereen		66	7,725	35,396	36,534	6	72	29	59	41	5,987	35,016	36,319	10	41	77	76	37	40	38	36	0	1	0	0	1	0	0	0	38	35	37	81	35	55	67	3
764	5/4/2021 5:45:04	R_1R1mmyrZpqvNw8p	NL	1	1	0	1	0	0	0		mijn pensioen		10	46,603	48,161	50,337	3	20	2	18	20	26,101	28,368	29,92	2	8	11	19	0	8	11	0	0	0	0	0	0	0	0	1	40	39	42	38	51	51	39	3
666	5/4/2021 11:47:46	R_vv59zUAec7cFx1n	NL	1	1	0	0	0	0	0		inkomen dat iedereen krijgt en kan aangevuld worden door te werken		10	40,198	43,165	44,919	2	9	2	9	2	7,137	36,555	38,405	3	0	71	18	0	37	1	0	0	1	0	0	0	0	0	0	71	2	10	73	15	71	80	6
697	5/4/2021 3:13:46	R_3KUzBdVnUqIZI8R	NL	1	1	0	0	0	0	0		minimum inkomen om rond te komen		50	51,67	54,453	55,323	2	60	50	40	70	23,035	23,035	24,506	1	40	50	40	70	40	50	60	0	0	0	0	0	0	0	1	40	0	60	70	50	70	25	2
698	5/5/2021 8:15:45	R_2urogXQObBvuv4U	NL	1	1	0	0	0	0	0		genoeg geld om aan alle levensnoodzakelijke kosten te voldoen		65	40,85	45,374	48,565	2	30	0	19	30	26,063	26,063	27,343	1	-88	72	53	10	48	41	19	0	0	1	0	1	0	0	0	70	100	53	30	30	28	79	4
415	5/10/2021 10:03:16	R_1lrGkupAL2HcvpM	NL	1	1	0	0	0	0	0		een vast maandelijks inkomen zonder dat je er iets voor hoeft te doen		18	5,23	21,439	23,474	4	28	78	63	20	16,291	18,29	19,803	2	8	62	73	85	79	25	22	0	1	0	0	1	0	1	0	71	83	8	77	84	80	82	2
693	5/5/2021 1:38:55	R_3IczM28PkcgW7P5	NL	1	1	0	0	0	0	0		het inkomen zonder aftrekken van alles		29	24,826	26,253	27,096	2	9	29	0	0	21,334	21,334	23,77	1	0	0	60	1	100	0	0	1	0	0	0	1	0	1	0	51	71	19	18	18	17	19	4
628	5/4/2021 14:39:44	R_2WOtP67DiDtID96	NL	1	1	0	0	0	0	0		Iedere volwassen burger krijgt een bepaald bedrag van de overheid zonder ervoor te moeten werken.		65	40,685	40,685	43,096	1	65	81	65	55	25,61	29,746	31,285	2	55	35	0	0	0	65	0	0	1	0	0	0	0	0	0	75	0	100	100	100	100	100	5
634	5/4/2021 3:06:14	R_2ToAWirEmM0n3tz	NL	1	0	0	0	0	1	0		Minimum inkomen, kan niet lager dan dit, mag niet lager dan dit in Belgie		34	8,7	40,805	43,354	8	23	23	46	33	2,597	33,155	33,866	7	28	29	71	59	46	60	33	0	1	0	0	0	0	0	0	78	36	55	44	33	32	47	1
776	5/4/2021 3:09:09	R_2dNlAxTFbuvJOnv	NL	1	1	0	0	0	0	0		het minimum bedrag dat je krijgt om te kunnen leven		1	12,191	13,193	14,707	2	71	40	51	10	257,823	266,41	267,717	2	70	100	51	51	100	51	9	0	0	0	0	0	0	0	1	81	0	0	0	0	0	51	1
440	5/5/2021 7:09:12	R_1o0fcXweBtSRFqV	NL	1	0	0	1	0	0	0		Iedereen krijgt n minimumbedrag		58	9,254	35,127	36,074	10	40	2	34	61	2,715	15,601	16,479	5	39	41	69	35	79	49	81	0	1	0	0	0	0	1	0	69	99	100	100	100	100	100	1
4258	5/4/2021 5:13:17	R_CjpBsD5pCPmedDX	NL	1	1	0	0	0	0	0		genoeg geld om rond te komen		71	24,989	24,989	25,65	1	71	72	82	71	16,611	17,551	18,276	4	78	21	51	82	20	83	0	0	0	0	0	0	0	0	1	51	27	26	35	29	79	68	6
509	5/4/2021 5:14:14	R_2fHazUqXrlaPAWZ	NL	1	1	0	0	0	0	0		minimumloon		71	48,607	48,607	49,914	1	71	0	72	71	27,898	27,898	28,834	1	50	60	71	51	51	62	24	0	0	0	0	0	1	0	0	81	51	38	51	73	51	37	2
666	5/4/2021 9:13:03	R_1IGk25vwMCAqXKc	NL	1	1	0	0	0	0	0		Een zelfde bedrag aan iedereen toegekend, al of niet werkrnd		51	28,084	30,099	31,167	2	62	2	42	48	9,428	20,5	21,782	2	50	49	58	42	57	72	62	0	0	0	0	0	0	0	1	61	1	0	63	43	51	51	2
853	5/4/2021 1:38:49	R_25SeONiwt9PnNCH	NL	1	1	0	0	0	0	0		Hongerloon		81	21,554	79,027	79,578	10	81	0	81	82	25,046	25,046	25,593	1	81	30	51	49	50	52	0	0	0	1	0	1	1	1	0	30	29	48	28	28	29	29	4
1192	5/4/2021 2:26:26	R_22st4NAhFe7x11p	NL	1	1	0	0	0	0	0		werken of niet werken iedereen krijgt een vast basis inkomen.		70	60,975	65,132	81,241	3	70	53	61	40	51,791	51,791	53,573	1	40	30	41	10	71	52	30	0	0	0	0	0	0	0	1	62	82	19	85	84	45	45	4
379	5/4/2021 1:24:33	R_2xzz1DyeX9jUMxL	NL	1	1	0	1	0	0	0		Zonder te moeten werken een bepaald bedrag ontvangen van de overheid		81	22,706	22,706	24,255	1	83	39	62	81	19,271	19,271	20,345	1	80	74	70	6	23	24	0	0	1	0	0	0	0	0	0	50	50	50	50	50	50	60	6
396	5/4/2021 5:08:15	R_22xmcjyqTfvL9w3	NL	1	1	0	0	0	0	0		een bedrag dat je maandelijks krijgt van de overheid		61	38,641	40,046	40,404	2	61	60	61	20	19,016	19,016	20,396	1	20	51	71	39	51	51	51	0	1	1	0	0	0	0	0	61	9	74	51	13	31	59	2
515	5/4/2021 4:43:46	R_2DP0ibECd8Jz1sN	NL	1	1	0	0	0	0	0		Minimuminkomen waar iedereen recht op zou moeten hebben		62	18,401	30,505	31,881	5	91	100	80	73	17,675	20,671	21,702	3	100	51	82	33	72	41	0	0	0	0	0	0	0	0	1	62	4	33	11	100	100	63	2
5757	5/4/2021 2:48:58	R_bQUBOai7S5q2Y6t	NL	1	1	0	0	0	0	0		Een minimuminkomen gegarandeerd en betaald door de overheid.		51	29,206	29,206	35,978	1	40	0	30	50	46,355	46,355	47,797	1	45	72	30	9	24	10	39	0	0	0	0	0	0	0	1	82	19	62	50	40	26	39	1
725	5/4/2021 2:16:05	R_2YnOKTdinuwNlQt	NL	1	1	0	0	0	0	0		een inkomen dat volstaat om aan basisbehoeften te voldoen		72	47,533	47,533	49,107	1	61	56	72	71	21,968	21,968	23,22	1	61	82	87	47	56	44	39	0	0	0	0	0	0	0	1	81	40	46	54	67	49	36	3
811	5/4/2021 13:23:33	R_3L0WgAFxXR2c8qg	NL	1	1	0	0	0	1	1	politici	In plaats van specifieke uitkereingen (pensioen, ziekte, werkloosheid, invaliditeit, etc), krijgt iedere burger een zelfde maandelijkse bedrag van de overheid. Met dit bedrag kan deze burger vrij kiezen waaraan het dit besteedt.		85	61,024	61,024	64,085	1	40	50	70	50	16,3	54,704	55,767	2	40	40	40	0	0	0	0	0	1	1	0	1	0	1	0	75	85	40	85	70	65	85	2
685	5/4/2021 11:38:50	R_2Cwy6Hyz5wUevf7	NL	1	1	0	0	0	0	0		het minimum loon om te kunnen fatsoenlijk leven		50	23,945	52,259	57,257	3	60	20	61	39	23,228	23,228	25,17	1	40	41	62	21	30	51	20	0	0	0	0	0	0	0	1	31	40	40	60	61	35	36	4
749	5/4/2021 6:47:19	R_UX68g3oxfYZx9rX	NL	1	1	0	0	0	0	0		een minimum bedrag dat aan iedereen toegekend wordt		50	22,363	23,625	25,473	2	51	19	39	60	24,876	24,876	26,677	1	40	30	52	9	60	19	9	0	0	0	0	0	0	0	1	20	20	40	61	20	20	31	2
720	5/4/2021 4:06:30	R_3KrUhg1JQMimiiD	NL	1	1	0	0	0	0	0		minimumloon		20	48,192	53,159	57,041	2	19	0	0	19	29,219	29,219	30,391	1	0	19	18	19	51	18	0	0	0	0	0	0	0	0	1	0	0	0	51	51	100	100	6
800	5/4/2021 1:42:21	R_3nxh7rO38D9Ic91	NL	1	1	0	0	0	0	0		voor de dagelijkse behoefte		99	33,471	49,539	50,984	4	100	100	100	91	34,298	40,511	42,681	5	92	81	81	19	93	60	18	0	0	0	0	0	0	0	1	39	100	52	33	71	82	51	5
955	5/4/2021 12:09:17	R_3rTExexmXU4SZ6b	NL	1	1	0	0	0	0	0		Iedereen een minimum bedrag verzekerd		75	1,428	43,829	45,646	19	62	57	60	47	1,101	32,073	33,353	11	46	57	57	30	64	55	55	0	1	0	0	0	0	0	0	62	36	69	59	71	34	60	3
[truncated: 1,262 more rows]
[truncated: 98 more columns]
